# Supplementary material for: SERRATE Regulates Floral Meristem Activity by Antagonizing SHOOT MERISTEMLESS and Repressing Cytokinin Signaling
Source: Adv Sci (Weinh). 2026 May 7;13(42):e75540. doi: 10.1002/advs.75540 (PMC13335947; doi:10.1002/advs.75540)
Supplement: Supplementary file 2 — Supporting File: advs75540‐sup‐0002‐Data.zip. [file ADVS-13-e75540-s002.zip]

Archive with 6 entries (6 files):
- Supplemental Dataset 2. RNA-Seq analysis.xlsx
- Supplemental Dataset 3. Gene Ontology analysis.xlsx
- Supplemental Dataset 4. CUT&Tag analysis.xlsx
- Supplemental Dataset 5 Statistical analysis.xlsx
- Supplemental Table S1. Primers used in this study.xlsx
- Supplemental Dataset 1. Sequencing information.xlsx
