# Supplementary material for: SERRATE Regulates Floral Meristem Activity by Antagonizing SHOOT MERISTEMLESS and Repressing Cytokinin Signaling
Source: Adv Sci (Weinh). 2026 May 7;13(42):e75540. doi: 10.1002/advs.75540 (PMC13335947; doi:10.1002/advs.75540)
Supplement: Supplementary file 2 — Supporting File: advs75540‐sup‐0002‐Data.zip. [file ADVS-13-e75540-s002.zip › Supplemental Dataset 2. RNA-Seq analysis.xlsx]

## Sheet: Total genes
Supplemental Dataset 2. The total genes between se-1 stm-2 and stm-2
Gene ID	Gene Name	BaseMean	Log2FoldChange	LfcSE	Stat	Pvalue	Padj	sig
AT3G15450	AT3G15450	12951.3	4.21895	0.0923214	45.6986	0	0	up
AT1G23000	AT1G23000	1663.87	3.84679	0.102173	37.6497	0	0	up
AT1G65370	AT1G65370	3403.48	3.77628	0.0837122	45.1103	0	0	up
AT5G22920	AT5G22920	4206.16	3.34177	0.0659768	50.6507	0	0	up
AT1G44970	AT1G44970	7480.2	2.8512	0.0733773	38.8567	0	0	up
AT3G11000	AT3G11000	3221.41	2.79293	0.0716284	38.9919	0	0	up
AT2G26330	ER	14464.6	2.60197	0.0670719	38.7938	0	0	up
AT1G30820	AT1G30820	5105.67	2.11188	0.0510046	41.4056	0	0	up
AT5G54770	THI1	25986.2	-1.20198	0.0270517	-44.4328	0	0	down
AT3G14415	GOX2	5152.84	-1.67494	0.0444177	-37.7089	0	0	down
AT5G26000	AtTGG1	43650.7	-1.75566	0.0381581	-46.0102	0	0	down
AT5G20700	AT5G20700	7512.21	-2.09028	0.0522575	-39.9996	0	0	down
AT4G37930	SHM1	11444.9	-2.10423	0.048804	-43.116	0	0	down
AT3G44310	ATNIT1	18165.4	-2.18829	0.0486741	-44.9579	0	0	down
AT5G51070	CLPD	4103.03	-2.38948	0.053638	-44.5483	0	0	down
AT5G01600	ATFER1	12012.1	-2.42285	0.0613515	-39.4913	0	0	down
AT2G38400	AGT3	3131.99	-2.43301	0.059833	-40.6634	0	0	down
AT5G20830	ASUS1	3873.21	-2.46594	0.0648073	-38.0503	0	0	down
AT4G20050	QRT3	3354.26	-2.7836	0.060146	-46.2807	0	0	down
AT4G23400	PIP1;5	3431.3	-2.86942	0.070899	-40.4719	0	0	down
AT2G37040	ATPAL1	2927.42	-2.95073	0.068774	-42.9047	0	0	down
AT4G15210	AT-BETA-AMY	18860.5	-2.96042	0.0577143	-51.2944	0	0	down
AT4G37980	ATCAD7	4917.28	-3.00572	0.072164	-41.6513	0	0	down
AT1G21460	AtSWEET1	3671.54	-3.08455	0.0725547	-42.5134	0	0	down
AT4G22240	AT4G22240	6829.11	-3.20504	0.0568752	-56.3522	0	0	down
AT1G67990	ATTSM1	2022.64	-3.31022	0.0835867	-39.6022	0	0	down
AT3G23810	ATSAHH2	6452.83	-3.38239	0.0658024	-51.4023	0	0	down
AT2G28680	AT2G28680	1553.99	-3.44077	0.0912145	-37.7217	0	0	down
AT4G16590	ATCSLA01	6331.18	-3.54057	0.0687831	-51.4743	0	0	down
AT4G04460	AT4G04460	6159.96	-3.63957	0.0806657	-45.1191	0	0	down
AT3G15400	ATA20	25664.9	-3.73452	0.0685468	-54.4813	0	0	down
AT4G01080	TBL26	3903.95	-3.78	0.0701013	-53.9219	0	0	down
AT1G54570	PES1	3389.55	-3.78906	0.0970665	-39.0357	0	0	down
AT3G42640	AHA8	5361.27	-3.95024	0.104391	-37.8408	0	0	down
AT5G55930	ATOPT1	4930.72	-3.96567	0.0719327	-55.1302	0	0	down
AT1G68570	AtNPF3.1	6414.85	-4.10907	0.0701744	-58.5551	0	0	down
AT1G75940	ATA27	10337.5	-4.38784	0.103384	-42.4421	0	0	down
AT4G08870	ARGAH2	3844.75	-4.48704	0.103281	-43.4447	0	0	down
AT1G20130	AT1G20130	7750.44	-4.63335	0.0889373	-52.0968	0	0	down
AT1G80660	AHA9	2866.08	-4.72428	0.101692	-46.4568	0	0	down
AT1G75910	EXL4	7558.93	-4.98014	0.0704625	-70.6778	0	0	down
AT4G23600	CORI3	5989.46	-5.00813	0.128861	-38.8646	0	0	down
AT1G55560	sks14	3612.1	-5.58844	0.134769	-41.4669	0	0	down
AT1G75930	EXL6	2923.34	-5.59455	0.121113	-46.1929	0	0	down
AT3G25050	XTH3	4227.39	-5.77818	0.124144	-46.5442	0	0	down
AT1G22760	PAB3	2141.06	-5.81411	0.14928	-38.9476	0	0	down
AT1G18280	LTPG3	2186.56	-5.91962	0.145179	-40.7747	0	0	down
AT1G23570	AT1G23570	2754.79	-6.22915	0.141209	-44.1129	0	0	down
AT5G07560	ATGRP20	8915.11	-6.43747	0.127155	-50.6272	0	0	down
AT5G07530	ATGRP-7	17718.7	-6.62504	0.105581	-62.7487	0	0	down
AT5G38760	AT5G38760	3645.59	-6.67695	0.15685	-42.5689	0	0	down
AT3G14040	AT3G14040	10755.8	-7.29485	0.148903	-48.9906	0	0	down
AT3G07850	AT3G07850	14650	-7.29958	0.159792	-45.6817	0	0	down
AT1G54040	ESP	60472.4	-7.33022	0.100215	-73.1448	0	0	down
AT3G28980	AT3G28980	9661.18	-7.82947	0.178381	-43.8918	0	0	down
AT3G13400	sks13	18427.4	-7.94076	0.149699	-53.0448	0	0	down
AT3G28830	AT3G28830	12672.9	-8.02247	0.190183	-42.1829	0	0	down
AT3G28790	AT3G28790	12810.7	-8.26606	0.187592	-44.0639	0	0	down
AT5G07410	AT5G07410	12609.6	-8.6813	0.186329	-46.5912	0	0	down
AT2G47030	VGDH1	6277.82	-8.69519	0.210873	-41.2343	0	0	down
AT5G07430	AT5G07430	8342.33	-8.89996	0.194987	-45.6438	0	0	down
AT1G02790	PGA4	21778.2	-8.91741	0.184727	-48.2735	0	0	down
AT3G07820	AT3G07820	10495.1	-8.98311	0.190954	-47.0433	0	0	down
AT5G45880	AT5G45880	6702.93	-9.29011	0.231929	-40.0559	0	0	down
AT2G47040	VGD1	21192.1	-9.45256	0.146849	-64.369	0	0	down
AT3G01270	AT3G01270	11652.9	-9.63527	0.247562	-38.9206	0	0	down
AT5G20250	DIN10	9184.45	2.28104	0.0609098	37.4494	6.14039e-307	2.17645e-304	up
AT1G12240	ATBETAFRUCT4	3876.25	-1.89915	0.0509971	-37.2403	1.52024e-303	5.30921e-301	down
AT3G61160	AT3G61160	2936.02	-5.90122	0.15859	-37.2105	4.61365e-303	1.5879e-300	down
AT1G44760	AT1G44760	3495.64	2.25224	0.0605342	37.2062	5.4274e-303	1.84129e-300	up
AT3G04700	AT3G04700	2204.46	-5.11365	0.137545	-37.178	1.54963e-302	5.18318e-300	down
AT2G39330	JAL23	6106.8	-2.11799	0.0572567	-36.9911	1.59342e-299	5.25564e-297	down
AT4G29030	AT4G29030	14929	4.33693	0.117625	36.8707	1.36249e-297	4.43239e-295	up
AT3G28270	AT3G28270	2382.99	-5.47671	0.148555	-36.8666	1.5843e-297	5.08432e-295	down
AT4G04020	FIB	2485.44	-3.4283	0.0934147	-36.6998	7.37014e-295	2.33368e-292	down
AT4G24380	AT4G24380	4200.26	-3.94343	0.108337	-36.3998	4.29125e-290	1.3409e-287	down
AT3G56240	CCH	2093.07	-3.92915	0.10825	-36.2971	1.79656e-288	5.54087e-286	down
AT4G23670	AT4G23670	4798.5	-1.70312	0.0470975	-36.1616	2.44882e-286	7.45571e-284	down
AT4G23680	AT4G23680	8156.94	-2.38319	0.0663721	-35.9065	2.41662e-282	7.26455e-280	down
AT5G19580	AT5G19580	7826.13	-9.86812	0.276773	-35.6542	2.0319e-278	6.03169e-276	down
AT4G02940	AT4G02940	2244.73	-2.88987	0.0819962	-35.2439	4.25152e-272	1.24648e-269	down
AT5G51750	ATSBT1.3	6355.25	1.83665	0.0524342	35.0278	8.49751e-269	2.46096e-266	up
AT1G75880	AT1G75880	2106.44	-3.47353	0.0991831	-35.0214	1.06331e-268	3.04235e-266	down
AT1G68875	AT1G68875	4152.75	-4.59204	0.131424	-34.9406	1.80044e-267	5.0901e-265	down
AT5G47560	ATSDAT	1998.47	-3.67337	0.105409	-34.8486	4.46461e-266	1.24736e-263	down
AT1G19180	AtJAZ1	1914.47	-2.69391	0.0774232	-34.7947	2.92849e-265	8.08672e-263	down
AT2G37770	AKR4C9	1390.91	-5.83573	0.168924	-34.5466	1.60487e-261	4.38075e-259	down
AT3G22840	ELIP	2318.15	-5.37885	0.156039	-34.4713	2.16336e-260	5.83813e-258	down
AT1G32450	AtNPF7.3	1234.62	-3.88503	0.11359	-34.2023	2.23748e-256	5.97031e-254	down
AT1G78460	AT1G78460	3001.03	-3.74315	0.109615	-34.1482	1.42289e-255	3.75453e-253	down
AT1G58602	AT1G58602	2044.14	-2.31639	0.0678354	-34.1472	1.47055e-255	3.83764e-253	down
AT1G70510	AtKNAT2	1417.56	3.77563	0.110733	34.0967	8.25637e-255	2.13122e-252	up
AT5G23240	DJC76	1251.39	-4.09492	0.120254	-34.0522	3.76898e-254	9.62426e-252	down
AT1G55810	UKL3	3062.03	2.54694	0.0749903	33.9636	7.67843e-253	1.93987e-250	up
AT5G26700	AT5G26700	1921.12	-6.77311	0.200072	-33.8533	3.2466e-251	8.11581e-249	down
AT4G37900	AT4G37900	3915.29	-2.75858	0.0815261	-33.8368	5.67159e-251	1.40301e-248	down
AT5G24150	SQE5	1774.42	-3.89471	0.115173	-33.8163	1.13747e-250	2.78482e-248	down
AT2G05070	LHCB2	3925.94	-1.75271	0.0519464	-33.7407	1.46514e-249	3.55042e-247	down
AT4G10120	ATSPS4F	1633.63	-3.99642	0.118726	-33.661	2.15533e-248	5.17017e-246	down
AT3G01240	AT3G01240	4562.65	-8.97487	0.266681	-33.6539	2.73409e-248	6.49292e-246	down
AT5G44680	AT5G44680	2611.23	-2.75234	0.0818144	-33.6413	4.17722e-248	9.82184e-246	down
AT3G21700	ATSGP2	1327.37	-4.53529	0.135144	-33.5589	6.67787e-247	1.55477e-244	down
AT4G39110	AT4G39110	1424.57	-5.11605	0.152647	-33.5156	2.8569e-246	6.58696e-244	down
AT4G35010	BGAL11	7204.53	-9.70589	0.290664	-33.3922	1.78003e-244	4.06462e-242	down
AT3G10340	PAL4	1534.29	-4.23178	0.126887	-33.3507	7.10622e-244	1.60722e-241	down
AT1G59359	AT1G59359	10503.2	2.49532	0.0748235	33.3494	7.43665e-244	1.66609e-241	up
AT2G39010	PIP2;6	4153.06	-1.79069	0.0537047	-33.3433	9.10904e-244	2.0217e-241	down
AT3G62230	DAF1	3147.47	-8.22821	0.247309	-33.271	1.01291e-242	2.22729e-240	down
AT5G12960	AT5G12960	1618.29	-6.33912	0.191288	-33.1393	8.08988e-241	1.76256e-238	down
AT2G45960	ATHH2	11775.6	-1.23953	0.0374157	-33.1287	1.14826e-240	2.47899e-238	down
AT2G31980	AtCYS2	3058.58	-4.58077	0.138276	-33.1278	1.18277e-240	2.53049e-238	down
AT3G45140	ATLOX2	28478.1	-3.70891	0.112061	-33.0972	3.2661e-240	6.92531e-238	down
AT3G03470	CYP89A9	1812.44	-3.90085	0.118407	-32.9444	5.09318e-238	1.07038e-235	down
AT5G64570	ATBXL4	4519.02	-1.66448	0.0507322	-32.8091	4.3677e-236	9.09861e-234	down
AT5G19120	AT5G19120	3229.02	2.92432	0.0892914	32.7503	3.0022e-235	6.19968e-233	up
AT3G46520	ACT12	1263.44	-5.42177	0.166621	-32.5396	2.93618e-232	6.01107e-230	down
AT1G61110	anac025	1408.6	-3.92318	0.120945	-32.4378	8.05009e-231	1.63396e-228	down
AT4G19420	AT4G19420	1876.24	-2.3447	0.07235	-32.4077	2.13493e-230	4.29663e-228	down
AT5G62730	AT5G62730	1365.57	-5.40066	0.16688	-32.3625	9.26746e-230	1.84944e-227	down
AT2G41040	AT2G41040	1269.6	-3.01151	0.0931343	-32.3351	2.24402e-229	4.44091e-227	down
AT1G19670	ATCLH1	2856.69	-2.23905	0.0695232	-32.2058	1.46305e-227	2.87145e-225	down
AT2G27180	AT2G27180	1332.98	-6.36005	0.197934	-32.1321	1.57065e-226	3.05736e-224	down
AT1G11260	ATSTP1	2402.38	2.18159	0.0682035	31.9865	1.68211e-224	3.2477e-222	up
AT3G05610	AT3G05610	3208.62	-8.13188	0.25473	-31.9236	1.25682e-223	2.40701e-221	down
AT5G05600	AT5G05600	1477.3	-3.40483	0.106804	-31.8792	5.18528e-223	9.8512e-221	down
AT3G53190	AT3G53190	3130.22	1.71476	0.0538912	31.819	3.53846e-222	6.66915e-220	up
AT3G19390	AT3G19390	1585.26	-3.8815	0.122094	-31.7911	8.59526e-222	1.60725e-219	down
AT1G28600	AT1G28600	986.686	-4.90723	0.154618	-31.7378	4.67908e-221	8.68115e-219	down
AT5G57350	AHA3	4267.84	-2.50368	0.079144	-31.6344	1.24111e-219	2.2848e-217	down
AT3G28750	AT3G28750	10646.8	-7.91444	0.252211	-31.3802	3.77188e-216	6.89035e-214	down
AT5G20410	ATMGD2	1479.58	-3.14102	0.100331	-31.3065	3.8067e-215	6.90088e-213	down
AT3G11480	ATBSMT1	1129.6	-5.93859	0.189749	-31.2972	5.09707e-215	9.17008e-213	down
AT5G15200	AT5G15200	17641.7	0.882826	0.0284499	31.031	2.06202e-211	3.68186e-209	none
AT5G12950	AT5G12950	3626.31	-1.59797	0.0515028	-31.0268	2.34261e-211	4.15167e-209	down
AT4G09650	ATPD	3644.46	-1.65471	0.0534201	-30.9754	1.15605e-210	2.03362e-208	down
AT5G24470	APRR5	2442.62	2.06687	0.0668187	30.9325	4.36911e-210	7.62924e-208	up
AT5G24240	AT5G24240	1113.44	-3.99491	0.129325	-30.8906	1.59844e-209	2.77078e-207	down
AT5G48480	AT5G48480	7312.65	1.80842	0.0586328	30.8432	6.91696e-209	1.19032e-206	up
AT1G15460	ATBOR4	1324.97	-3.1583	0.102556	-30.796	2.96793e-208	5.07068e-206	down
AT4G01430	UMAMIT29	872.054	-3.96452	0.12884	-30.7709	6.42914e-208	1.09057e-205	down
AT5G07550	ATGRP19	24948.8	-6.22904	0.202542	-30.7544	1.06891e-207	1.80031e-205	down
AT2G30570	PSBW	10545.7	-1.18719	0.0386466	-30.7192	3.15065e-207	5.26913e-205	down
AT2G25900	ATCTH	1866.84	3.12334	0.10169	30.7144	3.65254e-207	6.06576e-205	up
AT4G10040	CYTC-2	1215.07	-2.77212	0.0902856	-30.7039	5.04151e-207	8.31429e-205	down
AT3G55510	RBL	1951.23	2.22967	0.0727654	30.6419	3.39226e-206	5.55582e-204	up
AT3G11940	AML1	12306.3	1.05975	0.0347136	30.5284	1.09538e-204	1.78171e-202	up
AT3G10570	CYP77A6	1860.86	-2.51315	0.082352	-30.5172	1.54206e-204	2.49121e-202	down
AT3G08030	AT3G08030	4422.04	1.97083	0.0645952	30.5105	1.88903e-204	3.03112e-202	up
AT5G52310	COR78	937.811	-3.36528	0.110441	-30.4714	6.23881e-204	9.94357e-202	down
AT2G20670	AT2G20670	1943.51	2.78659	0.0918899	30.3253	5.31696e-202	8.41781e-200	up
AT3G10525	LGO	1171.5	-3.94129	0.130145	-30.2839	1.86753e-201	2.93709e-199	down
AT5G60210	RIP5	3130.68	1.78706	0.0590267	30.2755	2.40831e-201	3.76266e-199	up
AT1G13140	CYP86C3	1253.74	-2.90841	0.0961173	-30.2589	3.97964e-201	6.17702e-199	down
AT1G02000	GAE2	1257.59	-3.02512	0.100118	-30.2154	1.48581e-200	2.29123e-198	down
AT1G08320	bZIP21	2151.42	2.34769	0.0777676	30.1885	3.35032e-200	5.13312e-198	up
AT3G42850	AT3G42850	1182.35	-4.08159	0.135494	-30.1239	2.35777e-199	3.58926e-197	down
AT3G62170	VGDH2	10045.2	-11.3983	0.378741	-30.0952	5.59698e-199	8.46606e-197	down
AT2G40610	ATEXP8	1135.67	-5.69005	0.189307	-30.0573	1.75205e-198	2.63339e-196	down
AT1G55260	LTPG6	4045.16	-3.18012	0.106006	-29.9996	9.93901e-198	1.48448e-195	down
AT3G20820	AT3G20820	3659.72	-1.5022	0.0500921	-29.9889	1.37157e-197	2.03576e-195	down
AT1G06260	AT1G06260	2325.86	-4.88469	0.163511	-29.8737	4.31701e-196	6.36773e-194	down
AT5G44030	CESA4	1062.2	-4.1801	0.140591	-29.7324	2.92887e-194	4.29351e-192	down
AT3G19020	AT3G19020	1082.03	-3.1668	0.106958	-29.608	1.17907e-192	1.71782e-190	down
AT1G10770	AT1G10770	3311.48	-8.62636	0.291812	-29.5613	4.69451e-192	6.79787e-190	down
AT5G24105	AGP41	1379.76	-4.88722	0.165428	-29.543	8.08706e-192	1.16395e-189	down
AT1G59640	BPE	1702.3	-2.80722	0.0953667	-29.4361	1.89611e-190	2.71258e-188	down
AT5G50800	AtSWEET13	924.411	-4.86592	0.165765	-29.3542	2.1103e-189	3.00093e-187	down
AT1G63710	CYP86A7	961.021	-3.12634	0.106888	-29.2487	4.65813e-188	6.5846e-186	down
AT5G62680	AtNPF2.11	1684.29	-3.10328	0.106447	-29.1533	7.58718e-187	1.06616e-184	down
AT2G45800	PLIM2a	1298.45	-6.57687	0.226181	-29.0779	6.82938e-186	9.54025e-184	down
AT2G23800	GGPS2	1503.87	-6.86687	0.236831	-28.9948	7.64881e-185	1.06225e-182	down
AT5G54130	AT5G54130	869.347	-3.25838	0.112505	-28.9622	1.97041e-184	2.72054e-182	down
AT3G06830	AT3G06830	742.481	-4.237	0.14644	-28.9333	4.54743e-184	6.24233e-182	down
AT2G38110	ATGPAT6	3893.01	-2.63652	0.0915151	-28.8097	1.62242e-182	2.21433e-180	down
AT3G23890	ATTOPII	2530.76	2.11624	0.0735704	28.7648	5.90874e-182	8.01834e-180	up
AT2G40850	ATPI4K%20GAMMA%201	1045.31	-4.78932	0.167194	-28.6452	1.83811e-180	2.4802e-178	down
AT2G43230	AT2G43230	895.322	-5.79851	0.202609	-28.6192	3.87446e-180	5.19834e-178	down
AT4G37750	ANT	2389.24	2.99357	0.104849	28.5512	2.71679e-179	3.62463e-177	up
AT4G22120	AT4G22120	3016.04	2.21856	0.0779441	28.4635	3.32128e-178	4.40635e-176	up
AT5G46880	HB-7	1074.6	3.32945	0.117076	28.4384	6.7802e-178	8.94535e-176	up
AT1G35310	MLP168	3156.42	-8.77303	0.308632	-28.4255	9.77914e-178	1.28307e-175	down
AT1G61566	RALFL9	3543.03	-9.03435	0.318129	-28.3984	2.11438e-177	2.75891e-175	down
AT3G62870	AT3G62870	9981.44	0.97224	0.0342592	28.379	3.67478e-177	4.76878e-175	none
AT5G59845	AT5G59845	783.372	-4.12393	0.145335	-28.3753	4.08153e-177	5.26783e-175	down
AT3G25290	AT3G25290	985.638	-3.7465	0.132223	-28.3346	1.29614e-176	1.66382e-174	down
AT4G14310	AT4G14310	1724.11	2.42639	0.085781	28.2859	5.15046e-176	6.57597e-174	up
AT2G07560	AHA6	2506.1	-7.99789	0.282953	-28.2658	9.10539e-176	1.15634e-173	down
AT3G20260	AT3G20260	1605.68	2.38838	0.0845846	28.2366	2.082e-175	2.62996e-173	up
AT5G20280	ATSPS1F	4703.51	-1.66358	0.0591956	-28.1031	8.97254e-174	1.12741e-171	down
AT1G23800	ALDH2B	798.165	-4.31052	0.153385	-28.1026	9.10649e-174	1.13822e-171	down
AT4G32940	GAMMA-VPE	3152.74	-2.02984	0.0723596	-28.0521	3.77026e-173	4.68776e-171	down
AT5G40730	AGP24	1130.59	-3.46374	0.123544	-28.0364	5.84591e-173	7.23065e-171	down
AT5G50030	AT5G50030	2541.03	-8.24257	0.294183	-28.0185	9.65858e-173	1.18846e-170	down
AT2G17710	AT2G17710	699.603	-4.76235	0.169981	-28.0169	1.01099e-172	1.23758e-170	down
AT5G21150	AGO9	1990.4	2.19217	0.0784249	27.9525	6.14326e-172	7.48154e-170	up
AT3G28007	AtSWEET4	840.668	-4.87641	0.174463	-27.951	6.4165e-172	7.77444e-170	down
AT5G65410	ATHB25	1855.84	4.36152	0.156134	27.9345	1.01813e-171	1.22734e-169	up
AT1G80440	KFB20	809.26	3.93499	0.140918	27.9239	1.36871e-171	1.64162e-169	up
AT1G33240	AT-GTL1	1811.5	-2.32031	0.0832441	-27.8735	5.5844e-171	6.66423e-169	down
AT1G50310	ATSTP9	1575.54	-6.85583	0.246092	-27.8588	8.41762e-171	9.99509e-169	down
AT1G07340	ATSTP2	904.11	-3.35754	0.120593	-27.8419	1.35023e-170	1.59529e-168	down
AT1G70940	AtPIN3	981.942	-2.85169	0.102497	-27.8221	2.34394e-170	2.75564e-168	down
AT1G76890	AT-GT2	777.859	-3.82909	0.137977	-27.7516	1.6645e-169	1.94722e-167	down
AT1G14420	AT59	1643.27	-7.61154	0.274924	-27.686	1.03059e-168	1.19973e-166	down
AT3G15510	ANAC056	880.615	-4.51339	0.163031	-27.6843	1.08048e-168	1.25166e-166	down
AT4G13560	UNE15	3095.2	-9.37776	0.339003	-27.6628	1.96025e-168	2.2598e-166	down
AT1G05580	ATCHX23	1810.81	-8.06527	0.291747	-27.6447	3.23117e-168	3.70695e-166	down
AT1G78140	AT1G78140	1117.91	-2.79104	0.101213	-27.5758	2.17373e-167	2.48182e-165	down
AT5G50790	AtSWEET10	3327.96	-1.37506	0.0500367	-27.4811	2.95771e-166	3.36075e-164	down
AT1G65970	TPX2	1666.4	-6.39585	0.232748	-27.4797	3.06611e-166	3.46733e-164	down
AT1G32080	AtLrgB	2283.78	-2.08093	0.0757522	-27.4702	3.98178e-166	4.48148e-164	down
AT2G29670	AT2G29670	1122.31	-2.33758	0.0851396	-27.4559	5.91111e-166	6.62156e-164	down
AT2G20340	AAS	1217.84	-2.32312	0.0846341	-27.449	7.14475e-166	7.96589e-164	down
AT4G37610	BT5	2933.51	3.82435	0.139354	27.4433	8.34593e-166	9.26164e-164	up
AT1G23130	AT1G23130	2670.45	-8.23464	0.300494	-27.4037	2.47639e-165	2.73532e-163	down
AT1G52150	ATHB-15	2395.17	1.60556	0.0587972	27.3068	3.51882e-164	3.86875e-162	up
AT5G39420	cdc2cAt	643.371	-4.0273	0.147755	-27.2566	1.38624e-163	1.51708e-161	down
AT4G34135	UGT73B2	843.435	-6.07723	0.223439	-27.1986	6.74796e-163	7.35094e-161	down
AT5G38430	RBCS1B	7291.94	-3.05464	0.112393	-27.1783	1.17226e-162	1.27118e-160	down
AT2G11910	AT2G11910	3088.25	1.68572	0.0620309	27.1755	1.26461e-162	1.35891e-160	up
AT2G33420	AT2G33420	1032.64	-6.61189	0.243303	-27.1755	1.2644e-162	1.35891e-160	down
AT4G27830	AtBGLU10	1176.46	-2.82012	0.103984	-27.1209	5.5905e-162	5.98033e-160	down
AT2G46370	AtGH3.11	1647.09	-2.37303	0.0875515	-27.1044	8.73039e-162	9.29728e-160	down
AT1G24400	AATL2	641.436	-4.6465	0.171545	-27.0862	1.43236e-161	1.51856e-159	down
AT3G28740	CYP81D11	758.469	-4.42647	0.163485	-27.0758	1.90005e-161	2.00544e-159	down
AT1G01310	AT1G01310	1182.59	-7.13354	0.263949	-27.0262	7.27579e-161	7.64538e-159	down
AT1G42970	GAPB	10966.1	-1.32335	0.0489688	-27.0245	7.62387e-161	7.97584e-159	down
AT5G60360	AALP	8519.49	-2.55905	0.0948803	-26.9713	3.20667e-160	3.34e-158	down
AT3G23050	AXR2	1160.12	-3.28958	0.12211	-26.9394	7.58742e-160	7.86838e-158	down
AT5G14380	AGP6	3290.31	-7.88006	0.292689	-26.923	1.18039e-159	1.21878e-157	down
AT2G05100	LHCB2	4069.93	-1.33843	0.0497239	-26.9172	1.38218e-159	1.42095e-157	down
AT1G52190	AtNPF1.2	1399.83	-2.01184	0.0748035	-26.895	2.51096e-159	2.57027e-157	down
AT1G49730	AT1G49730	1682.61	2.88182	0.107153	26.8945	2.54551e-159	2.59445e-157	up
AT2G34810	AT2G34810	2735.31	-1.83565	0.0682729	-26.887	3.12041e-159	3.16682e-157	down
AT2G29450	AT103-1A	2142.31	-2.45088	0.0911834	-26.8786	3.90542e-159	3.94664e-157	down
AT1G71770	PAB5	1868.19	-3.73116	0.13893	-26.8563	7.11558e-159	7.1602e-157	down
AT5G03350	AT5G03350	841.061	3.74889	0.139693	26.8365	1.21093e-158	1.21339e-156	up
AT4G32510	AT4G32510	788.786	-4.13301	0.15429	-26.7873	4.53796e-158	4.52805e-156	down
AT1G04540	AT1G04540	1016.16	-4.57476	0.170804	-26.7837	5.00676e-158	4.97491e-156	down
AT3G14420	GOX1	9405.85	-2.17499	0.0812195	-26.7792	5.6496e-158	5.59028e-156	down
AT3G10420	SPD1	1492.56	-2.34475	0.0876007	-26.7663	7.98127e-158	7.8647e-156	down
AT4G11010	NDPK3	4208.83	-1.2483	0.0468083	-26.6683	1.09875e-156	1.07823e-154	down
AT1G68530	CER6	7297.97	-1.84029	0.069117	-26.6256	3.42811e-156	3.35023e-154	down
AT5G60020	ATLAC17	856.178	-4.99613	0.187753	-26.6102	5.17423e-156	5.03597e-154	down
AT2G18470	AtPERK4	772.106	-4.03438	0.15166	-26.6014	6.53942e-156	6.3387e-154	down
AT1G13710	CYP78A5	1427.36	5.28318	0.198787	26.5771	1.24938e-155	1.20611e-153	up
AT5G09550	GDI	1323.18	-6.78832	0.255423	-26.5767	1.26083e-155	1.21224e-153	down
AT1G55020	ATLOX1	1375.63	-3.02999	0.114043	-26.5689	1.554e-155	1.48808e-153	down
AT2G27385	AT2G27385	4428.53	2.85308	0.107433	26.5568	2.1419e-155	2.04281e-153	up
AT1G68110	AT1G68110	1185.84	-7.30829	0.275218	-26.5545	2.27703e-155	2.163e-153	down
AT1G60740	AT1G60740	2023.76	-8.49955	0.32017	-26.547	2.78188e-155	2.63204e-153	down
AT2G41840	AT2G41840	12886.7	1.27956	0.0482998	26.492	1.19726e-154	1.12827e-152	up
AT4G01070	GT72B1	1395.2	-2.31681	0.0874638	-26.4888	1.30511e-154	1.22505e-152	down
AT5G17420	ATCESA7	637.799	-3.79055	0.143292	-26.4534	3.337e-154	3.11997e-152	down
AT4G34050	CCoAOMT1	5152.18	-1.73075	0.0654818	-26.431	6.03287e-154	5.61837e-152	down
AT1G13990	AT1G13990	882.551	-2.64106	0.0999798	-26.416	8.98167e-154	8.33191e-152	down
AT1G69180	CRC	1464.37	4.41005	0.167109	26.3903	1.77127e-153	1.63674e-151	up
AT1G47980	AT1G47980	3258.04	-1.66453	0.0631175	-26.3719	2.88003e-153	2.65097e-151	down
AT1G13150	CYP86C4	723.931	-5.19164	0.196956	-26.3594	4.00191e-153	3.6694e-151	down
AT5G28640	AN3	2755.29	3.68707	0.139941	26.3474	5.49849e-153	5.02224e-151	up
AT1G61680	ATTPS14	2170.33	-8.72734	0.33295	-26.2122	1.93154e-151	1.75748e-149	down
AT5G22430	AT5G22430	8832.33	-1.66457	0.0635156	-26.2072	2.19843e-151	1.99269e-149	down
AT3G13960	AtGRF5	1103.68	3.67742	0.140428	26.1873	3.70648e-151	3.34683e-149	up
AT4G03420	AT4G03420	1318.44	-2.7043	0.103278	-26.1846	3.98454e-151	3.58428e-149	down
AT1G69870	AtNPF2.13	5716.67	-2.14165	0.0819208	-26.143	1.18397e-150	1.06102e-148	down
AT1G79910	AT1G79910	762.636	-5.13132	0.196285	-26.1422	1.20975e-150	1.08004e-148	down
AT5G39880	AT5G39880	3422.85	-8.51488	0.326715	-26.0621	9.80925e-150	8.72473e-148	down
AT5G44620	CYP706A3	2867.39	1.44636	0.0555233	26.0496	1.35896e-149	1.2042e-147	up
AT1G74670	GASA6	2885.63	-2.55537	0.0981899	-26.0247	2.60082e-149	2.29607e-147	down
AT1G61563	AtRALFL8	1173.46	-7.34031	0.282169	-26.0139	3.448e-149	3.03271e-147	down
AT3G62710	AT3G62710	2813.17	-9.47409	0.365065	-25.9518	1.73522e-148	1.52059e-146	down
AT4G08290	UMAMIT20	782.552	-6.17424	0.238361	-25.9029	6.17839e-148	5.39428e-146	down
AT1G74540	CYP98A8	1414.39	-2.87812	0.111153	-25.8933	7.92193e-148	6.89121e-146	down
AT1G73220	AtOCT1	853.799	-6.36745	0.246272	-25.8554	2.11811e-147	1.8358e-145	down
AT2G40460	AT2G40460	1124.83	-3.34275	0.129418	-25.8291	4.17724e-147	3.60731e-145	down
AT2G24450	FLA3	2161.61	-8.93291	0.347085	-25.7369	4.51544e-146	3.88525e-144	down
AT5G10170	ATMIPS3	1341.35	3.08963	0.120062	25.7335	4.93086e-146	4.22736e-144	up
AT5G59050	AT5G59050	622.888	-3.31328	0.128887	-25.7069	9.7905e-146	8.36348e-144	down
AT5G54095	AT5G54095	2387.47	-8.19365	0.318962	-25.6885	1.57211e-145	1.33815e-143	down
AT5G62090	SLK2	5203.23	1.98167	0.0771747	25.6778	2.0704e-145	1.756e-143	up
AT1G52880	ANAC018	564.537	-4.19199	0.163479	-25.6424	5.14403e-145	4.34734e-143	down
AT3G04810	ATNEK2	2544.36	1.76872	0.0690111	25.6295	7.15759e-145	6.0276e-143	up
AT1G68640	PAN	711.189	4.01603	0.156873	25.6005	1.50603e-144	1.26379e-142	up
AT5G51040	SDHAF2	2120.37	-2.11086	0.0824566	-25.5996	1.53958e-144	1.28739e-142	down
AT5G04180	ACA3	1462.91	-8.02987	0.313771	-25.5915	1.89697e-144	1.58067e-142	down
AT4G07960	ATCSLC12	1059.4	-2.79393	0.109213	-25.5824	2.39801e-144	1.99119e-142	down
AT3G55290	SDRd	1380.82	-2.8757	0.112425	-25.5788	2.62594e-144	2.17285e-142	down
AT4G15490	UGT84A3	1314.69	-2.31489	0.0905092	-25.5763	2.80358e-144	2.31179e-142	down
AT3G15830	AT3G15830	687.916	-4.17782	0.163478	-25.5559	4.72719e-144	3.88447e-142	down
AT3G20300	AT3G20300	805.306	-4.90574	0.192253	-25.5171	1.27375e-143	1.04307e-141	down
AT5G13380	AT5G13380	1167.31	-2.58146	0.101187	-25.5118	1.45823e-143	1.19003e-141	down
AT2G46210	AtSLD2	1390.74	-3.12508	0.122626	-25.4847	2.91442e-143	2.37026e-141	down
AT5G09570	AT5G09570	705.8	-3.49333	0.137146	-25.4716	4.07093e-143	3.29954e-141	down
AT1G23060	MDP40	752.633	-6.21593	0.244568	-25.416	1.67888e-142	1.35613e-140	down
AT3G12610	DRT100	2634.49	-2.2431	0.0882666	-25.4128	1.82314e-142	1.46766e-140	down
AT1G17420	ATLOX3	1455.71	-1.8515	0.0735549	-25.1717	8.17539e-140	6.5591e-138	down
AT4G19120	ERD3	1643.23	-2.04321	0.081174	-25.1707	8.38239e-140	6.70253e-138	down
AT4G15200	AFH3	1868.46	-5.88931	0.234011	-25.1668	9.24736e-140	7.36934e-138	down
AT1G07750	AT1G07750	3335.83	-2.18023	0.086852	-25.1028	4.63613e-139	3.68223e-137	down
AT3G20865	AGP40	1293.06	-7.629	0.304203	-25.0786	8.50557e-139	6.73301e-137	down
AT2G02720	AT2G02720	1015.71	-7.17813	0.286227	-25.0785	8.5467e-139	6.74309e-137	down
AT1G56190	AT1G56190	2850.46	-1.42774	0.0569336	-25.0773	8.79656e-139	6.91724e-137	down
AT1G23730	ATBCA3	611.358	-4.69102	0.187425	-25.0287	2.97512e-138	2.33179e-136	down
AT3G26125	CYP86C2	705.424	-6.08779	0.243324	-25.0193	3.76902e-138	2.9443e-136	down
AT1G77760	GNR1	921.615	-3.07397	0.122936	-25.0047	5.42954e-138	4.22756e-136	down
AT4G18700	ATWL4	2649.78	-2.17229	0.0869195	-24.992	7.468e-138	5.79576e-136	down
AT1G20120	AT1G20120	1753.53	-4.20634	0.168391	-24.9796	1.01992e-137	7.88957e-136	down
AT1G74550	CYP98A9	1473.68	-4.8645	0.194902	-24.9587	1.71628e-137	1.32332e-135	down
AT4G24450	ATGWD2	789.33	-2.49786	0.100182	-24.9334	3.23592e-137	2.48694e-135	down
AT4G01480	AtPPa5	1290.33	-3.9082	0.156819	-24.9218	4.32345e-137	3.31204e-135	down
AT4G11600	ATGPX6	2591.21	-1.85681	0.0745868	-24.8946	8.5146e-137	6.50176e-135	down
AT2G39890	ATPROT1	1552.32	-2.40215	0.0965265	-24.8859	1.05671e-136	8.0432e-135	down
AT2G32460	ATM1	739.281	-3.61533	0.14529	-24.8835	1.12182e-136	8.5115e-135	down
AT3G28917	MIF2	1617.37	-8.36906	0.336545	-24.8676	1.66926e-136	1.26247e-134	down
AT5G65380	AT5G65380	1375.66	-1.86964	0.0752232	-24.8546	2.30682e-136	1.73912e-134	down
AT4G02380	AtLEA5	3628.38	-3.01179	0.121206	-24.8486	2.67763e-136	2.01229e-134	down
AT3G24715	AT3G24715	517.13	-4.2244	0.170167	-24.825	4.81432e-136	3.60664e-134	down
AT1G60950	ATFD2	10111.9	-1.40035	0.0564285	-24.8164	5.95917e-136	4.45026e-134	down
AT1G03050	AT1G03050	1585.63	-8.41007	0.339194	-24.7943	1.03397e-135	7.69743e-134	down
AT2G28760	UXS6	609.583	-4.03305	0.162665	-24.7936	1.05047e-135	7.79581e-134	down
AT5G49920	AT5G49920	781.008	-6.20531	0.250285	-24.7929	1.06856e-135	7.90537e-134	down
AT4G36180	AT4G36180	2062.14	1.68283	0.0679068	24.7815	1.41944e-135	1.04686e-133	up
AT2G19810	AtOZF1	1106.97	2.48589	0.100405	24.7586	2.5076e-135	1.84367e-133	up
AT5G59320	LTP3	2114.13	-1.50248	0.0607308	-24.74	3.97437e-135	2.91306e-133	down
AT5G08540	AT5G08540	2985.25	-2.08814	0.0845731	-24.6903	1.35849e-134	9.9266e-133	down
AT4G30440	GAE1	2662.08	-1.3974	0.0566029	-24.6878	1.44754e-134	1.05448e-132	down
AT3G07700	AT3G07700	2878.06	-3.07477	0.124651	-24.6671	2.41254e-134	1.75208e-132	down
AT5G54940	AT5G54940	2746.51	-1.73809	0.0705723	-24.6285	6.25749e-134	4.53057e-132	down
AT4G27790	AT4G27790	720.728	-5.87568	0.238666	-24.6189	7.92878e-134	5.72318e-132	down
AT1G08560	ATSYP111	1709.73	1.93825	0.0787673	24.6073	1.05536e-133	7.59477e-132	up
AT1G70830	MLP28	9774.71	2.09653	0.0852597	24.5899	1.61933e-133	1.16181e-131	up
AT2G41090	AT2G41090	1501.06	-1.98645	0.0808319	-24.575	2.33748e-133	1.67201e-131	down
AT2G29940	ABCG31	994.31	-3.66091	0.148995	-24.5708	2.5953e-133	1.85085e-131	down
AT2G36190	AtCWIN4	665.494	-3.65099	0.148606	-24.5682	2.76175e-133	1.96366e-131	down
AT3G59290	AT3G59290	1227.01	-2.17918	0.089018	-24.4802	2.40131e-132	1.70228e-130	down
AT2G34710	AtPHB	2071.99	1.7644	0.0721949	24.4394	6.52382e-132	4.61094e-130	up
AT5G61440	ACHT5	1687.35	1.79645	0.0735998	24.4084	1.39338e-131	9.81898e-130	up
AT4G02650	AT4G02650	750.102	-6.11268	0.25093	-24.3601	4.528e-131	3.18139e-129	down
AT1G52890	ANAC019	1543.68	-3.30344	0.135715	-24.341	7.22282e-131	5.05981e-129	down
AT5G57130	SMXL5	1123.75	2.01851	0.0830039	24.3182	1.2575e-130	8.78328e-129	up
AT5G40720	AT5G40720	682.567	-2.67835	0.110148	-24.3161	1.32555e-130	9.23146e-129	down
AT5G49480	ATCP1	645.043	-2.98063	0.122632	-24.3055	1.7154e-130	1.19115e-128	down
AT3G12620	AT3G12620	1081.37	-2.09034	0.0861598	-24.2612	5.03245e-130	3.48427e-128	down
AT3G21180	ACA9	1753.01	-8.6285	0.355867	-24.2464	7.20914e-130	4.97682e-128	down
AT5G03690	AtFBA4	973.214	-2.68249	0.110636	-24.2461	7.27358e-130	5.00675e-128	down
AT5G21170	AKINBETA1	1343.59	1.96249	0.0812174	24.1634	5.39309e-129	3.7016e-127	up
AT3G16920	ATCTL2	847.821	-6.26059	0.259119	-24.1611	5.71436e-129	3.9108e-127	down
AT5G50100	AT5G50100	534.026	-3.6739	0.152249	-24.1309	1.18519e-128	8.0879e-127	down
AT2G30500	NET4B	2209.53	1.74729	0.0724129	24.1295	1.22517e-128	8.33675e-127	up
AT5G59810	ATSBT5.4	616.645	-3.80875	0.157988	-24.1079	2.06634e-128	1.40204e-126	down
AT5G03170	ATFLA11	665.355	-3.16262	0.131247	-24.0968	2.70343e-128	1.82909e-126	down
AT4G26260	MIOX4	2596.33	-1.49379	0.0620555	-24.0719	4.92121e-128	3.32014e-126	down
AT4G09020	ATISA3	3713.12	-1.36518	0.0567698	-24.0477	8.8291e-128	5.93976e-126	down
AT1G78960	ATLUP2	4740.42	-2.3823	0.0991992	-24.0153	1.92284e-127	1.28993e-125	down
AT1G60160	AT1G60160	1499.98	1.9034	0.0792876	24.0063	2.39141e-127	1.59975e-125	up
AT4G29130	ATHXK1	2595.43	-1.72521	0.0719861	-23.9658	6.31919e-127	4.2154e-125	down
AT1G74020	SS2	836.888	-3.26491	0.136238	-23.9648	6.48188e-127	4.31181e-125	down
AT5G36700	ATPGLP1	1663.69	-1.59061	0.0664132	-23.9502	9.20527e-127	6.10633e-125	down
AT5G07280	EMS1	1178.08	2.02026	0.0844561	23.9208	1.85989e-126	1.23032e-124	up
AT2G26450	AT2G26450	1799.4	-8.82898	0.369163	-23.9162	2.07736e-126	1.37036e-124	down
AT4G14710	ATARD2	2190.9	-1.58189	0.0661542	-23.9122	2.28657e-126	1.5042e-124	down
AT1G64740	TUA1	1709.16	-2.40204	0.100515	-23.8974	3.25587e-126	2.13593e-124	down
AT1G18080	ATARCA	9718.75	0.934967	0.0391388	23.8885	4.03664e-126	2.64083e-124	none
AT3G26840	PES2	724.348	-2.51191	0.105336	-23.8465	1.10015e-125	7.17758e-124	down
AT2G37620	AAc1	2306.06	-1.62381	0.0681174	-23.8384	1.33471e-125	8.68402e-124	down
AT3G54720	AMP1	882.464	2.27757	0.0958722	23.7563	9.45199e-125	6.13295e-123	up
AT3G62700	ABCC14	2604.86	-1.57373	0.0662468	-23.7555	9.6321e-125	6.23278e-123	down
AT5G49630	AAP6	698.1	-2.54375	0.107474	-23.6685	7.61668e-124	4.91524e-122	down
AT1G22730	AT1G22730	1469.05	-1.69093	0.0714707	-23.659	9.52879e-124	6.13251e-122	down
AT4G21750	ATML1	2569.27	1.50493	0.0638086	23.585	5.493e-123	3.52562e-121	up
AT1G09340	CRB	3466.81	-1.59044	0.0675193	-23.5553	1.10698e-122	7.08588e-121	down
AT5G20710	BGAL7	3870.28	-3.89687	0.165572	-23.5358	1.75444e-122	1.12001e-120	down
AT3G48670	IDN2	1649.38	1.82515	0.0776635	23.5008	4.00637e-122	2.55076e-120	up
AT4G37800	XTH7	568.699	-4.46647	0.190078	-23.498	4.2729e-122	2.71318e-120	down
AT5G56870	BGAL4	1635.22	-1.73766	0.0740648	-23.4613	1.01337e-121	6.41745e-120	down
AT5G03620	AT5G03620	514.464	-5.16531	0.22024	-23.4532	1.2271e-121	7.75034e-120	down
AT1G66350	RGL	2736.36	-2.31241	0.0987338	-23.4206	2.63467e-121	1.65963e-119	down
AT2G38010	AT2G38010	796.464	-2.24884	0.0961211	-23.3959	4.70357e-121	2.95504e-119	down
AT1G23240	AT1G23240	1326.11	-8.08281	0.345966	-23.363	1.01647e-120	6.36917e-119	down
AT5G41080	AtGDPD2	2192.69	2.02001	0.0867115	23.2958	4.89518e-120	3.05923e-118	up
AT1G12110	AtNPF6.3	499.749	-3.91127	0.167948	-23.2885	5.79547e-120	3.61235e-118	down
AT3G13750	BGAL1	6159.17	1.08446	0.0465681	23.2877	5.91035e-120	3.67432e-118	up
AT1G59740	AtNPF4.3	508.593	-4.10727	0.176578	-23.2603	1.11877e-119	6.93697e-118	down
AT5G59120	ATSBT4.13	1500.22	-8.48465	0.366082	-23.1769	7.7877e-119	4.81621e-117	down
AT1G22380	AtUGT85A3	628.242	-4.79346	0.206911	-23.1668	9.84578e-119	6.07318e-117	down
AT5G06150	CYC1BAT	1514.29	1.71272	0.0739768	23.1521	1.38423e-118	8.51625e-117	up
AT1G72510	AT1G72510	980.68	-2.47804	0.107123	-23.1327	2.17234e-118	1.33304e-116	down
AT1G62360	AtSTM	879.88	3.11544	0.13478	23.115	3.27444e-118	2.00416e-116	up
AT1G14520	MIOX1	638.398	-3.19025	0.13805	-23.1093	3.73082e-118	2.27762e-116	down
AT3G25690	AtCHUP1	2596.09	-1.31705	0.0570397	-23.0901	5.81778e-118	3.54258e-116	down
AT5G09500	AT5G09500	705.446	-4.01238	0.173813	-23.0844	6.63635e-118	4.03069e-116	down
AT1G03230	AT1G03230	625.475	2.86846	0.12429	23.0787	7.57198e-118	4.58723e-116	up
AT3G47340	ASN1	9548.67	1.32351	0.0573879	23.0625	1.10293e-117	6.66471e-116	up
AT4G31370	FLA5	491.998	-5.00487	0.217036	-23.0601	1.16483e-117	7.02089e-116	down
AT5G58050	GDPDL6	787.362	-5.74927	0.24935	-23.0571	1.24911e-117	7.50986e-116	down
AT1G17540	AT1G17540	480.98	-5.25084	0.227989	-23.031	2.27836e-117	1.36633e-115	down
AT1G03870	FLA9	1090.67	-2.54509	0.11053	-23.0263	2.54042e-117	1.51965e-115	down
AT1G07770	RPS15A	7326.33	1.08231	0.0470202	23.0179	3.08634e-117	1.84157e-115	up
AT3G05930	GLP8	1196.88	-6.35989	0.27675	-22.9806	7.28341e-117	4.335e-115	down
AT1G64770	NDF2	1014.98	-2.16041	0.0940522	-22.9703	9.2285e-117	5.47896e-115	down
AT4G19430	AT4G19430	3521.28	-4.82406	0.210202	-22.9496	1.48676e-116	8.80487e-115	down
AT3G57690	AGP23	3579.01	-7.35199	0.320513	-22.9382	1.93272e-116	1.14174e-114	down
AT2G36020	HVA22J	2143.55	-9.46954	0.413604	-22.8952	5.18759e-116	3.05694e-114	down
AT4G16745	AT4G16745	1078.35	-5.11221	0.223398	-22.8838	6.7328e-116	3.95769e-114	down
AT1G07820	AT1G07820	5512.72	1.55666	0.0680724	22.8677	9.74706e-116	5.71538e-114	up
AT2G04378	AT2G04378	1287.4	1.82604	0.0798826	22.8591	1.18682e-115	6.94204e-114	up
AT1G54560	ATXIE	451.182	-4.80719	0.210477	-22.8395	1.85881e-115	1.08459e-113	down
AT3G14595	AT3G14595	1567.43	-3.0463	0.133428	-22.8309	2.2601e-115	1.31551e-113	down
AT2G40116	AT2G40116	445.014	-4.37686	0.191892	-22.809	3.73349e-115	2.16779e-113	down
AT4G27420	ABCG9	483.822	-3.29161	0.144394	-22.796	5.0262e-115	2.91127e-113	down
AT4G14815	AT4G14815	1105.84	-3.59042	0.157532	-22.7917	5.53823e-115	3.20005e-113	down
AT5G07510	ATGRP-4	3617.21	-6.79752	0.298337	-22.7847	6.49758e-115	3.74525e-113	down
AT2G19310	AT2G19310	527.765	-3.27429	0.143726	-22.7815	6.98845e-115	4.01844e-113	down
AT1G35490	AT1G35490	1830.75	-9.13333	0.401067	-22.7726	8.57474e-115	4.91867e-113	down
AT1G70710	ATGH9B1	4326.14	2.33232	0.102433	22.7692	9.26059e-115	5.29929e-113	up
AT3G23820	GAE6	3056.53	-1.77933	0.0781937	-22.7554	1.26842e-114	7.24096e-113	down
AT3G22740	HMT3	487.681	-4.88059	0.214564	-22.7466	1.55095e-114	8.83262e-113	down
AT2G32430	AT2G32430	765.244	-2.32233	0.102274	-22.707	3.82206e-114	2.17144e-112	down
AT3G54800	AT3G54800	2145.76	-9.17199	0.404104	-22.6971	4.78792e-114	2.71369e-112	down
AT2G40100	LHCB4.3	3659.17	-1.85196	0.0816538	-22.6806	6.96043e-114	3.93563e-112	down
AT5G56530	AT5G56530	1163.69	1.99473	0.0879498	22.6803	7.00539e-114	3.95164e-112	up
AT2G32150	AT2G32150	4634.69	-2.23776	0.0987221	-22.6672	9.43062e-114	5.30707e-112	down
AT1G26480	GF14%20IOTA	887.347	-7.02902	0.31011	-22.6662	9.64865e-114	5.41693e-112	down
AT3G21670	AtNPF6.4	1957.47	-2.23486	0.0989019	-22.5967	4.66714e-113	2.61404e-111	down
AT2G19070	SHT	2593.61	-4.03799	0.178771	-22.5875	5.75357e-113	3.21496e-111	down
AT1G44575	CP22	11182.2	-1.72408	0.0764294	-22.5578	1.1247e-112	6.26981e-111	down
AT3G16150	ASPGB1	1031.69	-2.56966	0.113926	-22.5556	1.1837e-112	6.58326e-111	down
AT2G38080	ATLMCO4	1867.42	-6.31707	0.280158	-22.5482	1.39714e-112	7.75217e-111	down
AT4G13930	SHM4	4946.06	-1.02473	0.0454658	-22.5385	1.73999e-112	9.63201e-111	down
AT2G25270	AT2G25270	938.699	2.26136	0.100453	22.5116	3.19785e-112	1.76611e-110	up
AT3G51590	LTP12	5629.95	-3.94161	0.175119	-22.5081	3.45411e-112	1.90321e-110	down
AT3G49290	ABIL2	1747.83	2.4449	0.108679	22.4964	4.49798e-112	2.47264e-110	up
AT5G54240	AT5G54240	437.831	-4.83121	0.214892	-22.4821	6.21989e-112	3.41132e-110	down
AT2G41210	PIP5K5	479.436	-4.23429	0.188655	-22.4447	1.4431e-111	7.89646e-110	down
AT3G19150	ACK1	498.008	-3.66962	0.163716	-22.4145	2.83919e-111	1.55e-109	down
AT2G29570	ATPCNA2	1031.76	2.25242	0.100563	22.398	4.11342e-111	2.2405e-109	up
AT1G20190	ATEXP11	886.188	-7.18494	0.321029	-22.381	6.03414e-111	3.27915e-109	down
AT1G56360	ATPAP6	985.311	-3.53688	0.158065	-22.3761	6.72218e-111	3.64471e-109	down
AT4G08980	FBW2	5495.38	1.42386	0.0636748	22.3614	9.35672e-111	5.06158e-109	up
AT5G22300	AtNIT4	489.969	-4.95354	0.221524	-22.3612	9.3918e-111	5.06901e-109	down
AT2G42380	ATBZIP34	526.816	-4.18951	0.187429	-22.3525	1.14062e-110	6.1423e-109	down
AT1G78670	ATGGH3	1386.5	-2.15434	0.0964554	-22.3351	1.68437e-110	9.04988e-109	down
AT4G08670	LTPG4	1099.57	-5.93481	0.265761	-22.3314	1.83165e-110	9.81894e-109	down
AT4G35090	CAT2	3571.19	-1.10232	0.049433	-22.2992	3.76016e-110	2.01118e-108	down
AT1G33790	AT1G33790	639.432	6.20634	0.278753	22.2647	8.13032e-110	4.33885e-108	up
AT2G37240	AT2G37240	623.345	-2.4541	0.110286	-22.2521	1.07752e-109	5.73742e-108	down
AT5G23660	AtSWEET12	505.723	-3.00619	0.135133	-22.2461	1.22976e-109	6.53343e-108	down
AT2G45290	TKL2	1306.65	-1.79423	0.080713	-22.2297	1.77239e-109	9.39522e-108	down
AT1G51680	4CL.1	2303.81	-2.42864	0.10937	-22.2058	3.01826e-109	1.59638e-107	down
AT3G11900	ANT1	554.841	-2.62605	0.118307	-22.1969	3.68078e-109	1.94247e-107	down
AT2G07040	AtPRK2	1964.86	-9.2354	0.416194	-22.1901	4.27566e-109	2.25141e-107	down
AT5G66600	AT5G66600	661.523	2.80952	0.12664	22.185	4.79191e-109	2.51766e-107	up
AT5G61720	AT5G61720	2763.07	-10.0773	0.455042	-22.1459	1.14371e-108	5.99578e-107	down
AT3G61310	AHL11	2318.02	1.74311	0.0787291	22.1407	1.2835e-108	6.71378e-107	up
AT2G13360	AGT	10194	-1.42401	0.0643218	-22.1389	1.33424e-108	6.96384e-107	down
AT4G34400	AT4G34400	1463.07	4.91639	0.222156	22.1303	1.61483e-108	8.40988e-107	up
AT4G37760	SQE3	1316.24	-2.53472	0.114558	-22.1261	1.77208e-108	9.20863e-107	down
AT3G61830	ARF18	1658.87	1.93564	0.0875778	22.102	3.02645e-108	1.56926e-106	up
AT3G52160	KCS15	750.636	-2.72412	0.123413	-22.0732	5.71419e-108	2.95644e-106	down
AT1G15415	AT1G15415	1099.49	-8.11591	0.368169	-22.044	1.09095e-107	5.63215e-106	down
AT4G10380	AtNIP5;1	822.56	-2.82127	0.128041	-22.0341	1.35737e-107	6.99239e-106	down
AT1G48470	GLN1;5	509.408	-4.66608	0.212112	-21.9982	2.99461e-107	1.5393e-105	down
AT4G30530	GGP1	1724.18	-1.50588	0.0685597	-21.9644	6.30207e-107	3.23243e-105	down
AT5G10770	AT5G10770	1480.08	-2.18887	0.0997239	-21.9493	8.7976e-107	4.5027e-105	down
AT2G42990	AT2G42990	979.549	-2.03671	0.0928056	-21.9459	9.46743e-107	4.83511e-105	down
AT5G16960	AT5G16960	1246.22	-2.89703	0.13208	-21.934	1.23178e-106	6.2773e-105	down
AT5G13220	JAS1	1494.42	-1.91499	0.0873819	-21.9152	1.86113e-106	9.46426e-105	down
AT5G65530	AT5G65530	733.209	-3.45311	0.157651	-21.9036	2.40173e-106	1.21872e-104	down
AT4G20460	AT4G20460	577.41	-2.99365	0.136795	-21.8842	3.67122e-106	1.85894e-104	down
AT1G80130	AT1G80130	1415.06	-4.49348	0.205333	-21.8839	3.6984e-106	1.86871e-104	down
AT4G33150	LKR	6616.5	-1.1605	0.053056	-21.8731	4.68659e-106	2.363e-104	down
AT5G59690	AT5G59690	6297.88	1.62308	0.0742262	21.8666	5.40018e-106	2.71702e-104	up
AT1G52570	PLDALPHA2	701.298	-3.94318	0.180473	-21.8492	7.91399e-106	3.97339e-104	down
AT4G27435	AT4G27435	702.602	-4.6314	0.211994	-21.8469	8.31839e-106	4.16762e-104	down
AT2G36880	MAT3	9197.11	-1.29002	0.0590735	-21.8376	1.01999e-105	5.09952e-104	down
AT3G50070	CYCD3;3	2047.54	2.20366	0.10109	21.799	2.3734e-105	1.18411e-103	up
AT5G20810	SAUR70	459.64	-3.68231	0.168947	-21.7957	2.5478e-105	1.26845e-103	down
AT3G20580	COBL10	1478.47	-8.54203	0.392105	-21.785	3.21705e-105	1.59829e-103	down
AT1G78210	AT1G78210	3429.68	1.20388	0.0552787	21.7783	3.72534e-105	1.84696e-103	up
AT4G36880	CP1	780.518	-2.68412	0.123341	-21.7618	5.33781e-105	2.64088e-103	down
AT1G04470	AT1G04470	1230	-8.45968	0.388856	-21.7553	6.15141e-105	3.03708e-103	down
AT3G48990	AAE3	2063.35	-2.10511	0.0968037	-21.7462	7.50788e-105	3.69911e-103	down
AT2G04570	AT2G04570	5242.24	-1.95959	0.0903517	-21.6885	2.6345e-104	1.29533e-102	down
AT3G45010	scpl48	3470.09	-3.18805	0.147143	-21.6663	4.26265e-104	2.09152e-102	down
AT3G04120	GAPC	11381.2	-0.807841	0.0372886	-21.6646	4.42986e-104	2.16908e-102	none
AT5G15140	AT5G15140	1052.69	-2.42685	0.1121	-21.649	6.21673e-104	3.03775e-102	down
AT3G28840	AT3G28840	2952.69	-9.72833	0.449429	-21.646	6.6329e-104	3.23446e-102	down
AT2G03850	AT2G03850	1787.32	-5.83847	0.269778	-21.6418	7.26537e-104	3.53561e-102	down
AT1G13970	AT1G13970	1631.14	-6.71438	0.310725	-21.6087	1.48633e-103	7.21826e-102	down
AT4G25700	B1	1686.45	-1.95921	0.0907622	-21.5862	2.42337e-103	1.17449e-101	down
AT2G31500	CPK24	1728.02	-8.27697	0.383477	-21.584	2.54071e-103	1.22885e-101	down
AT3G02810	LIP2	1174.19	-8.39289	0.388924	-21.5798	2.78341e-103	1.3435e-101	down
AT4G01450	UMAMIT30	441.181	-4.05061	0.187811	-21.5675	3.63061e-103	1.74888e-101	down
AT1G47128	RD21	12803.2	-1.60604	0.0745133	-21.5538	4.87693e-103	2.34448e-101	down
AT3G06035	AT3G06035	913.258	-2.44672	0.113518	-21.5536	4.89496e-103	2.34839e-101	down
AT4G34588	CPuORF2	2831.63	-2.26152	0.105039	-21.5302	8.11696e-103	3.8785e-101	down
AT4G34590	ATB2	2831.63	-2.26152	0.105039	-21.5302	8.11696e-103	3.8785e-101	down
AT5G51550	EXL3	4715.51	1.63849	0.0761071	21.5287	8.3792e-103	3.99577e-101	up
AT4G38660	AT4G38660	2631.75	1.9078	0.0886248	21.5267	8.7567e-103	4.16742e-101	up
AT1G76080	ATCDSP32	1522.79	-2.6863	0.12484	-21.518	1.05726e-102	5.02157e-101	down
AT5G50830	AT5G50830	1372.51	-8.71886	0.405262	-21.5141	1.1478e-102	5.44073e-101	down
AT4G33355	AT4G33355	1637.86	-8.02299	0.373143	-21.5011	1.52037e-102	7.19238e-101	down
AT1G03090	MCCA	1752.92	1.75374	0.081633	21.4832	2.23768e-102	1.05647e-100	up
AT3G18660	GUX1	398.914	-4.66717	0.217256	-21.4824	2.27508e-102	1.07199e-100	down
AT1G03780	AtTPX2	995.684	1.83539	0.0854822	21.471	2.90839e-102	1.36769e-100	up
AT1G27770	ACA1	1886.14	1.53368	0.07152	21.444	5.19261e-102	2.43704e-100	up
AT5G25880	ATNADP-ME3	381.58	-4.60164	0.214756	-21.4273	7.43643e-102	3.48324e-100	down
AT1G78230	AT1G78230	466.023	-3.22185	0.150376	-21.4254	7.75437e-102	3.62502e-100	down
AT5G03760	ATCSLA09	1056.23	-3.05586	0.142852	-21.3918	1.59395e-101	7.43674e-100	down
AT5G15950	AT5G15950	2720.6	-2.25256	0.10535	-21.3818	1.97394e-101	9.19158e-100	down
AT2G45560	CYP76C1	736.076	-3.7433	0.17514	-21.3732	2.37387e-101	1.10322e-99	down
AT3G16850	AT3G16850	1541.7	-1.4696	0.0687676	-21.3705	2.51254e-101	1.16538e-99	down
AT3G57510	ADPG1	401.739	-3.86615	0.180919	-21.3695	2.56944e-101	1.18945e-99	down
AT3G22910	AT3G22910	1649.9	-4.44761	0.208287	-21.3532	3.63806e-101	1.68087e-99	down
AT4G30960	ATCIPK6	9759.55	-1.77005	0.0828951	-21.3528	3.66954e-101	1.69212e-99	down
AT4G23900	AT4G23900	806.172	-2.18489	0.102335	-21.3504	3.86251e-101	1.77765e-99	down
AT1G02640	ATBXL2	1830.46	2.32041	0.108719	21.3431	4.51688e-101	2.0748e-99	up
AT1G10240	FRS11	1029.94	1.77741	0.0833125	21.3342	5.46139e-101	2.5038e-99	up
AT1G65730	YSL7	596.336	-2.33343	0.109455	-21.3185	7.63968e-101	3.4957e-99	down
AT1G28570	AT1G28570	678.491	-3.21178	0.150809	-21.297	1.20985e-100	5.52531e-99	down
AT4G33400	AT4G33400	1054.16	1.75326	0.0823382	21.2934	1.3059e-100	5.95251e-99	up
AT2G47050	AT2G47050	5664.35	-7.82382	0.367663	-21.2798	1.74501e-100	7.93879e-99	down
AT4G13250	NYC1	4122.62	-1.21022	0.0570498	-21.2134	7.18498e-100	3.2625e-98	down
AT4G38810	AT4G38810	764.405	-2.39042	0.112704	-21.2097	7.76377e-100	3.51859e-98	down
AT1G35190	AT1G35190	388.889	-4.99202	0.235502	-21.1974	1.00928e-99	4.56542e-98	down
AT5G64510	TIN1	510.414	-4.60279	0.217156	-21.1957	1.04521e-99	4.71895e-98	down
AT1G26820	RNS3	415.672	-3.3789	0.159428	-21.1938	1.08854e-99	4.90523e-98	down
AT5G17230	PSY	4666.9	-1.37774	0.0650318	-21.1856	1.29604e-99	5.82925e-98	down
AT1G67040	TRM22	959.861	2.66493	0.125797	21.1844	1.33016e-99	5.97138e-98	up
AT1G01780	PLIM2b	904.581	-3.20598	0.151357	-21.1816	1.41238e-99	6.32851e-98	down
AT5G36790	AT5G36790	1746.12	-1.52233	0.0718923	-21.1751	1.62122e-99	7.25059e-98	down
AT2G34790	EDA28	379.192	-4.95468	0.234404	-21.1373	3.6088e-99	1.61094e-97	down
AT2G46600	AT2G46600	1115.65	-2.0766	0.0985441	-21.0728	1.41302e-98	6.29578e-97	down
AT2G28790	AT2G28790	10236.5	2.45837	0.116678	21.0697	1.5076e-98	6.7046e-97	up
AT3G56290	AT3G56290	365.625	-3.63761	0.172675	-21.0662	1.62359e-98	7.20692e-97	down
AT1G04350	AT1G04350	645.87	-2.43715	0.11581	-21.0443	2.57733e-98	1.14191e-96	down
AT3G06260	GATL4	858.918	-7.75772	0.368712	-21.04	2.82144e-98	1.24774e-96	down
AT3G55800	SBPASE	4330.59	-1.40916	0.067011	-21.0288	3.57473e-98	1.57793e-96	down
AT1G73010	AtPPsPase1	419.395	-3.2388	0.154095	-21.0182	4.46749e-98	1.96835e-96	down
AT1G05680	UGT74E2	474.882	-3.0651	0.146129	-20.9753	1.10186e-97	4.84573e-96	down
AT1G24070	ATCSLA10	4602.05	-2.04097	0.0973226	-20.9711	1.20337e-97	5.28236e-96	down
AT5G62410	ATCAP-E1	1257.29	2.08318	0.0993737	20.9631	1.42485e-97	6.24304e-96	up
AT3G17810	PYD1	1711.86	-1.96913	0.0940836	-20.9296	2.87871e-97	1.259e-95	down
AT2G17500	AT2G17500	1130.33	-3.27149	0.156331	-20.9268	3.05577e-97	1.33398e-95	down
AT4G39610	AT4G39610	524.333	-6.21349	0.29694	-20.9251	3.16509e-97	1.37916e-95	down
AT3G55660	ATROPGEF6	736.775	2.7023	0.12925	20.9075	4.57351e-97	1.98922e-95	up
AT1G59750	ARF1	3646.32	1.70352	0.0814815	20.9068	4.64056e-97	2.0147e-95	up
AT4G31330	AT4G31330	939.145	-2.91951	0.139657	-20.9049	4.83184e-97	2.09392e-95	down
AT5G66740	AT5G66740	402.64	-4.27565	0.204587	-20.8989	5.47769e-97	2.36948e-95	down
AT5G47000	AT5G47000	2184.13	-9.73548	0.466359	-20.8755	8.93921e-97	3.85979e-95	down
AT3G13340	AT3G13340	4560.2	1.41113	0.0676451	20.8608	1.2154e-96	5.23837e-95	up
AT2G19770	PRF5	929.522	-7.71157	0.369753	-20.856	1.34441e-96	5.7839e-95	down
AT5G62190	PRH75	4231.15	1.37845	0.066139	20.8418	1.80972e-96	7.77164e-95	up
AT1G17710	AtPEPC1	404.065	-3.35213	0.160869	-20.8376	1.97671e-96	8.47343e-95	down
AT1G11130	SCM	1269.94	1.87494	0.0899798	20.8373	1.98769e-96	8.50517e-95	up
AT2G33380	AtCLO3	5885.1	-2.24867	0.108	-20.8211	2.78612e-96	1.19001e-94	down
AT2G24700	AT2G24700	646.894	2.81656	0.135312	20.8153	3.14644e-96	1.3415e-94	up
AT4G27450	AT4G27450	1322.59	4.20544	0.20212	20.8067	3.76577e-96	1.60268e-94	up
AT3G45600	TET3	519.191	-2.91836	0.140322	-20.7976	4.55133e-96	1.93354e-94	down
AT1G22710	ATSUC2	2222.01	-2.51023	0.12073	-20.7921	5.10205e-96	2.16363e-94	down
AT4G11240	TOPP7	1295.66	1.6887	0.0812639	20.7804	6.50919e-96	2.75544e-94	up
AT3G57520	AtSIP2	15839.4	2.01595	0.0970272	20.7772	6.96086e-96	2.93617e-94	up
AT3G17980	AtC2	549.506	-6.18604	0.297731	-20.7773	6.94936e-96	2.93617e-94	down
AT4G17530	ATRAB1C	2626.32	-1.58888	0.0766761	-20.722	2.19247e-95	9.23171e-94	down
AT2G45910	AT2G45910	1724.07	1.93708	0.0935025	20.7169	2.43689e-95	1.02427e-93	up
AT1G09200	H3.1	6019.54	1.75059	0.0845445	20.7061	3.05116e-95	1.28019e-93	up
AT3G51300	ARAC11	614.204	-3.71205	0.179287	-20.7045	3.15492e-95	1.32139e-93	down
AT2G02390	ATGSTZ1	1005.73	-1.69929	0.082084	-20.7018	3.33424e-95	1.39404e-93	down
AT2G20700	LLG2	502.215	-6.3602	0.307998	-20.6502	9.72949e-95	4.06074e-93	down
AT1G23670	AT1G23670	434.943	-4.81793	0.233435	-20.6392	1.21964e-94	5.0814e-93	down
AT4G25010	AtSWEET14	722.738	-6.26084	0.303699	-20.6153	2.00213e-94	8.32689e-93	down
AT1G32170	XTH30	514.202	-3.05175	0.148336	-20.5733	4.76085e-94	1.97659e-92	down
AT4G33970	AT4G33970	377.531	-5.30891	0.258062	-20.5722	4.86712e-94	2.01718e-92	down
AT5G18130	AT5G18130	953.592	-1.70811	0.083312	-20.5026	2.04025e-93	8.44107e-92	down
AT4G31990	AAT3	2536.32	-1.33149	0.0649518	-20.4996	2.17088e-93	8.96591e-92	down
AT1G26710	AT1G26710	369.087	-4.83032	0.235842	-20.4812	3.16888e-93	1.3065e-91	down
AT5G62240	AT5G62240	543.287	-6.59216	0.322215	-20.4589	5.00664e-93	2.06062e-91	down
AT1G48740	AT1G48740	1118.6	2.79921	0.136892	20.4483	6.21563e-93	2.55378e-91	up
AT2G39870	AT2G39870	2048.01	1.85131	0.0906339	20.4263	9.77146e-93	4.00782e-91	up
AT1G72030	AT1G72030	851.5	-1.84336	0.0902652	-20.4216	1.07419e-92	4.39825e-91	down
AT3G23170	AT3G23170	1266.82	-4.31767	0.211546	-20.4101	1.361e-92	5.563e-91	down
AT2G29650	ANTR1	1185.32	-1.91806	0.0940432	-20.3955	1.833e-92	7.47942e-91	down
AT5G50160	ATFRO8	1172.19	-3.6175	0.177421	-20.3894	2.07732e-92	8.46178e-91	down
AT4G24000	ATCSLG2	1333.46	-2.77037	0.135936	-20.3799	2.5218e-92	1.02547e-90	down
AT4G19200	AT4G19200	2069.04	-1.46595	0.0720097	-20.3576	3.97223e-92	1.61252e-90	down
AT5G28237	AT5G28237	526.529	-5.91233	0.291191	-20.3039	1.18677e-91	4.80946e-90	down
AT1G48590	AT1G48590	372.152	-5.1458	0.25349	-20.2998	1.2912e-91	5.22376e-90	down
AT2G29340	AT2G29340	367.929	-3.13359	0.154422	-20.2924	1.50115e-91	6.06283e-90	down
AT5G59910	HTB4	8889.88	0.896015	0.0441724	20.2845	1.76343e-91	7.11003e-90	none
AT1G23350	AT1G23350	528.15	-6.5495	0.323168	-20.2665	2.53909e-91	1.022e-89	down
AT2G45580	CYP76C3	1106.15	-8.51235	0.420227	-20.2566	3.10885e-91	1.24922e-89	down
AT4G18730	RPL16B	5274.47	0.98697	0.0487431	20.2484	3.67017e-91	1.47228e-89	none
AT2G19170	SLP3	2340.67	1.28857	0.0636513	20.2442	3.99216e-91	1.59875e-89	up
AT4G37560	AT4G37560	385.055	-3.02842	0.149603	-20.2431	4.08576e-91	1.63348e-89	down
AT3G15840	PIFI	1729.27	-2.50588	0.124055	-20.1998	9.82747e-91	3.9224e-89	down
AT2G33100	ATCSLD1	469.577	-5.55537	0.275482	-20.166	1.94752e-90	7.76003e-89	down
AT4G36490	ATSFH12	1470.28	-9.16596	0.454884	-20.1501	2.68471e-90	1.06795e-88	down
AT4G36640	AT4G36640	610.388	-2.72632	0.135339	-20.1444	3.01224e-90	1.19623e-88	down
AT5G45670	AT5G45670	3619.21	1.1833	0.0587723	20.1336	3.74467e-90	1.48462e-88	up
AT5G46240	AtKAT1	347.454	-4.34976	0.216142	-20.1245	4.50241e-90	1.78206e-88	down
AT3G61870	AT3G61870	1992.01	-1.35714	0.0674888	-20.1091	6.1448e-90	2.42807e-88	down
AT2G28200	AT2G28200	513.951	-2.51813	0.125239	-20.1066	6.4551e-90	2.54644e-88	down
AT2G39130	AT2G39130	1005.6	-1.94951	0.0969774	-20.1027	6.98242e-90	2.74989e-88	down
AT4G10440	AT4G10440	321.993	-3.91886	0.195033	-20.0933	8.44546e-90	3.32057e-88	down
AT1G28230	ATPUP1	365.113	-3.12056	0.155315	-20.0918	8.70925e-90	3.41863e-88	down
AT4G30190	AHA2	2625.27	-1.71291	0.0852725	-20.0875	9.49893e-90	3.72245e-88	down
AT1G68400	AT1G68400	958.939	1.80623	0.0900184	20.0651	1.48869e-89	5.82427e-88	up
AT4G18020	APRR2	4174.79	1.09283	0.054488	20.0564	1.77455e-89	6.91988e-88	up
AT1G62990	IXR11	379.043	-5.10522	0.254543	-20.0565	1.77295e-89	6.91988e-88	down
AT3G19310	AT3G19310	414.151	-5.11583	0.255336	-20.0356	2.69412e-89	1.04885e-87	down
AT3G60780	AT3G60780	385.402	-4.24719	0.212307	-20.0049	4.98781e-89	1.93863e-87	down
AT3G28540	AT3G28540	377.773	-3.40805	0.170402	-20.0001	5.50086e-89	2.13455e-87	down
AT1G68010	ATHPR1	4278.39	-1.26596	0.0633572	-19.9814	7.99753e-89	3.09829e-87	down
AT2G37170	PIP2;2	708.481	-2.7114	0.135757	-19.9725	9.55445e-89	3.69543e-87	down
AT3G53510	ABCG20	702.132	-1.93912	0.0970905	-19.9723	9.58776e-89	3.70228e-87	down
AT5G22860	AT5G22860	674.33	-3.59046	0.179806	-19.9685	1.03468e-88	3.9889e-87	down
AT5G04140	FD-GOGAT	4763.8	-1.60008	0.0801597	-19.9611	1.19978e-88	4.61787e-87	down
AT2G36490	AtROS1	2202.21	1.25144	0.0627314	19.9491	1.52479e-88	5.85934e-87	up
AT1G41830	SKS6	1385.76	-1.89227	0.0948675	-19.9464	1.60956e-88	6.17509e-87	down
AT2G46770	ANAC043	322.066	-4.03043	0.202119	-19.9408	1.79999e-88	6.89453e-87	down
AT3G61250	AtMYB17	726.822	3.38348	0.169733	19.9341	2.05845e-88	7.87184e-87	up
AT4G31620	AT4G31620	410.773	4.05821	0.203779	19.9148	3.03037e-88	1.157e-86	up
AT4G39210	APL3	1203.69	-1.59369	0.0800302	-19.9137	3.098e-88	1.18092e-86	down
AT1G56070	LOS1	22624.5	0.754635	0.0378997	19.9114	3.24327e-88	1.23431e-86	none
AT3G18360	AT3G18360	400.56	-4.62826	0.232495	-19.907	3.5407e-88	1.34535e-86	down
AT5G14890	AT5G14890	452.229	-3.08052	0.15475	-19.9064	3.58271e-88	1.35914e-86	down
AT5G60510	AtcPT9	852.514	-3.62395	0.1822	-19.89	4.97186e-88	1.88312e-86	down
AT3G57810	AT3G57810	1881.31	-2.64257	0.132862	-19.8896	5.00737e-88	1.89355e-86	down
AT5G03390	AT5G03390	643.029	2.16838	0.109036	19.8868	5.29257e-88	1.99822e-86	up
AT5G08750	AT5G08750	959.833	-1.78682	0.0898943	-19.8769	6.45585e-88	2.43355e-86	down
AT2G18700	ATTPS11	1407.83	1.65441	0.0832566	19.8712	7.23032e-88	2.72117e-86	up
AT2G42005	AT2G42005	786.08	-3.15127	0.158625	-19.8662	7.98301e-88	2.99969e-86	down
AT2G46140	AT2G46140	576.894	-2.68283	0.135301	-19.8286	1.68722e-87	6.32986e-86	down
AT1G19910	ATVHA-C2	3388.61	-1.20642	0.0608937	-19.8119	2.35132e-87	8.79357e-86	down
AT1G75920	AT1G75920	779.141	-5.25373	0.26518	-19.8119	2.34971e-87	8.79357e-86	down
AT4G15545	AT4G15545	3404.28	-1.27702	0.0644869	-19.8028	2.81345e-87	1.05053e-85	down
AT5G40260	AtSWEET8	1357.26	-1.68166	0.0849465	-19.7967	3.18161e-87	1.18614e-85	down
AT1G53380	AT1G53380	1297.1	1.7923	0.0906498	19.7717	5.21851e-87	1.94246e-85	up
AT1G23010	LPR1	391.509	-3.37858	0.170898	-19.7696	5.44593e-87	2.02394e-85	down
AT1G61800	ATGPT2	803.15	-3.55836	0.180035	-19.7648	5.98071e-87	2.21922e-85	down
AT1G16880	ACR11	3896.01	-1.64574	0.0832667	-19.7646	6.00231e-87	2.22376e-85	down
AT1G29395	COR413-TM1	1559.28	-2.80775	0.142277	-19.7343	1.09377e-86	4.04592e-85	down
AT4G21650	AT4G21650	3225.38	2.04658	0.103737	19.7285	1.22681e-86	4.53098e-85	up
AT4G27580	AT4G27580	892.427	-7.50956	0.38093	-19.7137	1.64385e-86	6.06181e-85	down
AT5G63920	AtTOP3alpha	810.865	1.91682	0.0972428	19.7117	1.71189e-86	6.30295e-85	up
AT3G56060	AT3G56060	316.143	-3.64164	0.184771	-19.709	1.80633e-86	6.64035e-85	down
AT2G02170	AT2G02170	2228.31	1.83859	0.093309	19.7043	1.97933e-86	7.26509e-85	up
AT4G29210	GGT3	2851.18	1.681	0.0853455	19.6964	2.31313e-86	8.47721e-85	up
AT4G19840	ATPP2-A1	1152.57	-8.81361	0.447586	-19.6915	2.55233e-86	9.33939e-85	down
AT1G28375	AT1G28375	1063.14	-2.70566	0.137508	-19.6763	3.44011e-86	1.25686e-84	down
AT3G11930	AT3G11930	2463.69	-4.45126	0.226412	-19.66	4.74452e-86	1.73076e-84	down
AT4G23690	AtDIR6	453.664	-4.1211	0.209622	-19.6596	4.78111e-86	1.74144e-84	down
AT1G11600	CYP77B1	1080.07	2.26445	0.115273	19.6442	6.48403e-86	2.35808e-84	up
AT3G54050	HCEF1	2635.49	-1.33141	0.0677949	-19.6388	7.20408e-86	2.61594e-84	down
AT4G27230	HTA2	2644.64	1.34577	0.0685414	19.6345	7.85208e-86	2.84689e-84	up
AT5G39740	OLI7	11490.2	0.784266	0.0399587	19.6269	9.10449e-86	3.29594e-84	none
AT1G43800	FTM1	735.364	4.1386	0.211111	19.6039	1.43116e-85	5.17309e-84	up
AT5G48900	AT5G48900	690.323	-2.62699	0.134041	-19.5985	1.59335e-85	5.75059e-84	down
AT3G54920	PMR6	3231.77	1.17004	0.0597139	19.5941	1.73558e-85	6.25441e-84	up
AT1G28330	AtDRM1	5148.17	2.00085	0.102134	19.5903	1.86943e-85	6.72654e-84	up
AT3G47070	AT3G47070	1918.84	-1.62485	0.082988	-19.5793	2.32207e-85	8.3426e-84	down
AT1G58807	AT1G58807	1997.39	1.43428	0.0732841	19.5715	2.70439e-85	9.70149e-84	up
AT2G38240	AT2G38240	443.39	-6.35762	0.324881	-19.5691	2.83881e-85	1.01683e-83	down
AT1G72180	AT1G72180	1322.71	-2.03912	0.104208	-19.5678	2.9075e-85	1.03987e-83	down
AT5G16240	AT5G16240	843.07	-1.76997	0.0904674	-19.5647	3.09369e-85	1.1048e-83	down
AT3G07720	AT3G07720	1314.39	-1.90874	0.097579	-19.561	3.32639e-85	1.18611e-83	down
AT5G13800	CRN1	974.11	-1.60596	0.0821757	-19.543	4.73226e-85	1.68488e-83	down
AT4G22753	ATSMO1-3	687.097	-2.48469	0.127199	-19.5339	5.65632e-85	2.01087e-83	down
AT2G26190	AT2G26190	912.989	2.07061	0.106052	19.5245	6.79227e-85	2.4111e-83	up
AT4G28780	AT4G28780	843.6	-3.72785	0.191024	-19.5151	8.16339e-85	2.8935e-83	down
AT2G46860	AtPPa3	1113.9	-8.76495	0.449145	-19.5147	8.22729e-85	2.9118e-83	down
AT1G02850	BGLU11	2260.27	-1.87413	0.0960774	-19.5064	9.67878e-85	3.42041e-83	down
AT3G44300	AtNIT2	1822.54	1.85778	0.0952517	19.5039	1.01663e-84	3.58737e-83	up
AT1G70760	CRR23	1094.32	-2.13792	0.109761	-19.4779	1.68925e-84	5.95198e-83	down
AT4G18596	AT4G18596	1363.15	-9.0567	0.465217	-19.4677	2.06374e-84	7.26071e-83	down
AT5G63850	AAP4	1543.09	-1.9111	0.0981729	-19.4667	2.10481e-84	7.39425e-83	down
AT1G16630	AT1G16630	583.147	2.24744	0.115469	19.4635	2.23768e-84	7.84939e-83	up
AT4G26850	VTC2	8683.29	-1.35061	0.0694036	-19.4602	2.38645e-84	8.35891e-83	down
AT1G64060	ATRBOH%20F	998.681	-1.92729	0.0991917	-19.43	4.30516e-84	1.50573e-82	down
AT1G11950	AT1G11950	1251.76	2.96573	0.152646	19.4287	4.41092e-84	1.54045e-82	up
AT1G18150	ATMPK8	1123.52	-1.51272	0.0779507	-19.4062	6.8455e-84	2.38718e-82	down
AT2G47610	AT2G47610	9277.61	0.959242	0.0494705	19.3902	9.33881e-84	3.25188e-82	none
AT3G12530	PSF2	619.602	2.59906	0.134078	19.3848	1.03802e-83	3.6092e-82	up
AT1G20850	XCP2	720.397	-3.26927	0.168667	-19.383	1.07331e-83	3.72647e-82	down
AT2G32860	BGLU33	383.272	-5.90897	0.304864	-19.3823	1.0883e-83	3.773e-82	down
AT5G04720	ADR1-L2	1829.19	1.40206	0.0723546	19.3776	1.19362e-83	4.13209e-82	up
AT2G31110	TBL40	390.606	-3.3965	0.175342	-19.3707	1.36299e-83	4.71155e-82	down
AT3G08040	ATFRD3	359.819	-5.47835	0.282939	-19.3623	1.6064e-83	5.54488e-82	down
AT1G58430	RXF26	905.348	-2.83364	0.146353	-19.3616	1.6271e-83	5.60818e-82	down
AT5G28690	AT5G28690	837.837	-8.10986	0.41921	-19.3456	2.22075e-83	7.64325e-82	down
AT5G16130	AT5G16130	6745.13	0.922196	0.0476942	19.3356	2.69468e-83	9.26097e-82	none
AT1G44100	AAP5	1400.75	-3.22046	0.166606	-19.3298	3.01664e-83	1.03525e-81	down
AT4G04930	DES-1-LIKE	896.173	-8.00188	0.414384	-19.3103	4.3987e-83	1.50736e-81	down
AT5G48650	AT5G48650	775.974	1.86128	0.0964365	19.3005	5.31683e-83	1.81937e-81	up
AT1G23090	AST91	906.845	-1.79833	0.0932142	-19.2924	6.21591e-83	2.12396e-81	down
AT1G24510	AT1G24510	4759.09	0.923071	0.0478877	19.2757	8.58624e-83	2.92968e-81	none
AT5G51590	AHL4	697.706	1.96994	0.102341	19.2487	1.44742e-82	4.9316e-81	up
AT5G17340	AT5G17340	1014.67	-3.47457	0.18067	-19.2316	2.01399e-82	6.85217e-81	down
AT1G78090	ATTPPB	372.487	-5.32803	0.277155	-19.224	2.3291e-82	7.91293e-81	down
AT4G38230	ATCPK26	815.359	-2.20198	0.114546	-19.2236	2.34964e-82	7.97132e-81	down
AT4G35180	LHT7	698.577	-7.54672	0.393081	-19.1989	3.78074e-82	1.28081e-80	down
AT1G70290	ATTPS8	2122.59	1.90313	0.0991458	19.1953	4.05361e-82	1.3713e-80	up
AT3G25220	FKBP15-1	3703.28	-1.45989	0.0760569	-19.1947	4.09779e-82	1.38427e-80	down
AT1G01320	AT1G01320	11897.8	1.4652	0.0763482	19.191	4.40239e-82	1.48506e-80	up
AT5G47590	AT5G47590	1089.62	4.11161	0.214283	19.1877	4.68702e-82	1.57883e-80	up
AT4G35770	ATSEN1	1053.49	4.51974	0.235592	19.1846	4.97863e-82	1.67468e-80	up
AT1G69770	CMT3	1634.09	1.37611	0.0717764	19.1722	6.31819e-82	2.12227e-80	up
AT5G22090	AT5G22090	1241.58	-2.00179	0.104455	-19.1641	7.38503e-82	2.47712e-80	down
AT3G06160	AT3G06160	609.022	2.60551	0.135992	19.1593	8.09337e-82	2.71088e-80	up
AT2G27035	AtENODL20	540.048	3.67332	0.191984	19.1335	1.32845e-81	4.44337e-80	up
AT5G56220	AT5G56220	985.077	2.06492	0.107942	19.13	1.42178e-81	4.74886e-80	up
AT4G14780	AT4G14780	1090.24	-2.90481	0.151854	-19.129	1.44861e-81	4.83169e-80	down
AT5G09730	ATBX3	332.452	-4.51327	0.236018	-19.1226	1.63881e-81	5.45842e-80	down
AT1G28270	AtRALF4	1134.25	-8.44042	0.441652	-19.111	2.04509e-81	6.80207e-80	down
AT3G21690	AT3G21690	1055.04	-1.77998	0.0931448	-19.1098	2.0926e-81	6.95037e-80	down
AT5G51950	AT5G51950	850.395	-1.73294	0.0907071	-19.1048	2.30235e-81	7.63636e-80	down
AT3G11170	AtFAD7	3159.92	-0.972911	0.0509263	-19.1043	2.32518e-81	7.70129e-80	none
AT3G48290	CYP71A24	743.958	-7.93873	0.415721	-19.0963	2.71122e-81	8.9674e-80	down
AT1G06080	ADS1	515.253	2.66226	0.139721	19.0542	6.06262e-81	2.00243e-79	up
AT5G11510	AtMYB3R4	951.122	2.13982	0.112391	19.039	8.10673e-81	2.67387e-79	up
AT2G31750	UGT74D1	995.925	-3.05604	0.160521	-19.0382	8.22781e-81	2.71004e-79	down
AT4G30140	CDEF1	1008.16	-8.61999	0.4531	-19.0245	1.06988e-80	3.51904e-79	down
AT1G23580	AT1G23580	369.839	-5.75225	0.30239	-19.0226	1.1083e-80	3.64036e-79	down
AT3G02210	COBL1	578.978	2.60381	0.136966	19.0106	1.39399e-80	4.57245e-79	up
AT3G52460	AT3G52460	308.107	-5.04387	0.265472	-18.9997	1.71622e-80	5.62162e-79	down
AT2G42800	AtRLP29	937.377	1.71073	0.0900551	18.9965	1.82422e-80	5.96717e-79	up
AT4G25900	AT4G25900	738.084	-1.94448	0.102414	-18.9865	2.20742e-80	7.21071e-79	down
AT1G19640	JMT	723.118	-2.90158	0.15297	-18.9683	3.11945e-80	1.01759e-78	down
AT4G24480	AT4G24480	419.853	-2.6509	0.139914	-18.9467	4.70263e-80	1.53194e-78	down
AT3G56600	AT3G56600	508.528	-6.16524	0.325419	-18.9455	4.8067e-80	1.56369e-78	down
AT5G54780	AT5G54780	1128.52	-3.36641	0.177757	-18.9383	5.51918e-80	1.79302e-78	down
AT5G13580	ABCG6	284.78	-4.35744	0.230159	-18.9323	6.18138e-80	2.0054e-78	down
AT5G12000	AT5G12000	1822.96	-9.93588	0.524818	-18.9321	6.20949e-80	2.01177e-78	down
AT4G23870	AT4G23870	609.379	2.68079	0.141622	18.9292	6.55419e-80	2.12056e-78	up
AT3G29030	ATEXP5	968.076	-2.56038	0.135269	-18.9281	6.6971e-80	2.16385e-78	down
AT3G52810	ATPAP21	390.08	-6.16992	0.326223	-18.9132	8.88439e-80	2.86667e-78	down
AT1G70580	AOAT2	892.025	-2.19332	0.116033	-18.9026	1.08598e-79	3.4993e-78	down
AT1G54280	AT1G54280	335.672	-3.42542	0.18122	-18.902	1.09838e-79	3.53447e-78	down
AT3G03480	CHAT	1043.32	-4.70585	0.249151	-18.8876	1.4439e-79	4.64002e-78	down
AT3G51895	AST12	2037.79	-1.19577	0.0633336	-18.8805	1.64937e-79	5.29314e-78	down
AT1G20450	ERD10	5492.78	-1.76612	0.0935513	-18.8787	1.70858e-79	5.47575e-78	down
AT5G43990	SDG18	800.432	1.76664	0.0936719	18.8599	2.43584e-79	7.79601e-78	up
AT5G25460	DGR2	5504.56	-0.941406	0.0499375	-18.8517	2.84541e-79	9.09459e-78	none
AT3G15540	IAA19	325.852	-3.41889	0.181366	-18.8508	2.89637e-79	9.24502e-78	down
AT5G48210	AT5G48210	919.313	-4.56065	0.24194	-18.8504	2.91901e-79	9.3048e-78	down
AT2G36970	AT2G36970	286.24	-3.77182	0.200265	-18.8341	3.96575e-79	1.26245e-77	down
AT3G55990	ESK1	769.901	-2.54163	0.135014	-18.8249	4.71777e-79	1.49983e-77	down
AT5G07600	AT5G07600	435.492	-4.49094	0.238583	-18.8234	4.85472e-79	1.54131e-77	down
AT2G23320	AtWRKY15	1229.24	1.71569	0.0911668	18.8192	5.2583e-79	1.66721e-77	up
AT3G27280	ATPHB4	1365.38	1.3806	0.0735485	18.7712	1.2987e-78	4.11219e-77	up
AT5G01760	AT5G01760	367.451	-4.13494	0.22034	-18.7662	1.42869e-78	4.51778e-77	down
AT4G05180	PSBQ	5543.98	-0.99262	0.0528997	-18.7642	1.48198e-78	4.68007e-77	none
AT1G29980	AT1G29980	1197.63	1.61285	0.0859739	18.7598	1.61123e-78	5.08146e-77	up
AT3G26200	CYP71B22	441.753	3.26226	0.173996	18.749	1.9712e-78	6.20851e-77	up
AT1G73860	AT1G73860	302.128	-4.44876	0.237511	-18.7307	2.77977e-78	8.74357e-77	down
AT4G34510	KCS17	706.192	-3.8782	0.207451	-18.6945	5.48486e-78	1.72294e-76	down
AT4G21215	AT4G21215	671.52	-2.16136	0.11576	-18.6709	8.53345e-78	2.67705e-76	down
AT2G22190	TPPE	454.828	-2.61125	0.139873	-18.6687	8.90078e-78	2.7886e-76	down
AT5G57720	AT5G57720	391.018	5.78916	0.310114	18.6678	9.04244e-78	2.82925e-76	up
AT3G10320	AT3G10320	417.53	-3.59025	0.192344	-18.6658	9.39882e-78	2.93688e-76	down
AT5G13990	ATEXO70C2	458.732	-4.70736	0.252287	-18.6588	1.07169e-77	3.34433e-76	down
AT3G48420	AT3G48420	1017.46	-2.00631	0.107529	-18.6582	1.083e-77	3.3752e-76	down
AT5G59370	ACT4	1054.32	-8.14803	0.436742	-18.6564	1.12022e-77	3.48662e-76	down
AT5G25110	CIPK25	287.688	-4.69723	0.251834	-18.6521	1.21412e-77	3.77394e-76	down
AT4G17840	AT4G17840	1627.53	-2.316	0.124281	-18.6352	1.66393e-77	5.16537e-76	down
AT3G06550	RWA2	2154.85	-1.27414	0.0684038	-18.6268	1.94861e-77	6.04119e-76	down
AT1G69940	ATPPME1	5878.44	-12.3045	0.660835	-18.6196	2.22791e-77	6.89808e-76	down
AT1G80760	NIP6	363.691	-4.46433	0.239919	-18.6077	2.78373e-77	8.60782e-76	down
AT3G57150	AtCBF5	2175.9	1.50746	0.0810263	18.6045	2.95361e-77	9.12124e-76	up
AT2G23740	SUVR5	3103.43	1.64384	0.0884084	18.5937	3.6149e-77	1.11489e-75	up
AT5G66210	CPK28	1898.21	1.96837	0.105866	18.5931	3.65646e-77	1.12625e-75	up
AT4G24510	CER2	1547.8	-1.22007	0.0656329	-18.5893	3.92202e-77	1.20648e-75	down
AT2G29360	AT2G29360	599.972	-2.59256	0.139478	-18.5876	4.04715e-77	1.24336e-75	down
AT4G14330	AT4G14330	737.383	2.03535	0.109528	18.5829	4.41962e-77	1.35604e-75	up
AT3G62180	AT3G62180	1248.29	-8.21091	0.442148	-18.5705	5.57049e-77	1.70694e-75	down
AT3G28220	AT3G28220	2210.41	-1.25812	0.0678335	-18.5471	8.60116e-77	2.63222e-75	down
AT5G15720	GLIP7	373.83	2.83444	0.152969	18.5296	1.19254e-76	3.64483e-75	up
AT1G13130	AT1G13130	262.147	-4.20625	0.227078	-18.5234	1.33743e-76	4.08244e-75	down
AT2G42200	AtSPL9	1417.44	1.46634	0.07917	18.5214	1.38787e-76	4.23095e-75	up
AT4G24800	ECIP1	2092.65	1.27084	0.0686167	18.5209	1.40111e-76	4.26585e-75	up
AT4G05050	UBQ11	16683.1	-0.910465	0.0491945	-18.5075	1.7977e-76	5.46629e-75	none
AT5G61820	AT5G61820	3514.04	-1.67854	0.0907285	-18.5007	2.03838e-76	6.1902e-75	down
AT2G26400	ARD	360.037	3.80343	0.205588	18.5003	2.05488e-76	6.23236e-75	up
AT3G01620	AT3G01620	267.852	-3.88715	0.210441	-18.4715	3.50267e-76	1.06099e-74	down
AT2G22840	AtGRF1	1137.42	2.39481	0.129656	18.4705	3.56972e-76	1.07992e-74	up
AT2G39420	AT2G39420	601.228	-2.55374	0.138355	-18.4579	4.50214e-76	1.36026e-74	down
AT2G34680	AIR9	2340.74	1.65435	0.0896407	18.4554	4.71846e-76	1.42381e-74	up
AT1G51760	IAR3	2142.53	-1.97991	0.10731	-18.4505	5.16798e-76	1.55748e-74	down
AT1G50250	FTSH1	1894.42	-1.3334	0.072287	-18.4459	5.62483e-76	1.69301e-74	down
AT5G39400	ATPTEN1	749.874	-8.06629	0.437388	-18.442	6.05026e-76	1.81875e-74	down
AT5G63800	BGAL6	748.053	-1.81609	0.098483	-18.4407	6.19465e-76	1.8598e-74	down
AT5G46510	VICTL	778.599	1.73009	0.0939051	18.4238	8.46315e-76	2.53766e-74	up
AT3G21550	AtDMP2	389.26	-5.35481	0.290673	-18.4221	8.73243e-76	2.6151e-74	down
AT5G57810	TET15	383.882	-5.70826	0.310352	-18.3929	1.49838e-75	4.48154e-74	down
AT3G19050	POK2	1019.68	1.95311	0.10623	18.3857	1.71084e-75	5.11057e-74	up
AT1G65840	ATPAO4	2107.68	-1.06726	0.0580814	-18.3752	2.07398e-75	6.18755e-74	down
AT5G13290	CRN	742.46	1.84982	0.100731	18.364	2.5526e-75	7.60592e-74	up
AT4G37540	LBD39	541.531	2.12948	0.115976	18.3614	2.67778e-75	7.96892e-74	up
AT4G34138	UGT73B1	618.534	-2.17213	0.118304	-18.3605	2.71955e-75	8.08308e-74	down
AT5G07990	CYP75B1	2205.97	-2.26132	0.123255	-18.3467	3.50677e-75	1.04099e-73	down
AT2G25600	AKT6	354.494	-3.31816	0.180909	-18.3416	3.8536e-75	1.14251e-73	down
AT4G39390	ATNST-KT1	676.719	-1.83805	0.100255	-18.3337	4.45323e-75	1.31865e-73	down
AT1G22110	AT1G22110	284.872	-4.8545	0.264919	-18.3245	5.27866e-75	1.56111e-73	down
AT2G02148	AT2G02148	647.843	1.89919	0.103643	18.3244	5.28549e-75	1.56119e-73	up
AT3G49540	AT3G49540	3269.8	-8.88261	0.484769	-18.3234	5.38678e-75	1.58913e-73	down
AT2G29350	SAG13	482.854	-6.48445	0.353927	-18.3214	5.58114e-75	1.64443e-73	down
AT5G13840	CCS52B	1745.64	1.3861	0.0756652	18.3188	5.85753e-75	1.72372e-73	up
AT4G37310	CYP81H1	468.574	-2.38565	0.130283	-18.3112	6.73201e-75	1.97861e-73	down
AT1G75640	AT1G75640	839.54	1.76096	0.096176	18.3098	6.91343e-75	2.02942e-73	up
AT5G50335	AT5G50335	403.495	-6.15914	0.336426	-18.3075	7.20408e-75	2.11213e-73	down
AT3G47620	AtTCP14	953.994	2.08283	0.113942	18.2797	1.20156e-74	3.51844e-73	up
AT1G03920	AT1G03920	537.067	-2.99555	0.163981	-18.2676	1.49931e-74	4.38492e-73	down
AT2G38810	HTA8	823.198	1.92316	0.105288	18.2658	1.55029e-74	4.52846e-73	up
AT4G34881	AT4G34881	1217.39	1.97977	0.108445	18.2561	1.85073e-74	5.39941e-73	up
AT2G28315	AT2G28315	470.28	-5.46057	0.299473	-18.2339	2.77645e-74	8.09021e-73	down
AT5G56040	SKM2	1250.59	-2.05943	0.113028	-18.2205	3.55081e-74	1.03339e-72	down
AT5G12080	ATMSL10	1913.64	1.56094	0.0857079	18.2123	4.12009e-74	1.1976e-72	up
AT1G70790	AT1G70790	1749.64	-2.0963	0.115185	-18.1993	5.22464e-74	1.51681e-72	down
AT1G78110	AT1G78110	366.719	-2.76145	0.151747	-18.1977	5.38119e-74	1.56035e-72	down
AT3G06220	AT3G06220	537.669	2.71525	0.14923	18.1951	5.64862e-74	1.63589e-72	up
AT4G25590	ADF7	674.823	-7.91353	0.434975	-18.1931	5.85669e-74	1.69409e-72	down
AT3G01230	AT3G01230	1334.74	-9.31548	0.512157	-18.1887	6.33985e-74	1.83162e-72	down
AT1G21000	AT1G21000	617.535	-1.89627	0.104295	-18.1819	7.18621e-74	2.07361e-72	down
AT3G61470	LHCA2	13922.4	-1.20656	0.0664019	-18.1706	8.82539e-74	2.54351e-72	down
AT4G34230	ATCAD5	1862.82	-1.75839	0.096791	-18.1669	9.43991e-74	2.71732e-72	down
AT1G23440	AT1G23440	852.102	-1.96483	0.108179	-18.1628	1.01684e-73	2.92348e-72	down
AT3G62020	GLP10	585.914	-5.38674	0.296652	-18.1584	1.101e-73	3.16162e-72	down
AT1G12450	AT1G12450	618.002	-1.89974	0.104672	-18.1494	1.29786e-73	3.72241e-72	down
AT3G03890	AT3G03890	775.837	-1.77465	0.0978192	-18.1421	1.48201e-73	4.24546e-72	down
AT5G56150	UBC30	1087.6	-1.53766	0.084814	-18.1298	1.85306e-73	5.30199e-72	down
AT5G48140	AT5G48140	1826.81	-10.1321	0.559136	-18.1209	2.17861e-73	6.22594e-72	down
AT1G55120	AtcwINV3	649.454	-1.98939	0.109803	-18.1178	2.30651e-73	6.58353e-72	down
AT2G38500	AT2G38500	324.451	-5.77796	0.318959	-18.1151	2.42346e-73	6.90905e-72	down
AT4G24140	AT4G24140	515.597	-2.4386	0.13467	-18.1081	2.75319e-73	7.83965e-72	down
AT5G60680	AT5G60680	1282.55	1.46544	0.0810395	18.0831	4.3324e-73	1.23216e-71	up
AT5G07680	ANAC079	250.166	-4.32978	0.239471	-18.0806	4.52954e-73	1.28669e-71	down
AT2G32910	AT2G32910	1671.86	-1.53363	0.0848305	-18.0788	4.68227e-73	1.32849e-71	down
AT3G46040	RPS15AD	2772.32	1.42715	0.0789463	18.0775	4.79074e-73	1.35764e-71	up
AT1G34000	OHP2	801.965	-1.64127	0.0908425	-18.0672	5.77406e-73	1.63436e-71	down
AT5G35530	AT5G35530	6029.63	0.928355	0.0513837	18.0671	5.78823e-73	1.63641e-71	none
AT5G65205	AT5G65205	774	-2.18683	0.121053	-18.065	6.01199e-73	1.69765e-71	down
AT1G15980	NDF1	1093.84	-2.45484	0.135906	-18.0628	6.25568e-73	1.76437e-71	down
AT3G21320	AT3G21320	482.203	-7.10258	0.393307	-18.0586	6.75041e-73	1.90165e-71	down
AT2G16990	AT2G16990	566.922	-3.44986	0.191061	-18.0563	7.03555e-73	1.97962e-71	down
AT5G15450	APG6	1565.18	-1.27047	0.0704108	-18.0437	8.83773e-73	2.48377e-71	down
AT5G06930	AT5G06930	298.218	-3.09966	0.171946	-18.0269	1.19742e-72	3.36127e-71	down
AT4G32460	AT4G32460	2054.11	-1.34347	0.0745289	-18.0262	1.21346e-72	3.40228e-71	down
AT3G47870	ASL29	365.359	-4.06307	0.225402	-18.0259	1.22075e-72	3.41868e-71	down
AT1G71880	ATSUC1	3532.13	-1.61252	0.0897038	-17.976	3.00139e-72	8.39541e-71	down
AT3G22790	NET1A	1814.46	1.23656	0.0688142	17.9695	3.37655e-72	9.4337e-71	up
AT1G04700	AT1G04700	445.209	-2.56628	0.142931	-17.9547	4.41217e-72	1.23126e-70	down
AT1G50240	FU	719.748	1.84241	0.102722	17.9358	6.19411e-72	1.7265e-70	up
AT1G53160	FTM6	1858.15	1.66044	0.0926197	17.9275	7.19083e-72	2.00197e-70	up
AT1G05890	ARI5	2931.83	0.950681	0.0530435	17.9227	7.84664e-72	2.18199e-70	none
AT3G47350	ATHSD2	284.533	-4.252	0.237266	-17.9208	8.11525e-72	2.25405e-70	down
AT5G45775	AT5G45775	5573.13	0.980667	0.0547477	17.9125	9.42611e-72	2.61509e-70	none
AT5G43870	AT5G43870	410.1	-2.33982	0.130654	-17.9085	1.01272e-71	2.80632e-70	down
AT3G13460	ECT2	7622.21	0.954461	0.0533129	17.903	1.11735e-71	3.09263e-70	none
AT2G24370	AT2G24370	357.48	-4.1365	0.231057	-17.9025	1.12661e-71	3.11464e-70	down
AT2G14560	LURP1	256.731	-4.89237	0.273325	-17.8995	1.1909e-71	3.28855e-70	down
AT1G75160	AT1G75160	335.39	-5.77122	0.323013	-17.8668	2.13774e-71	5.89628e-70	down
AT3G50910	AT3G50910	1410.68	-1.72583	0.0967822	-17.8321	3.98445e-71	1.09771e-69	down
AT4G16620	UMAMIT8	256.682	-4.09745	0.229844	-17.8271	4.35358e-71	1.19802e-69	down
AT5G65870	ATPSK5	785.046	-6.15438	0.345383	-17.819	5.03053e-71	1.3827e-69	down
AT4G02140	AT4G02140	336.709	-4.21619	0.23679	-17.8056	6.38962e-71	1.75423e-69	down
AT2G24820	AtTic55	876.053	-1.94581	0.109346	-17.7951	7.71587e-71	2.1159e-69	down
AT3G04610	FLK	4070.41	1.79853	0.10107	17.7949	7.73946e-71	2.11992e-69	up
AT3G12320	LNK3	328.623	-2.73205	0.153555	-17.792	8.14605e-71	2.22872e-69	down
AT1G76240	AT1G76240	416.082	-6.62137	0.372261	-17.7869	8.92778e-71	2.43978e-69	down
AT2G01420	AtPIN4	439.507	-2.30575	0.129638	-17.7861	9.06488e-71	2.4744e-69	down
AT5G02790	GSTL3	4158.48	-1.78944	0.100619	-17.7844	9.34148e-71	2.54698e-69	down
AT1G28430	CYP705A24	591.299	-7.39665	0.416289	-17.7681	1.24942e-70	3.40266e-69	down
AT2G33460	RIC1	385.154	-6.43247	0.362188	-17.76	1.44158e-70	3.92149e-69	down
AT4G18780	ATCESA8	642.493	-3.93596	0.221872	-17.7398	2.0675e-70	5.61774e-69	down
AT3G01750	AT3G01750	726.008	-2.6651	0.150236	-17.7394	2.08271e-70	5.65259e-69	down
AT1G64970	G-TMT	1707.24	-1.13391	0.0639374	-17.7346	2.26666e-70	6.14481e-69	down
AT4G19960	ATKUP9	360.233	-3.16841	0.178904	-17.7101	3.50684e-70	9.49606e-69	down
AT2G36145	AT2G36145	596.51	-1.81609	0.102556	-17.7083	3.61853e-70	9.78735e-69	down
AT1G01110	IQD18	482.132	2.09164	0.11812	17.7078	3.653e-70	9.86933e-69	up
AT5G33370	AT5G33370	8100.61	-2.73745	0.154701	-17.6951	4.57245e-70	1.23394e-68	down
AT1G11770	AT1G11770	409.197	-6.51992	0.368526	-17.6919	4.8443e-70	1.30582e-68	down
AT3G08760	ATSIK	1661.09	1.36882	0.0774246	17.6794	6.04882e-70	1.62865e-68	up
AT1G02800	ATCEL2	1190.5	2.52626	0.142934	17.6743	6.61627e-70	1.77942e-68	up
AT3G09500	AT3G09500	6374.91	1.08257	0.0612893	17.6632	8.05183e-70	2.16306e-68	up
AT1G23520	AT1G23520	394.948	-5.89978	0.334038	-17.662	8.22435e-70	2.20691e-68	down
AT2G05710	ACO3	7723.53	-0.948429	0.0537168	-17.6561	9.1334e-70	2.44808e-68	none
AT3G17630	ATCHX19	482.645	-2.7052	0.153248	-17.6524	9.75207e-70	2.61096e-68	down
AT1G61180	AT1G61180	570.99	2.02333	0.114632	17.6506	1.0064e-69	2.69143e-68	up
AT2G31040	AT2G31040	1117.78	-1.62131	0.0918605	-17.6497	1.02224e-69	2.73073e-68	down
AT3G06050	ATPRXIIF	1689.81	-1.17785	0.066868	-17.6146	1.90328e-69	5.07854e-68	down
AT2G37460	UMAMIT12	293.67	-4.00514	0.227537	-17.6021	2.37248e-69	6.32341e-68	down
AT5G48720	XRI	617.54	1.85336	0.105303	17.6003	2.45183e-69	6.52759e-68	up
AT3G01630	AT3G01630	280.573	-4.72614	0.268814	-17.5815	3.41622e-69	9.08494e-68	down
AT3G04000	AT3G04000	307.312	-2.79142	0.158846	-17.5732	3.95489e-69	1.05057e-67	down
AT1G24030	AT1G24030	300.282	-4.33275	0.246676	-17.5646	4.60311e-69	1.22139e-67	down
AT4G29360	AT4G29360	943.83	2.14456	0.122155	17.5561	5.3423e-69	1.41595e-67	up
AT2G19330	PIRL6	350.274	-6.29272	0.358656	-17.5453	6.46204e-69	1.71082e-67	down
AT2G36350	AT2G36350	1126	1.35543	0.0772866	17.5378	7.37793e-69	1.95113e-67	up
AT1G19650	AT1G19650	1340.13	-1.47704	0.0842438	-17.5329	8.0393e-69	2.12366e-67	down
AT1G17920	HDG12	601.049	1.94227	0.110992	17.4991	1.45525e-68	3.83991e-67	up
AT4G00350	AT4G00350	819.8	-8.19587	0.468403	-17.4975	1.49785e-68	3.94794e-67	down
AT1G61860	AT1G61860	389.195	-4.10905	0.235083	-17.4792	2.06531e-68	5.43758e-67	down
AT1G75280	AT1G75280	1466.01	-2.39927	0.137272	-17.4782	2.09906e-68	5.52031e-67	down
AT5G19140	AILP1	3493.53	-1.81353	0.103777	-17.4752	2.21326e-68	5.8142e-67	down
AT5G38420	RBCS2B	16557.8	-2.81196	0.160922	-17.4741	2.25806e-68	5.92536e-67	down
AT5G43810	AGO10	4270.23	1.72047	0.0985606	17.4559	3.10288e-68	8.13325e-67	up
AT3G21240	4CL2	494.435	-2.29987	0.131883	-17.4387	4.19207e-68	1.09761e-66	down
AT1G28610	AT1G28610	364.467	-3.62195	0.207786	-17.4311	4.78978e-68	1.25273e-66	down
AT3G16770	ATEBP	1416.08	1.55797	0.0894393	17.4193	5.89135e-68	1.53878e-66	up
AT1G01980	AT1G01980	709.477	-7.18043	0.412213	-17.4192	5.89644e-68	1.53878e-66	down
AT3G24170	ATGR1	3062.72	-1.16341	0.0668399	-17.4059	7.43906e-68	1.93922e-66	down
AT1G08340	AT1G08340	244.668	-4.35819	0.250565	-17.3935	9.2489e-68	2.40836e-66	down
AT1G23590	AT1G23590	413.011	-6.69487	0.385133	-17.3833	1.10485e-67	2.87381e-66	down
AT3G53420	AtPIP2;1	7141.08	-1.38925	0.0799275	-17.3814	1.1418e-67	2.96669e-66	down
AT3G62660	GATL7	1268.55	-1.43965	0.0828816	-17.37	1.39264e-67	3.61446e-66	down
AT3G12110	ACT11	1512.14	-1.54297	0.0888491	-17.3662	1.48861e-67	3.85932e-66	down
AT1G62540	FMO%20GS-OX2	415.25	2.40514	0.138519	17.3633	1.56475e-67	4.05231e-66	up
AT3G56370	AT3G56370	3427.13	1.23551	0.0711677	17.3606	1.63981e-67	4.24207e-66	up
AT1G69530	AT-EXP1	4138.4	-2.48943	0.143421	-17.3575	1.73205e-67	4.47581e-66	down
AT4G22590	TPPG	453.215	-2.16495	0.124755	-17.3537	1.85069e-67	4.77199e-66	down
AT4G22592	CPuORF27	453.215	-2.16495	0.124755	-17.3537	1.85069e-67	4.77199e-66	down
AT5G17090	AT5G17090	775.573	-2.09611	0.120798	-17.3522	1.89857e-67	4.89016e-66	down
AT4G04450	AtWRKY42	245.261	-3.88469	0.223898	-17.3503	1.96313e-67	5.05097e-66	down
AT5G51600	ATMAP65-3	839.944	2.0326	0.117215	17.3408	2.3164e-67	5.95344e-66	up
AT4G36850	AT4G36850	318.871	3.63662	0.209741	17.3386	2.40461e-67	6.17348e-66	up
AT2G46100	AT2G46100	568.63	-2.75091	0.158691	-17.335	2.56175e-67	6.56982e-66	down
AT4G36350	ATPAP25	673.782	-2.95382	0.170411	-17.3336	2.62592e-67	6.72711e-66	down
AT5G45490	AT5G45490	1049.05	1.64525	0.0950364	17.3118	3.8324e-67	9.8073e-66	up
AT5G23270	ATSTP11	810.367	-8.44358	0.488342	-17.2903	5.56595e-67	1.42282e-65	down
AT4G15910	ATDI21	949.982	1.43828	0.0832403	17.2787	6.81218e-67	1.73952e-65	up
AT5G09660	PMDH2	4720.14	-1.16724	0.0675684	-17.2749	7.26797e-67	1.85392e-65	down
AT3G11430	ATGPAT5	1460.61	-9.80954	0.568009	-17.2701	7.90694e-67	2.01474e-65	down
AT1G10060	ATBCAT-1	1614.95	-1.42859	0.0827452	-17.2649	8.64736e-67	2.20105e-65	down
AT1G15380	GLYI4	2008.08	1.21628	0.0704667	17.2604	9.35111e-67	2.37762e-65	up
AT4G16160	ATOEP16-2	313.021	-4.95848	0.287285	-17.2598	9.45091e-67	2.40043e-65	down
AT1G18470	AT1G18470	1155.22	-1.57892	0.0914925	-17.2574	9.84796e-67	2.4986e-65	down
AT3G18220	LPP4	372.704	-6.54321	0.379291	-17.2512	1.09633e-66	2.77862e-65	down
AT2G39570	ACR9	3801.39	1.30956	0.0759399	17.2447	1.22687e-66	3.10615e-65	up
AT1G01600	CYP86A4	1589.03	-2.99183	0.173551	-17.2389	1.35614e-66	3.42979e-65	down
AT1G26920	AT1G26920	702.735	-2.6975	0.156538	-17.2322	1.52277e-66	3.8471e-65	down
AT5G61130	AtPDCB1	2413.78	1.34166	0.0779037	17.222	1.81617e-66	4.58346e-65	up
AT4G29340	PRF4	964.306	-7.25308	0.421395	-17.2121	2.15592e-66	5.43512e-65	down
AT1G62300	ATWRKY6	328.543	-3.05659	0.177603	-17.2102	2.22798e-66	5.61082e-65	down
AT3G47680	AT3G47680	706.371	1.87205	0.108797	17.2068	2.36152e-66	5.94083e-65	up
AT5G43450	AT5G43450	253.452	-3.33981	0.194109	-17.2059	2.39914e-66	6.02908e-65	down
AT4G22860	AT4G22860	522.203	2.1429	0.124582	17.2007	2.62326e-66	6.58532e-65	up
AT3G03780	ATMS2	3757.27	-2.97841	0.173183	-17.198	2.749e-66	6.89369e-65	down
AT4G25880	APUM6	2079.51	1.03291	0.0600643	17.1968	2.80598e-66	7.02915e-65	up
AT2G16210	AT2G16210	729.043	3.11397	0.181095	17.1953	2.88115e-66	7.20985e-65	up
AT1G52410	AtTSA1	4189.15	-0.795904	0.0463092	-17.1867	3.33799e-66	8.34427e-65	none
AT5G49890	ATCLC-C	1042.44	-1.95833	0.11399	-17.1798	3.76226e-66	9.39498e-65	down
AT3G20530	AT3G20530	848.423	-8.50827	0.495339	-17.1767	3.97036e-66	9.9042e-65	down
AT1G06250	AT1G06250	370.57	-2.3013	0.134033	-17.1697	4.47816e-66	1.11592e-64	down
AT2G20320	AT2G20320	816.474	-2.0404	0.118868	-17.1652	4.83784e-66	1.20429e-64	down
AT5G07520	ATGRP-8	1645.18	-5.42296	0.315952	-17.1639	4.948e-66	1.23042e-64	down
AT5G52060	ATBAG1	1222.81	-1.69602	0.0988165	-17.1633	4.9982e-66	1.2416e-64	down
AT1G72280	AERO1	487.957	-2.33568	0.136109	-17.1604	5.25326e-66	1.3036e-64	down
AT5G24300	ATSS1	2429.22	-0.969038	0.0565006	-17.1509	6.18576e-66	1.5334e-64	none
AT3G43270	AT3G43270	707.925	-3.94978	0.230518	-17.1344	8.22385e-66	2.0365e-64	down
AT2G13570	NF-YB7	324.075	-5.55442	0.324196	-17.1329	8.43467e-66	2.08653e-64	down
AT3G17010	REM22	376.494	6.04872	0.353049	17.1328	8.44843e-66	2.08775e-64	up
AT1G06430	FTSH8	1833.33	-1.92226	0.112254	-17.1242	9.79099e-66	2.41701e-64	down
AT4G33260	AtCDC20.2	1933.84	1.05059	0.0613839	17.115	1.14688e-65	2.82825e-64	up
AT2G36895	AT2G36895	711.403	-2.25392	0.131716	-17.112	1.20782e-65	2.97544e-64	down
AT1G21750	ATPDI5	5357.26	-0.861703	0.0504103	-17.0938	1.65127e-65	4.06365e-64	none
AT4G15550	IAGLU	357.613	-3.72573	0.21798	-17.0921	1.69878e-65	4.17625e-64	down
AT5G17310	AtUGP2	985.95	-1.36157	0.0796697	-17.0902	1.75448e-65	4.30872e-64	down
AT4G33270	AtCDC20.1	3234.43	1.56016	0.0913218	17.0841	1.94772e-65	4.77834e-64	up
AT3G03910	GDH3	353.066	-6.15915	0.360583	-17.0811	2.05174e-65	5.02834e-64	down
AT1G75300	AT1G75300	583.082	-4.23542	0.247967	-17.0806	2.07027e-65	5.06853e-64	down
AT4G35190	LOG5	821.278	1.69841	0.0994763	17.0735	2.339e-65	5.72056e-64	up
AT5G61020	ECT3	3022.26	1.05462	0.061913	17.0339	4.59966e-65	1.12379e-63	up
AT1G52680	AT1G52680	2004.83	-10.4882	0.615816	-17.0313	4.81061e-65	1.17413e-63	down
AT2G16750	AT2G16750	1726.46	-4.47014	0.262506	-17.0287	5.03119e-65	1.2267e-63	down
AT2G23840	AT2G23840	243.561	-3.41115	0.200346	-17.0262	5.24628e-65	1.27783e-63	down
AT5G64120	AtPRX71	259.439	-3.10741	0.182517	-17.0253	5.33339e-65	1.29772e-63	down
AT1G30330	ARF6	4979.23	0.957241	0.0562619	17.014	6.46317e-65	1.57101e-63	none
AT4G01470	ATTIP1.3	588.722	-7.83969	0.460905	-17.0093	7.0014e-65	1.70009e-63	down
AT3G13065	SRF4	589.383	-3.88725	0.22858	-17.0061	7.40364e-65	1.79593e-63	down
AT4G37740	AtGRF2	518.392	3.12265	0.183642	17.004	7.67175e-65	1.85907e-63	up
AT2G36200	AT2G36200	893.832	1.56806	0.0922365	17.0004	8.15604e-65	1.97441e-63	up
AT1G75390	AtbZIP44	1411.24	-1.96925	0.115851	-16.9982	8.47183e-65	2.04877e-63	down
AT2G21220	SAUR12	233.424	-3.80532	0.22396	-16.9911	9.56099e-65	2.30981e-63	down
AT5G59670	AT5G59670	673.615	1.83756	0.108231	16.9782	1.19007e-64	2.87212e-63	up
AT1G06990	AT1G06990	289.669	-5.15742	0.304159	-16.9563	1.72795e-64	4.16603e-63	down
AT1G02470	AT1G02470	517.737	-2.81015	0.165776	-16.9514	1.87775e-64	4.5226e-63	down
AT5G19360	AtCPK34	313.798	-6.21073	0.366439	-16.9489	1.96106e-64	4.71848e-63	down
AT3G14240	AT3G14240	5205.97	1.43807	0.0848494	16.9484	1.9761e-64	4.74983e-63	up
AT1G04580	AAO4	573.235	-3.23269	0.190939	-16.9305	2.68061e-64	6.43672e-63	down
AT3G49260	iqd21	959.881	-1.56542	0.0924705	-16.9289	2.75437e-64	6.60714e-63	down
AT5G58570	AT5G58570	335.318	-3.67313	0.217071	-16.9214	3.1305e-64	7.50183e-63	down
AT3G26170	CYP71B19	273.27	-3.66497	0.216637	-16.9176	3.33938e-64	7.99431e-63	down
AT1G10370	ATGSTU17	1194.32	-1.39382	0.0823987	-16.9156	3.45417e-64	8.26078e-63	down
AT3G02910	AT3G02910	333.165	-2.47104	0.146132	-16.9096	3.82007e-64	9.12666e-63	down
AT5G07010	ATST2A	238.042	-4.73794	0.280238	-16.9069	4.00371e-64	9.5558e-63	down
AT1G60590	AT1G60590	293.522	-2.68418	0.158776	-16.9054	4.10403e-64	9.78539e-63	down
AT3G61950	AT3G61950	1078.56	1.33159	0.078783	16.9021	4.34512e-64	1.03498e-62	up
AT2G29400	PP1-AT	2429.43	1.19304	0.0705997	16.8986	4.60431e-64	1.09562e-62	up
AT4G10010	AT4G10010	327.814	-5.7926	0.342979	-16.8891	5.41652e-64	1.2876e-62	down
AT1G78160	APUM7	419.277	-3.75793	0.222527	-16.8875	5.55996e-64	1.32038e-62	down
AT1G60800	AtNIK3	3158.93	1.36007	0.080561	16.8824	6.05888e-64	1.43742e-62	up
AT1G29200	AT1G29200	230.462	-4.39598	0.260593	-16.8692	7.58503e-64	1.7977e-62	down
AT5G61960	AML1	4413.04	-0.88883	0.0527121	-16.862	8.56891e-64	2.02886e-62	none
AT3G62040	AT3G62040	290.124	-3.29003	0.195159	-16.8583	9.12373e-64	2.15807e-62	down
AT1G77590	LACS9	3397.49	-1.87827	0.111418	-16.8578	9.19072e-64	2.17175e-62	down
AT2G36570	PXC1	1342.15	1.23613	0.0733465	16.8534	9.91296e-64	2.34009e-62	up
AT4G14130	XTH15	869.643	3.48825	0.206984	16.8528	1.00109e-63	2.36085e-62	up
AT1G09470	AT1G09470	831.795	2.21621	0.131506	16.8525	1.00624e-63	2.37065e-62	up
AT1G33811	AT1G33811	385.555	-3.43193	0.2037	-16.8479	1.08647e-63	2.55715e-62	down
AT5G51890	AT5G51890	486.05	-4.65854	0.276507	-16.8478	1.08933e-63	2.56134e-62	down
AT3G01700	AGP11	1690.03	-7.74485	0.459817	-16.8434	1.17396e-63	2.75758e-62	down
AT1G63470	AHL5	1332.17	1.99055	0.118257	16.8324	1.41145e-63	3.31216e-62	up
AT2G30600	AT2G30600	3313.48	1.62021	0.0963106	16.8228	1.66253e-63	3.89751e-62	up
AT3G09530	ATEXO70H3	764.821	-8.51128	0.506136	-16.8162	1.85713e-63	4.34942e-62	down
AT3G47460	ATSMC2	651.12	1.75257	0.104269	16.8081	2.12716e-63	4.97692e-62	up
AT5G20230	ATBCB	2799.1	-2.80924	0.167214	-16.8002	2.43258e-63	5.68591e-62	down
AT3G22750	AT3G22750	1052.03	-2.48866	0.148159	-16.7972	2.55679e-63	5.97036e-62	down
AT3G04360	AT3G04360	670.578	-8.32038	0.495448	-16.7937	2.71556e-63	6.33488e-62	down
AT3G50770	CML41	233.437	-4.38181	0.261116	-16.7811	3.35498e-63	7.81885e-62	down
AT2G35940	BLH1	2571.36	-2.09022	0.124604	-16.7749	3.72212e-63	8.66598e-62	down
AT5G60720	AT5G60720	219.533	-3.98988	0.237897	-16.7715	3.94693e-63	9.18038e-62	down
AT1G76200	AT1G76200	3205.39	-0.942792	0.0562229	-16.7688	4.12486e-63	9.58485e-62	none
AT3G18960	AT3G18960	408.473	2.7807	0.165876	16.7638	4.49312e-63	1.04304e-61	up
AT2G16890	AT2G16890	432.485	-2.36665	0.141183	-16.7629	4.55643e-63	1.0567e-61	down
AT1G49740	AT1G49740	2341.06	-2.04759	0.122156	-16.7621	4.62064e-63	1.07055e-61	down
AT3G15020	mMDH2	1678.16	-1.85731	0.110824	-16.7591	4.86307e-63	1.12562e-61	down
AT2G29550	TUB7	6129.95	1.16683	0.0696257	16.7586	4.90145e-63	1.1334e-61	up
AT1G54450	AT1G54450	436.345	-2.20502	0.13167	-16.7466	5.99155e-63	1.38412e-61	down
AT1G31310	AT1G31310	913.876	3.919	0.234019	16.7465	6.00246e-63	1.38529e-61	up
AT1G33270	AT1G33270	793.605	-1.53529	0.091704	-16.7418	6.5021e-63	1.49914e-61	down
AT1G04280	AT1G04280	433.672	2.23056	0.133268	16.7373	7.00413e-63	1.61333e-61	up
AT1G04520	PDLP2	818.72	1.69508	0.101277	16.7371	7.03219e-63	1.61822e-61	up
AT3G14840	AT3G14840	2281.95	1.25648	0.0751112	16.7282	8.16699e-63	1.87754e-61	up
AT2G15580	AT2G15580	744.462	-2.34305	0.140077	-16.7269	8.34106e-63	1.9157e-61	down
AT3G60750	AtTKL1	13696.6	-0.905027	0.0541158	-16.7239	8.77918e-63	2.01438e-61	none
AT4G16270	AT4G16270	3798.95	2.46081	0.14718	16.7197	9.41619e-63	2.15845e-61	up
AT3G15550	AT3G15550	622.336	1.9608	0.117301	16.7159	1.0035e-62	2.29808e-61	up
AT4G04570	CRK40	247.648	-3.54694	0.212266	-16.7098	1.11149e-62	2.54294e-61	down
AT2G17560	HMGB4	2849.69	1.01409	0.0606971	16.7073	1.15951e-62	2.65026e-61	up
AT1G12900	GAPA-2	7982.7	-0.913589	0.0546851	-16.7064	1.17776e-62	2.68937e-61	none
AT3G47800	AT3G47800	1508.53	1.30348	0.0781762	16.6736	2.04041e-62	4.65473e-61	up
AT2G41415	AT2G41415	392.542	-2.7949	0.167677	-16.6684	2.22577e-62	5.07271e-61	down
AT2G16730	BGAL13	1128.01	-9.43612	0.566196	-16.6658	2.32344e-62	5.29024e-61	down
AT1G33800	AtGXMT1	289.457	-4.52063	0.271253	-16.6657	2.32642e-62	5.29195e-61	down
AT3G06490	AtMYB108	377.273	-6.05488	0.3634	-16.6618	2.48566e-62	5.64875e-61	down
AT3G59140	ABCC10	1146.53	-1.60887	0.0965691	-16.6603	2.54841e-62	5.78583e-61	down
AT2G30520	RPT2	1615.16	-1.698	0.101927	-16.659	2.60325e-62	5.90468e-61	down
AT2G41740	ATVLN2	2085.3	-1.18406	0.0711228	-16.648	3.12725e-62	7.08644e-61	down
AT1G12200	FMO	498.279	-2.38578	0.14335	-16.643	3.40276e-62	7.70341e-61	down
AT4G09510	A%2FN-InvI	1348.65	1.25027	0.0751244	16.6426	3.42235e-62	7.74037e-61	up
AT2G23120	AT2G23120	2298.48	1.20112	0.0721768	16.6414	3.4931e-62	7.89287e-61	up
AT3G05500	AT3G05500	1453.25	-1.1881	0.0714864	-16.6199	4.99944e-62	1.12858e-60	down
AT1G74000	SS3	373.714	-5.48694	0.330174	-16.6183	5.13507e-62	1.1581e-60	down
AT2G23900	AT2G23900	1054.04	-9.3386	0.562032	-16.6158	5.35841e-62	1.20732e-60	down
AT1G49470	AT1G49470	240.076	-4.52642	0.272448	-16.6139	5.52798e-62	1.24435e-60	down
AT5G33290	XGD1	223.003	-3.55973	0.214272	-16.6131	5.60055e-62	1.25949e-60	down
AT5G19640	AT5G19640	207.317	-4.34037	0.26136	-16.6068	6.21848e-62	1.39713e-60	down
AT3G51070	AT3G51070	336.043	-2.69267	0.162173	-16.6038	6.54566e-62	1.46925e-60	down
AT5G40480	EMB3012	1440.71	1.32903	0.0800598	16.6005	6.91587e-62	1.55088e-60	up
AT3G60140	BGLU30	476.572	6.98083	0.420687	16.5939	7.71526e-62	1.72851e-60	up
AT1G73590	AtPIN1	1354.93	2.1629	0.130511	16.5725	1.10164e-61	2.46577e-60	up
AT1G57820	ORTH2	1588.87	2.41069	0.145474	16.5713	1.12449e-61	2.51454e-60	up
AT5G17500	AT5G17500	204.813	-4.08591	0.247077	-16.537	1.98612e-61	4.4371e-60	down
AT4G22920	ATNYE1	867.242	-1.69458	0.102574	-16.5205	2.61145e-61	5.82863e-60	down
AT5G06610	AT5G06610	329.331	-2.8758	0.174077	-16.5202	2.6233e-61	5.84959e-60	down
AT4G02060	MCM7	1076.76	1.52075	0.0920799	16.5156	2.8346e-61	6.31484e-60	up
AT5G47530	AT5G47530	232.317	-4.07306	0.246832	-16.5014	3.58666e-61	7.98276e-60	down
AT1G12780	ATUGE1	3598.13	-1.01835	0.061784	-16.4824	4.91209e-61	1.09225e-59	down
AT5G02270	ABCI20	557.553	-2.048	0.124343	-16.4706	5.96779e-61	1.32575e-59	down
AT1G14345	AT1G14345	726.081	-1.55974	0.0947189	-16.467	6.33213e-61	1.40538e-59	down
AT3G56830	AT3G56830	876.988	2.06656	0.125498	16.4668	6.35041e-61	1.40812e-59	up
AT4G34120	CBSX2	1194.46	-1.32436	0.080427	-16.4667	6.36758e-61	1.41061e-59	down
AT5G61790	ATCNX1	8276.8	-0.609554	0.0370244	-16.4635	6.70547e-61	1.48408e-59	none
AT2G42900	AT2G42900	440.185	-2.60515	0.158245	-16.4627	6.79754e-61	1.50305e-59	down
AT2G22980	SCPL13	2305.59	-1.89911	0.115408	-16.4556	7.6502e-61	1.69002e-59	down
AT1G31760	AT1G31760	470.048	2.58565	0.157254	16.4425	9.4903e-61	2.09457e-59	up
AT2G05620	AtPGR5	1419.22	-1.1678	0.0712333	-16.394	2.11225e-60	4.65754e-59	down
AT1G73480	AT1G73480	439.745	-2.19871	0.13414	-16.3912	2.21007e-60	4.86871e-59	down
AT5G11740	AGP15	8412.14	-0.659371	0.0402765	-16.3711	3.07481e-60	6.76744e-59	none
AT2G39730	RCA	27146.3	-2.1993	0.134361	-16.3686	3.20567e-60	7.04891e-59	down
AT1G62370	AT1G62370	240.212	-3.06989	0.187619	-16.3623	3.55155e-60	7.80225e-59	down
AT3G62820	AT3G62820	1054.43	-2.53962	0.155255	-16.3577	3.83345e-60	8.41376e-59	down
AT5G11790	NDL2	1207.96	-1.35726	0.0830597	-16.3408	5.06032e-60	1.10963e-58	down
AT3G43120	SAUR39	573.83	-8.09528	0.495651	-16.3326	5.78424e-60	1.2672e-58	down
AT1G08620	PKDM7D	2134.59	0.95133	0.0582548	16.3305	5.98782e-60	1.31059e-58	none
AT5G62080	AT5G62080	3377.19	1.04822	0.0642163	16.3233	6.74233e-60	1.47437e-58	up
AT2G26850	AT2G26850	956.496	-9.1966	0.56372	-16.3141	7.8299e-60	1.71062e-58	down
AT5G57240	ORP4C	351.061	-2.95756	0.181333	-16.3101	8.36219e-60	1.82523e-58	down
AT1G09380	UMAMIT25	234.558	-5.12973	0.314588	-16.3062	8.9202e-60	1.94524e-58	down
AT5G49130	AT5G49130	915.155	-9.13354	0.560596	-16.2926	1.11476e-59	2.42875e-58	down
AT5G47200	ATRAB1A	3427.33	-0.935959	0.0574561	-16.29	1.16259e-59	2.53063e-58	none
AT1G15570	CYCA2;3	713.247	1.6833	0.103474	16.2679	1.6682e-59	3.62788e-58	up
AT2G27040	AGO4	3509.12	1.42599	0.0876625	16.2668	1.69685e-59	3.68681e-58	up
AT2G40320	TBL33	263.389	-3.20392	0.196967	-16.2663	1.7124e-59	3.71718e-58	down
AT4G21105	AT4G21105	3696.63	-1.10285	0.0678032	-16.2655	1.73431e-59	3.76131e-58	down
AT5G38980	AT5G38980	934.558	-2.03966	0.125457	-16.2578	1.96726e-59	4.26263e-58	down
AT3G54650	FBL17	1186.52	1.38379	0.0851419	16.2528	2.13377e-59	4.61921e-58	up
AT5G52360	ADF10	772.147	-7.52818	0.463292	-16.2493	2.2585e-59	4.88477e-58	down
AT4G34160	CYCD3	1324.78	1.57924	0.0972167	16.2445	2.44292e-59	5.27885e-58	up
AT5G02260	ATEXP9	358.245	-2.24771	0.138384	-16.2425	2.52248e-59	5.44581e-58	down
AT3G05970	ATLACS6	1773.68	-1.01921	0.0627726	-16.2365	2.78256e-59	6.00185e-58	down
AT3G13390	sks11	2053.5	-10.7873	0.664732	-16.228	3.19554e-59	6.88635e-58	down
AT2G45480	AtGRF9	403.742	3.12029	0.192299	16.2262	3.29101e-59	7.08566e-58	up
AT4G00200	AHL7	511.118	2.23416	0.137694	16.2256	3.3253e-59	7.15301e-58	up
AT1G70410	ATBCA4	1396.21	-2.41978	0.149135	-16.2254	3.33428e-59	7.16582e-58	down
AT1G02475	AT1G02475	696.524	-1.62256	0.100005	-16.2248	3.37077e-59	7.2377e-58	down
AT3G45240	ATSNAK2	3389.11	1.92844	0.118883	16.2213	3.56607e-59	7.65013e-58	up
AT5G60500	AtcPT8	276.321	-4.70353	0.290053	-16.2161	3.87961e-59	8.31526e-58	down
AT1G06360	AT1G06360	729.067	2.27754	0.140461	16.2147	3.96938e-59	8.49999e-58	up
AT3G55560	AGF2	254.711	4.17607	0.257599	16.2115	4.1828e-59	8.94893e-58	up
AT4G31840	AtENODL15	2642.97	1.47559	0.0910368	16.2087	4.37487e-59	9.35144e-58	up
AT3G27200	AT3G27200	1195.88	-5.02879	0.310303	-16.2061	4.56742e-59	9.75422e-58	down
AT1G80540	AT1G80540	216.596	-4.96076	0.306199	-16.2011	4.95317e-59	1.05686e-57	down
AT3G10130	AT3G10130	412.888	-2.39226	0.1477	-16.1968	5.31182e-59	1.13236e-57	down
AT1G63060	AT1G63060	513.153	-7.78063	0.480462	-16.1941	5.55405e-59	1.18294e-57	down
AT1G23390	AT1G23390	1309.74	1.20164	0.0742091	16.1926	5.68492e-59	1.20973e-57	up
AT3G15170	AtCUC1	233.168	4.13671	0.255545	16.1878	6.15107e-59	1.30775e-57	up
AT3G43860	AtGH9A4	1114.85	-9.41836	0.581875	-16.1862	6.30814e-59	1.33994e-57	down
AT3G10020	AT3G10020	2295.87	1.98052	0.122386	16.1825	6.6992e-59	1.42174e-57	up
AT1G54780	AtTLP18.3	2375.8	-1.47256	0.0910206	-16.1784	7.16791e-59	1.51985e-57	down
AT5G48930	HCT	1837.72	-1.22838	0.0759328	-16.1772	7.29906e-59	1.54628e-57	down
AT3G13510	AT3G13510	3297.93	0.795214	0.0491669	16.1738	7.72454e-59	1.63496e-57	none
AT3G61230	PLIM2c	232.589	-4.92325	0.304492	-16.1687	8.37843e-59	1.77178e-57	down
AT5G22880	H2B	7626.46	2.03802	0.126069	16.1659	8.76872e-59	1.85266e-57	up
AT2G28400	AT2G28400	796.042	-2.07296	0.128296	-16.1577	1.00228e-58	2.11574e-57	down
AT1G73430	AT1G73430	2982.45	1.56708	0.0970709	16.1436	1.25902e-58	2.65535e-57	up
AT1G32190	AT1G32190	595.581	1.7027	0.105497	16.1398	1.34002e-58	2.82368e-57	up
AT3G02970	EXL6	665.986	-8.48207	0.525542	-16.1397	1.34275e-58	2.82691e-57	down
AT2G34660	ABCC2	2301.36	-0.954634	0.0591674	-16.1344	1.46125e-58	3.07203e-57	none
AT2G36120	DOT1	226.593	-4.24336	0.263	-16.1344	1.46176e-58	3.07203e-57	down
AT2G01850	ATXTH27	1393.92	-1.45849	0.090412	-16.1316	1.52954e-58	3.21163e-57	down
AT5G14780	FDH	2540.07	-2.3011	0.142675	-16.1282	1.6157e-58	3.38955e-57	down
AT5G49660	XIP1	417.256	-2.21532	0.13746	-16.1162	1.96336e-58	4.11526e-57	down
AT3G13450	DIN4	2221.68	1.11	0.068877	16.1157	1.97812e-58	4.14254e-57	up
AT5G42490	AT5G42490	247.932	-5.78537	0.359043	-16.1133	2.05681e-58	4.30353e-57	down
AT5G16540	ZFN3	1653.59	-1.91292	0.118788	-16.1036	2.40636e-58	5.03047e-57	down
AT1G47610	AT1G47610	337.44	-2.64645	0.164463	-16.0914	2.93073e-58	6.12128e-57	down
AT1G01590	ATFRO1	259.276	-4.78677	0.297563	-16.0866	3.16743e-58	6.60985e-57	down
AT1G69720	HO3	212.58	-3.93833	0.244874	-16.0831	3.35261e-58	6.99015e-57	down
AT5G09220	AAP2	1232.73	-1.75952	0.109423	-16.08	3.52541e-58	7.344e-57	down
AT5G47540	AT5G47540	1269.48	-2.97449	0.184983	-16.0798	3.53734e-58	7.36239e-57	down
AT1G53190	AT1G53190	1392.71	-1.22017	0.0758892	-16.0783	3.62377e-58	7.53566e-57	down
AT1G80460	GLI1	1956.69	-1.01496	0.0631295	-16.0774	3.67706e-58	7.63979e-57	down
AT5G25980	BGLU37	51723.3	-1.71621	0.10677	-16.0739	3.88733e-58	8.06961e-57	down
AT3G05640	AT3G05640	615.299	-1.85201	0.115222	-16.0733	3.9249e-58	8.14048e-57	down
AT5G47600	AT5G47600	2428.74	4.29048	0.266943	16.0726	3.96823e-58	8.22316e-57	up
AT3G21110	ATPURC	1179.28	1.67049	0.103972	16.0667	4.36414e-58	9.03571e-57	up
AT4G00040	AT4G00040	2829.45	-2.18187	0.135848	-16.0611	4.77764e-58	9.88322e-57	down
AT3G15360	ATHM4	2356.52	-1.53301	0.0954523	-16.0605	4.8269e-58	9.97644e-57	down
AT1G22400	ATUGT85A1	467.296	-2.57931	0.160693	-16.0512	5.60624e-58	1.15771e-56	down
AT4G13345	MEE55	723.767	-2.33199	0.145291	-16.0505	5.67293e-58	1.17047e-56	down
AT2G30590	WRKY21	1100.96	1.5592	0.0971552	16.0486	5.85122e-58	1.2062e-56	up
AT1G26540	AT1G26540	437.458	2.13787	0.133328	16.0346	7.32137e-58	1.50796e-56	up
AT5G23210	SCPL34	2185.01	-1.70474	0.106324	-16.0334	7.46715e-58	1.53665e-56	down
AT5G56540	AGP14	215.316	-3.68198	0.229714	-16.0285	8.07902e-58	1.66113e-56	down
AT3G02480	AT3G02480	2380.93	-4.69648	0.293056	-16.0259	8.42807e-58	1.7314e-56	down
AT3G19620	AT3G19620	281.252	-4.00151	0.249817	-16.0178	9.5988e-58	1.9702e-56	down
AT1G10740	AT1G10740	1218.58	-1.3598	0.0849128	-16.0141	1.01904e-57	2.08983e-56	down
AT2G05850	scpl38	539.253	-8.00542	0.500204	-16.0043	1.19215e-57	2.44272e-56	down
AT5G36160	AT5G36160	1168.45	-2.29751	0.143582	-16.0014	1.2493e-57	2.55762e-56	down
AT3G57680	AT3G57680	381.756	-2.06929	0.129321	-16.0012	1.25346e-57	2.56392e-56	down
AT1G02690	IMPA-6	1029.19	1.44688	0.0904314	15.9998	1.28215e-57	2.62035e-56	up
AT4G34720	ATVHA-C1	3708.4	-1.07602	0.0672687	-15.9959	1.36549e-57	2.78827e-56	down
AT3G05820	A%2FN-InvH	242.495	-2.71462	0.169721	-15.9946	1.39345e-57	2.84292e-56	down
AT5G66190	ATLFNR1	6298.43	-1.27168	0.0795548	-15.985	1.62665e-57	3.31585e-56	down
AT5G60600	CLB4	3206.83	-1.08512	0.0679371	-15.9724	1.98998e-57	4.053e-56	down
AT4G18050	ABCB9	256.762	-2.69224	0.168642	-15.9643	2.26646e-57	4.61215e-56	down
AT5G18620	CHR17	2066.67	1.18649	0.0743353	15.9613	2.37644e-57	4.83183e-56	up
AT1G64370	AT1G64370	1178.71	-6.75107	0.423041	-15.9584	2.48893e-57	5.05622e-56	down
AT1G78680	ATGGH2	3833.53	-1.58066	0.0990551	-15.9574	2.52969e-57	5.13463e-56	down
AT1G48020	ATPMEI1	683.932	-8.35083	0.52339	-15.9553	2.61871e-57	5.31076e-56	down
AT4G01660	ABC1	907.683	-1.37047	0.0859391	-15.947	2.98728e-57	6.05306e-56	down
AT4G18280	AT4G18280	648.851	-3.60105	0.225875	-15.9427	3.20242e-57	6.48347e-56	down
AT5G08000	E13L3	2877.92	1.4426	0.0904905	15.942	3.24041e-57	6.55479e-56	up
AT5G64240	AtMC3	595.615	-1.9074	0.119786	-15.9233	4.36395e-57	8.82001e-56	down
AT1G73630	AT1G73630	540.261	-4.80321	0.301697	-15.9206	4.55809e-57	9.20456e-56	down
AT2G07170	AT2G07170	456.871	1.9444	0.122166	15.916	4.90981e-57	9.90638e-56	up
AT1G13880	AT1G13880	3394.91	2.2801	0.143272	15.9144	5.03307e-57	1.01465e-55	up
AT4G25850	ORP4B	784.295	-1.58151	0.0994249	-15.9066	5.70549e-57	1.14923e-55	down
AT3G58240	AT3G58240	209.592	-4.35359	0.273837	-15.8985	6.49391e-57	1.30693e-55	down
AT5G38660	APE1	1112.13	-1.30245	0.0819432	-15.8945	6.91792e-57	1.39108e-55	down
AT1G70720	AT1G70720	230.632	-5.21911	0.328439	-15.8906	7.35617e-57	1.47796e-55	down
AT5G16490	RIC4	205.879	-4.9922	0.314201	-15.8886	7.60633e-57	1.52692e-55	down
AT1G23660	AT1G23660	294.318	-6.38163	0.401906	-15.8784	8.9406e-57	1.79325e-55	down
AT3G55980	ATSZF1	1362.72	1.10636	0.0697473	15.8624	1.15449e-56	2.31367e-55	up
AT1G08140	ATCHX6A	501.774	-7.90084	0.498279	-15.8563	1.2723e-56	2.54759e-55	down
AT1G20080	ATSYTB	258.715	-4.90177	0.309151	-15.8556	1.28671e-56	2.57428e-55	down
AT5G10660	AT5G10660	231.644	-5.53956	0.349956	-15.8293	1.95396e-56	3.90596e-55	down
AT4G25780	AT4G25780	646.571	-7.19279	0.454449	-15.8275	2.01105e-56	4.01668e-55	down
AT4G26760	MAP65-2	2053.79	1.45339	0.0918619	15.8215	2.21248e-56	4.41529e-55	up
AT5G52860	ABCG8	376.121	2.65346	0.167715	15.8213	2.21931e-56	4.4252e-55	up
AT5G41400	AT5G41400	227.912	-3.57224	0.225819	-15.819	2.29959e-56	4.58144e-55	down
AT2G30950	FTSH2	4251.21	-1.24307	0.0786275	-15.8095	2.67393e-56	5.32275e-55	down
AT2G47680	AT2G47680	325.942	2.83608	0.179487	15.8011	3.05886e-56	6.0839e-55	up
AT1G07590	AT1G07590	10365	-1.93505	0.1225	-15.7963	3.30126e-56	6.56054e-55	down
AT5G08610	PDE340	1750.65	1.40585	0.0890028	15.7956	3.3368e-56	6.62562e-55	up
AT2G32295	AT2G32295	972.818	1.44636	0.0916151	15.7874	3.80149e-56	7.54201e-55	up
AT2G28510	AT2G28510	670.843	1.54447	0.0978802	15.7792	4.32664e-56	8.57672e-55	up
AT2G38750	ANNAT4	345.455	-2.5546	0.161946	-15.7744	4.66519e-56	9.24011e-55	down
AT4G35650	IDH-III	200.848	-3.66933	0.232677	-15.77	5.00395e-56	9.90281e-55	down
AT5G17860	CAX7	1549.02	-1.94471	0.123386	-15.7612	5.74861e-56	1.13576e-54	down
AT5G43780	APS4	1155.74	-2.068	0.131207	-15.7613	5.74755e-56	1.13576e-54	down
AT5G57690	ATDGK4	192.049	-3.78336	0.240189	-15.7516	6.69887e-56	1.3224e-54	down
AT5G66020	ATSAC1B	290.492	-6.36428	0.404092	-15.7496	6.91275e-56	1.36349e-54	down
AT3G21090	ABCG15	217.256	3.19642	0.202968	15.7484	7.04722e-56	1.38886e-54	up
AT1G21140	AT1G21140	337.867	-6.90843	0.438851	-15.7421	7.78348e-56	1.53269e-54	down
AT1G16320	AT1G16320	560.122	-1.91835	0.121926	-15.7337	8.88534e-56	1.74821e-54	down
AT4G10260	AT4G10260	602.753	-5.09652	0.324006	-15.7297	9.45894e-56	1.85953e-54	down
AT2G47880	AT2G47880	412.142	-4.4614	0.283731	-15.724	1.035e-55	2.03302e-54	down
AT3G05840	ATSK12	3937.84	0.812583	0.0517164	15.7123	1.24597e-55	2.44539e-54	none
AT5G60340	AAK6	1684.59	1.02537	0.0652877	15.7054	1.38825e-55	2.7224e-54	up
AT4G28310	AT4G28310	536.512	1.70664	0.108674	15.7042	1.41447e-55	2.77151e-54	up
AT3G42950	AT3G42950	1282.58	-1.34339	0.0855691	-15.6995	1.5243e-55	2.98427e-54	down
AT5G51030	AT5G51030	343.512	-6.60789	0.420902	-15.6994	1.52797e-55	2.98898e-54	down
AT2G25890	AT2G25890	272.207	-6.17654	0.393431	-15.6992	1.53261e-55	2.99558e-54	down
AT5G48450	sks3	524.341	1.96469	0.125174	15.6957	1.61813e-55	3.16015e-54	up
AT3G25585	AAPT2	1645.19	-1.02705	0.0654365	-15.6954	1.62558e-55	3.17208e-54	down
AT4G23570	SGT1A	1112.75	1.28041	0.0815934	15.6926	1.69956e-55	3.31373e-54	up
AT5G01030	AT5G01030	1444.03	1.12019	0.0713849	15.6923	1.7073e-55	3.32608e-54	up
AT3G28050	UMAMIT41	3301.32	-1.24369	0.07927	-15.6894	1.78857e-55	3.48155e-54	down
AT3G26450	AT3G26450	398.497	-2.76853	0.176475	-15.688	1.82792e-55	3.55524e-54	down
AT1G23149	CPuORF29	439.422	-4.20447	0.268304	-15.6705	2.40527e-55	4.67052e-54	down
AT1G23150	AT1G23150	439.422	-4.20447	0.268304	-15.6705	2.40527e-55	4.67052e-54	down
AT3G23450	AT3G23450	882.484	-2.34584	0.149762	-15.6638	2.67565e-55	5.19128e-54	down
AT4G32500	AKT5	361.544	-2.32877	0.148675	-15.6634	2.68948e-55	5.21387e-54	down
AT1G04290	AT1G04290	844.935	-1.43149	0.0913951	-15.6626	2.72409e-55	5.27665e-54	down
AT5G67210	IRX15-L	355.618	-3.73269	0.238392	-15.6578	2.93806e-55	5.68647e-54	down
AT5G55700	BAM4	1389.56	1.10585	0.0706434	15.654	3.11949e-55	6.0327e-54	up
AT5G46270	AT5G46270	215.873	-4.80837	0.307173	-15.6536	3.13796e-55	6.06348e-54	down
AT2G19520	ACG1	2321.19	1.17661	0.0751674	15.6531	3.16268e-55	6.1063e-54	up
AT1G58120	AT1G58120	941.351	-9.39692	0.600664	-15.6442	3.63898e-55	7.0145e-54	down
AT1G58122	CPuORF45	941.351	-9.39692	0.600664	-15.6442	3.63898e-55	7.0145e-54	down
AT3G28180	ATCSLC04	719.832	-2.16496	0.138404	-15.6424	3.74618e-55	7.21527e-54	down
AT3G14560	AT3G14560	703.039	-5.30931	0.339477	-15.6397	3.90689e-55	7.5187e-54	down
AT4G29880	PIRL7	236.342	-5.79551	0.370595	-15.6384	3.98572e-55	7.6642e-54	down
AT4G10300	AT4G10300	1318.07	-1.69251	0.108275	-15.6316	4.43397e-55	8.51925e-54	down
AT2G45600	AT2G45600	612.555	-2.13532	0.136614	-15.6303	4.52771e-55	8.69232e-54	down
AT2G32530	ATCSLB03	566.737	-2.08909	0.133664	-15.6294	4.58767e-55	8.80032e-54	down
AT5G28030	DES1	1252.72	-4.28253	0.274103	-15.6238	5.01318e-55	9.60881e-54	down
AT5G51910	AT5G51910	682.954	2.8483	0.182432	15.613	5.94137e-55	1.13787e-53	up
AT3G19090	AtLARP6c	473.345	-7.81659	0.50065	-15.6129	5.94796e-55	1.13821e-53	down
AT2G43320	AT2G43320	1021.02	1.33474	0.0855306	15.6054	6.69327e-55	1.2798e-53	up
AT5G07420	AT5G07420	1175.55	-9.72044	0.62292	-15.6046	6.76928e-55	1.2933e-53	down
AT5G55520	AT5G55520	595.74	1.75969	0.112788	15.6018	7.0821e-55	1.35198e-53	up
AT1G18520	TET11	281.168	-5.75338	0.368795	-15.6005	7.2248e-55	1.37811e-53	down
AT4G28760	TRM20	3964.42	1.34495	0.0862358	15.5961	7.73402e-55	1.47406e-53	up
AT3G23920	AtBAM1	3046.71	-1.69665	0.108843	-15.588	8.7779e-55	1.67167e-53	down
AT1G15910	FDM1	1316.57	1.42317	0.0913091	15.5862	9.02816e-55	1.71796e-53	up
AT3G46210	AT3G46210	1674.86	2.20762	0.141642	15.5859	9.07233e-55	1.72498e-53	up
AT3G17840	RLK902	2128.84	1.09272	0.0701298	15.5814	9.74617e-55	1.85162e-53	up
AT1G77630	LYM3	648.023	1.60063	0.102819	15.5675	1.21016e-54	2.29547e-53	up
AT5G15110	AT5G15110	1572.84	-10.4015	0.668157	-15.5675	1.21018e-54	2.29547e-53	down
AT4G00780	AT4G00780	664.053	-2.88406	0.185301	-15.5642	1.27429e-54	2.41516e-53	down
AT3G61010	AT3G61010	235.041	2.86914	0.184431	15.5567	1.43373e-54	2.71517e-53	up
AT4G03280	PETC	5219.33	-1.2798	0.082287	-15.5529	1.52169e-54	2.87944e-53	down
AT4G21580	AT4G21580	971.197	-1.33566	0.0859407	-15.5416	1.81332e-54	3.42856e-53	down
AT2G33860	ARF3	2503.25	1.21243	0.0780787	15.5283	2.23134e-54	4.21558e-53	up
AT2G46270	GBF3	2418.41	0.895452	0.0576691	15.5274	2.26307e-54	4.27213e-53	none
AT4G22730	AT4G22730	436.676	-3.06516	0.197651	-15.508	3.06495e-54	5.78128e-53	down
AT5G44005	AT5G44005	219.64	-4.78777	0.308832	-15.5028	3.32018e-54	6.25774e-53	down
AT1G68020	ATTPS6	1648.69	1.34167	0.0865583	15.5002	3.45903e-54	6.51428e-53	up
AT5G16570	GLN1;4	324.548	-2.63023	0.169724	-15.4971	3.62675e-54	6.82472e-53	down
AT3G47440	TIP5;1	392.102	-7.25167	0.468359	-15.4831	4.50942e-54	8.479e-53	down
AT1G73890	AT1G73890	359.431	2.34083	0.151198	15.4819	4.59774e-54	8.63822e-53	up
AT5G49900	AT5G49900	719.131	-1.55358	0.10035	-15.4817	4.61352e-54	8.66102e-53	down
AT5G07180	ERL2	1557.29	1.46844	0.0949652	15.4629	6.17152e-54	1.15767e-52	up
AT2G31810	AT2G31810	1704.71	1.73381	0.11213	15.4625	6.21475e-54	1.16486e-52	up
AT3G49010	ATBBC1	9542.42	0.768731	0.0498124	15.4325	9.89126e-54	1.8525e-52	none
AT2G37760	AKR4C8	1725.2	-2.86083	0.185419	-15.429	1.04487e-53	1.95537e-52	down
AT5G26210	AL4	1139.22	1.53784	0.0997042	15.424	1.12944e-53	2.11197e-52	up
AT4G10270	AT4G10270	242.805	2.70382	0.175338	15.4206	1.19012e-53	2.22368e-52	up
AT5G54690	GAUT12	225.135	-5.49413	0.356304	-15.4198	1.20498e-53	2.24967e-52	down
AT5G10650	AT5G10650	1128.55	-2.68875	0.174373	-15.4195	1.20958e-53	2.25649e-52	down
AT4G24580	REN1	470.269	-2.80272	0.181807	-15.4159	1.27968e-53	2.38539e-52	down
AT3G56880	AT3G56880	2453.88	1.28278	0.0832357	15.4114	1.37309e-53	2.55749e-52	up
AT4G33040	AT4G33040	796.685	-2.65162	0.17222	-15.3967	1.72307e-53	3.20685e-52	down
AT1G01460	ATPIPK11	221.313	-5.61916	0.365027	-15.3938	1.80049e-53	3.34832e-52	down
AT3G15280	AT3G15280	376.969	-6.11423	0.397426	-15.3846	2.0773e-53	3.86006e-52	down
AT5G19540	AT5G19540	1149.55	-1.16301	0.0756106	-15.3816	2.1757e-53	4.03976e-52	down
AT1G71260	ATWHY2	884.946	1.4504	0.0943458	15.3733	2.47414e-53	4.5903e-52	up
AT1G11410	AT1G11410	604.717	-2.14439	0.139563	-15.3651	2.80811e-53	5.20586e-52	down
AT2G45040	AT2G45040	216.718	-3.99622	0.260215	-15.3574	3.1608e-53	5.85511e-52	down
AT5G02580	AT5G02580	583.686	-6.64233	0.43252	-15.3573	3.1657e-53	5.85963e-52	down
AT2G42570	TBL39	2026.32	1.28735	0.0838754	15.3483	3.63543e-53	6.72384e-52	up
AT1G10360	ATGSTU18	758.166	-1.77358	0.115574	-15.3459	3.775e-53	6.97655e-52	down
AT1G09080	BIP3	174.781	-4.15425	0.270896	-15.3352	4.44665e-53	8.21143e-52	down
AT3G14280	AT3G14280	258.403	-6.29399	0.410767	-15.3225	5.40677e-53	9.9767e-52	down
AT5G62880	ARAC10	1000.04	-1.27642	0.0833112	-15.3211	5.5306e-53	1.01973e-51	down
AT3G07010	AT3G07010	1759.33	-1.13799	0.0742828	-15.3197	5.64836e-53	1.04063e-51	down
AT2G36790	UGT73C6	227.119	-2.66767	0.174222	-15.3119	6.36664e-53	1.17205e-51	down
AT2G29890	ATVLN1	1531.06	1.53021	0.0999522	15.3094	6.6123e-53	1.21634e-51	up
AT5G53950	AtCUC2	322.073	3.12558	0.20419	15.3072	6.84245e-53	1.2577e-51	up
AT3G52840	BGAL2	482.524	-1.78482	0.116625	-15.304	7.18946e-53	1.32046e-51	down
AT2G16270	AT2G16270	531.084	2.03651	0.133132	15.2969	8.0187e-53	1.47162e-51	up
AT3G14890	AT3G14890	819.263	1.52143	0.0994767	15.2943	8.3475e-53	1.53078e-51	up
AT2G14750	AKN1	993.425	-1.44748	0.0946622	-15.291	8.78138e-53	1.60911e-51	down
AT4G28700	AMT1;4	428.428	-3.39146	0.221812	-15.2898	8.94901e-53	1.63856e-51	down
AT3G52470	AT3G52470	796.727	-1.44689	0.094635	-15.2891	9.03369e-53	1.65279e-51	down
AT5G67260	CYCD3;2	2961.2	1.74101	0.113895	15.2861	9.46764e-53	1.73085e-51	up
AT2G23790	AT2G23790	2994.6	-2.06447	0.135076	-15.2837	9.81468e-53	1.79291e-51	down
AT1G32060	PRK	5757.85	-1.62757	0.106522	-15.2793	1.05142e-52	1.91922e-51	down
AT3G20190	PRK4	622.107	-5.20782	0.340924	-15.2756	1.11208e-52	2.0284e-51	down
AT4G02770	PSAD-1	5811.45	-1.2998	0.0850942	-15.2748	1.12527e-52	2.05087e-51	down
AT3G48280	CYP71A25	237.24	-4.58041	0.299929	-15.2716	1.18156e-52	2.15181e-51	down
AT5G57320	VLN5	328.269	-6.278	0.411271	-15.2649	1.3111e-52	2.3859e-51	down
AT3G14380	AT3G14380	382.302	-7.35334	0.481806	-15.262	1.3693e-52	2.4899e-51	down
AT1G07370	ATPCNA1	803.99	1.60413	0.105121	15.2599	1.41515e-52	2.5713e-51	up
AT1G44160	AT1G44160	309.418	-6.55511	0.429684	-15.2557	1.50946e-52	2.74057e-51	down
AT5G56970	AtCKX3	320.452	-2.26703	0.148626	-15.2532	1.56649e-52	2.84194e-51	down
AT2G13680	ATGSL02	988.842	-1.31592	0.0862798	-15.2517	1.60328e-52	2.90647e-51	down
AT1G73050	AT1G73050	313.98	2.86649	0.187983	15.2487	1.68017e-52	3.04354e-51	up
AT5G40040	AT5G40040	311.293	-2.85309	0.187123	-15.2471	1.72057e-52	3.11433e-51	down
AT3G54180	CDC2B	399.066	1.92795	0.126448	15.247	1.72337e-52	3.11704e-51	up
AT1G54860	AT1G54860	311.507	-6.56934	0.430995	-15.2423	1.85351e-52	3.34987e-51	down
AT1G10410	AT1G10410	1252.92	-1.15528	0.0758815	-15.2248	2.42e-52	4.37035e-51	down
AT3G01500	ATBCA1	9660.79	-1.88307	0.123706	-15.2222	2.51896e-52	4.54562e-51	down
AT1G52827	ATCDT1	375.922	-2.6022	0.171041	-15.2139	2.86003e-52	5.15718e-51	down
AT2G39470	PnsL1	1149.68	-1.70285	0.111938	-15.2124	2.92778e-52	5.27533e-51	down
AT5G57380	VIN3	173.076	-3.82821	0.251802	-15.2032	3.36573e-52	6.05984e-51	down
AT1G55200	AT1G55200	756.133	1.91271	0.125873	15.1956	3.78413e-52	6.80799e-51	up
AT2G13350	AT2G13350	1173.16	-9.97833	0.657054	-15.1865	4.34664e-52	7.81407e-51	down
AT4G34440	AtPERK5	238.545	-5.80701	0.382687	-15.1743	5.23285e-52	9.40013e-51	down
AT3G11340	UGT76B1	208.042	-4.04789	0.266787	-15.1728	5.35591e-52	9.61391e-51	down
AT4G28040	UMAMIT33	330.444	2.57585	0.169786	15.1711	5.49495e-52	9.85605e-51	up
AT4G18425	AT4G18425	238.927	-2.70401	0.178276	-15.1675	5.80247e-52	1.03998e-50	down
AT1G20070	AT1G20070	683.871	-2.60822	0.172105	-15.1548	7.04127e-52	1.26106e-50	down
AT2G07690	MCM5	1156.23	1.55936	0.103008	15.1382	9.06794e-52	1.6228e-50	up
AT3G19970	AT3G19970	899.177	-1.42217	0.0939577	-15.1363	9.32635e-52	1.66779e-50	down
AT1G07430	AIP1	304.002	-2.36498	0.156263	-15.1346	9.58133e-52	1.71209e-50	down
AT5G04200	AtMC9	293.124	-4.27365	0.282443	-15.131	1.01095e-51	1.80512e-50	down
AT5G43150	AT5G43150	318.933	-2.36645	0.156407	-15.1301	1.02501e-51	1.82884e-50	down
AT5G56740	HAC07	1003.15	1.23848	0.0818825	15.125	1.10754e-51	1.97461e-50	up
AT3G24830	AT3G24830	9443.37	0.920989	0.0609094	15.1206	1.18375e-51	2.1089e-50	none
AT1G76690	ATOPR2	275.231	-3.19207	0.211135	-15.1186	1.22036e-51	2.1725e-50	down
AT1G53860	AT1G53860	199.43	3.46373	0.229108	15.1184	1.22562e-51	2.18023e-50	up
AT5G49740	ATFRO7	1390.23	-2.66315	0.17616	-15.1178	1.2356e-51	2.19633e-50	down
AT5G58310	ATMES18	409.091	-2.19462	0.145216	-15.1128	1.33422e-51	2.36986e-50	down
AT3G52010	scpl37	646.475	-8.63228	0.571386	-15.1076	1.44282e-51	2.56084e-50	down
AT2G43800	AT2G43800	1343.97	1.59426	0.105534	15.1065	1.46679e-51	2.60145e-50	up
AT3G52720	ACA1	272.012	-3.42506	0.226772	-15.1035	1.53468e-51	2.71982e-50	down
AT2G46880	ATPAP14	279.178	-2.63203	0.174288	-15.1017	1.57923e-51	2.79669e-50	down
AT4G31610	ATREM1	716.318	1.79765	0.119041	15.1011	1.59304e-51	2.81904e-50	up
AT4G15530	PPDK	1651.6	-2.83765	0.187917	-15.1006	1.60486e-51	2.83784e-50	down
AT5G28470	AT5G28470	360.661	-3.82415	0.253346	-15.0946	1.75832e-51	3.10689e-50	down
AT1G44800	SIAR1	1037.49	-3.05046	0.202258	-15.082	2.12641e-51	3.7545e-50	down
AT5G11420	AT5G11420	1250.06	-4.65257	0.308637	-15.0746	2.38052e-51	4.20005e-50	down
AT4G14770	ATTCX2	778.137	1.35423	0.0898423	15.0734	2.42373e-51	4.27311e-50	up
AT2G43710	AtSSI2	3674.84	-1.46143	0.0969779	-15.0697	2.56147e-51	4.5126e-50	down
AT1G56020	AT1G56020	454.017	2.24186	0.148816	15.0647	2.76582e-51	4.869e-50	up
AT5G55060	AT5G55060	2117.91	1.04999	0.0697108	15.062	2.878e-51	5.06271e-50	up
AT4G18640	MRH1	1064.23	-3.18759	0.211648	-15.0608	2.93118e-51	5.15245e-50	down
AT3G03770	AT3G03770	1688.43	-1.28513	0.0853315	-15.0605	2.94607e-51	5.17481e-50	down
AT4G16141	AT4G16141	1375.65	1.12795	0.0749065	15.0581	3.05314e-51	5.3589e-50	up
AT4G25640	ATDTX35	3056.94	-1.35117	0.0897372	-15.057	3.10711e-51	5.4496e-50	down
AT1G43170	ARP1	20419.7	1.18902	0.0790064	15.0497	3.46726e-51	6.0768e-50	up
AT5G25840	AT5G25840	193.543	-4.69381	0.31201	-15.0437	3.79469e-51	6.64574e-50	down
AT3G51000	AT3G51000	2500.78	-2.40362	0.159779	-15.0434	3.81286e-51	6.67264e-50	down
AT1G75870	AT1G75870	470.006	-6.9645	0.463432	-15.0281	4.80737e-51	8.40688e-50	down
AT3G23600	AT3G23600	3123.02	-1.55938	0.103774	-15.0268	4.90427e-51	8.57002e-50	down
AT3G51720	AT3G51720	939.255	1.44327	0.0960539	15.0256	4.99207e-51	8.71703e-50	up
AT3G45440	LecRK-I.6	174.548	-3.50089	0.233004	-15.025	5.03369e-51	8.78325e-50	down
AT4G15090	FAR1	1008.18	1.18664	0.078997	15.0213	5.32427e-51	9.28347e-50	up
AT4G09950	AT4G09950	172.722	-4.29839	0.286194	-15.0191	5.5038e-51	9.58945e-50	down
AT5G46795	MSP2	254.11	-5.5402	0.368893	-15.0184	5.56008e-51	9.68042e-50	down
AT5G40450	AT5G40450	1160.72	-2.29806	0.153034	-15.0167	5.71121e-51	9.93625e-50	down
AT2G30270	AT2G30270	404.021	-1.88847	0.125772	-15.015	5.85673e-51	1.0182e-49	down
AT1G78510	AtSPS1	683.083	-1.58617	0.105701	-15.0062	6.69159e-51	1.16249e-49	down
AT2G37450	UMAMIT13	944.99	1.29915	0.0865844	15.0044	6.87212e-51	1.19298e-49	up
AT4G36080	AT4G36080	1488.84	1.0468	0.0698008	14.9969	7.69135e-51	1.33422e-49	up
AT5G63190	AT5G63190	2313.19	1.36091	0.0908087	14.9866	8.98722e-51	1.55787e-49	up
AT4G37260	ATMYB73	1495.94	1.22367	0.0816746	14.9822	9.59712e-51	1.66238e-49	up
AT3G13580	AT3G13580	2876.7	0.967218	0.0645685	14.9797	9.96328e-51	1.72455e-49	none
AT1G11755	LEW1	733.313	-1.33748	0.0893103	-14.9757	1.05925e-50	1.83212e-49	down
AT3G18190	AT3G18190	2665.1	0.957308	0.0639769	14.9633	1.27452e-50	2.20287e-49	none
AT3G58480	AT3G58480	213.475	-5.73099	0.38307	-14.9607	1.32685e-50	2.29164e-49	down
AT4G03100	AT4G03100	474.077	1.74043	0.116502	14.939	1.83676e-50	3.17001e-49	up
AT5G08680	AT5G08680	4508.05	-1.14702	0.0767835	-14.9383	1.85577e-50	3.2005e-49	down
AT2G21100	AT2G21100	205.207	3.97475	0.266146	14.9345	1.96519e-50	3.38675e-49	up
AT4G13020	MHK	1857.6	-0.951423	0.0637645	-14.9209	2.41032e-50	4.15085e-49	none
AT4G25240	SKS1	483.534	2.76098	0.185134	14.9134	2.69607e-50	4.63958e-49	up
AT2G29320	AT2G29320	514.229	-1.93403	0.129712	-14.9101	2.83137e-50	4.86888e-49	down
AT3G14600	AT3G14600	5232.39	1.25542	0.0842074	14.9087	2.89325e-50	4.9717e-49	up
AT2G30010	TBL45	725.083	-1.84121	0.123504	-14.9082	2.91693e-50	5.00877e-49	down
AT4G15620	AT4G15620	687.295	-1.78859	0.119991	-14.906	3.0138e-50	5.17136e-49	down
AT2G21490	LEA	820.067	-9.19704	0.617347	-14.8977	3.41218e-50	5.85072e-49	down
AT1G72150	PATL1	2511.76	-0.834656	0.0560284	-14.897	3.44542e-50	5.90346e-49	none
AT1G75388	CPuORF5	1303.96	-1.96038	0.13177	-14.8773	4.62847e-50	7.92479e-49	down
AT1G23310	AOAT1	10973.3	-1.01324	0.0681217	-14.874	4.86368e-50	8.32151e-49	down
AT3G09200	AT3G09200	14797.5	0.91907	0.0618255	14.8655	5.51606e-50	9.43091e-49	none
AT3G60530	GATA4	1188.9	1.12796	0.0758852	14.8641	5.63959e-50	9.63517e-49	up
AT1G79640	AT1G79640	1169.96	-1.07507	0.0724652	-14.8357	8.60936e-50	1.46984e-48	down
AT1G51340	AT1G51340	307.973	-4.37085	0.294655	-14.8338	8.85775e-50	1.51116e-48	down
AT2G37290	AT2G37290	232.798	-2.56181	0.172733	-14.8311	9.22357e-50	1.57244e-48	down
AT1G14440	AtHB31	1948.55	2.25103	0.151818	14.8272	9.76815e-50	1.66409e-48	up
AT5G60400	AT5G60400	1160.28	1.64233	0.110767	14.8269	9.8226e-50	1.67217e-48	up
AT5G62720	AT5G62720	705.575	-1.95904	0.132137	-14.8258	9.97171e-50	1.69633e-48	down
AT5G10380	ATRING1	564.579	-2.36895	0.15993	-14.8124	1.21853e-49	2.07142e-48	down
AT4G24670	TAR2	959.31	1.23109	0.0831507	14.8056	1.34863e-49	2.29094e-48	up
AT1G05560	UGT1	1288.81	-1.28852	0.0870313	-14.8052	1.35487e-49	2.29989e-48	down
AT1G23510	AT1G23510	209.472	-5.25608	0.35516	-14.7992	1.48257e-49	2.51487e-48	down
AT5G39760	AtHB23	714.968	-1.45757	0.0985107	-14.7961	1.55261e-49	2.63178e-48	down
AT2G19730	AT2G19730	6564.62	1.09134	0.0737642	14.795	1.57773e-49	2.67246e-48	up
AT2G28180	ATCHX8	218.055	-5.94487	0.401934	-14.7907	1.68274e-49	2.8483e-48	down
AT2G38170	ATCAX1	6582.1	-2.11927	0.14342	-14.7766	2.07336e-49	3.50699e-48	down
AT5G02180	AT5G02180	205.295	-3.77871	0.256187	-14.7498	3.08546e-49	5.2152e-48	down
AT1G77450	anac032	404.249	-2.31245	0.156782	-14.7494	3.10197e-49	5.23938e-48	down
AT2G21050	LAX2	1107.92	2.0395	0.138327	14.744	3.3606e-49	5.67218e-48	up
AT3G62640	AT3G62640	595.993	-8.15044	0.552931	-14.7404	3.54585e-49	5.9806e-48	down
AT5G15120	AT5G15120	393.674	2.41569	0.163921	14.7369	3.73484e-49	6.2949e-48	up
AT2G42610	LSH10	194.17	4.81061	0.326458	14.7358	3.79944e-49	6.39924e-48	up
AT1G64080	MAKR2	785.615	1.52255	0.10339	14.7262	4.3735e-49	7.36087e-48	up
AT1G12920	ERF1-2	2033.8	0.912354	0.0619574	14.7255	4.42187e-49	7.43701e-48	none
AT5G47860	AT5G47860	797.55	-1.65646	0.11256	-14.7162	5.07656e-49	8.53206e-48	down
AT1G69850	AIT1	616.445	-2.0332	0.138202	-14.7118	5.41467e-49	9.09388e-48	down
AT1G33410	ATNUP160	1385.6	1.20539	0.0819532	14.7083	5.7055e-49	9.57557e-48	up
AT2G35840	AT2G35840	1989.16	-1.08341	0.0736678	-14.7067	5.83752e-49	9.79022e-48	down
AT3G46660	UGT76E12	381.99	-1.86726	0.127021	-14.7004	6.40989e-49	1.07426e-47	down
AT5G07220	ATBAG3	858.153	-2.92992	0.199344	-14.6978	6.65833e-49	1.11511e-47	down
AT5G43340	PHT1;6	568.057	-2.31157	0.157276	-14.6975	6.68855e-49	1.11938e-47	down
AT1G44900	ATMCM2	1256.13	1.65049	0.11231	14.6958	6.85463e-49	1.14636e-47	up
AT1G66850	AT1G66850	9416.1	-4.5072	0.306762	-14.6928	7.16591e-49	1.19758e-47	down
AT5G20930	TSL	956.973	1.34585	0.0916208	14.6893	7.5453e-49	1.2601e-47	up
AT5G18840	AT5G18840	358.12	-4.14027	0.281952	-14.6843	8.12735e-49	1.35635e-47	down
AT5G37810	NIP4;1	219.121	-6.05282	0.412306	-14.6804	8.60718e-49	1.43542e-47	down
AT5G01190	LAC10	174.73	-4.27504	0.291312	-14.6751	9.30638e-49	1.55093e-47	down
AT3G56170	CAN	507.738	-2.43478	0.166045	-14.6634	1.10604e-48	1.84195e-47	down
AT1G01370	CENH3	445.775	1.78729	0.121911	14.6606	1.15197e-48	1.9171e-47	up
AT5G07540	ATGRP-6	1686.95	-7.15265	0.487911	-14.6597	1.16733e-48	1.9413e-47	down
AT2G34650	ABR	585.689	1.66954	0.113894	14.6587	1.18445e-48	1.96839e-47	up
AT3G11820	AT-SYR1	1019.79	1.50067	0.102394	14.6558	1.23666e-48	2.05373e-47	up
AT2G40920	AT2G40920	353.621	1.9188	0.130955	14.6524	1.30102e-48	2.15909e-47	up
AT2G26410	Iqd4	648.013	-8.85821	0.604601	-14.6513	1.32079e-48	2.19038e-47	down
AT5G14610	AT5G14610	3998.08	1.64847	0.112609	14.6389	1.58572e-48	2.6279e-47	up
AT2G32487	AT2G32487	177.138	-3.80379	0.259947	-14.6329	1.73235e-48	2.86889e-47	down
AT4G32551	LUG	2652.58	1.08776	0.0743524	14.6297	1.81485e-48	3.00342e-47	up
AT4G28740	AT4G28740	521.227	-1.64448	0.112412	-14.6291	1.83328e-48	3.03181e-47	down
AT5G17700	AT5G17700	508.914	-2.23479	0.152764	-14.629	1.83488e-48	3.03234e-47	down
AT5G40780	LHT1	241.977	-3.36468	0.230035	-14.6268	1.89368e-48	3.12734e-47	down
AT4G10310	ATHKT1	566.558	-8.44061	0.577128	-14.6252	1.93992e-48	3.20148e-47	down
AT2G24210	TPS10	1569.95	-10.7209	0.733065	-14.6248	1.95265e-48	3.22025e-47	down
AT2G18500	ATOFP7	307.145	3.5225	0.240972	14.6179	2.16069e-48	3.56086e-47	up
AT3G25170	RALFL26	732.812	-8.4524	0.578262	-14.6169	2.19149e-48	3.60912e-47	down
AT2G45190	AFO	1700.58	2.41611	0.16532	14.6147	2.26326e-48	3.72473e-47	up
AT2G32160	AT2G32160	219.865	-3.71381	0.254142	-14.6131	2.31619e-48	3.80921e-47	down
AT2G47600	ATMHX	1451.47	-1.2126	0.0830405	-14.6025	2.70582e-48	4.4469e-47	down
AT5G01610	AT5G01610	403.019	-2.1255	0.145558	-14.6024	2.71112e-48	4.45253e-47	down
AT5G56270	ATWRKY2	873.822	-1.31816	0.0902968	-14.5981	2.88697e-48	4.73807e-47	down
AT3G63520	ATCCD1	3707.69	-1.31662	0.0902674	-14.5857	3.46102e-48	5.67626e-47	down
AT4G09750	AT4G09750	445.496	-1.7505	0.120019	-14.5852	3.48745e-48	5.71566e-47	down
AT4G18010	5PTASE2	672.973	-1.73308	0.118825	-14.5851	3.49355e-48	5.7217e-47	down
AT2G46530	ARF11	649.502	1.82039	0.124827	14.5833	3.5883e-48	5.87284e-47	up
AT5G02110	CYCD7	418.779	-7.80991	0.53557	-14.5824	3.63308e-48	5.94203e-47	down
AT2G35810	AT2G35810	785.203	-1.72172	0.118124	-14.5755	4.02163e-48	6.573e-47	down
AT1G79530	GAPCP-1	2210.81	0.957208	0.0657025	14.5688	4.43501e-48	7.24365e-47	none
AT2G30080	ATZIP6	345.309	-2.15607	0.148001	-14.5679	4.49345e-48	7.33405e-47	down
AT1G09790	COBL6	172.529	-4.09999	0.281613	-14.5589	5.12432e-48	8.35799e-47	down
AT3G27960	KLCR2	445.579	-1.71987	0.118135	-14.5586	5.15224e-48	8.39776e-47	down
AT2G30690	AT2G30690	163.61	-3.64925	0.250675	-14.5577	5.21863e-48	8.50014e-47	down
AT1G58848	AT1G58848	1234.28	1.66267	0.114216	14.5572	5.25489e-48	8.55333e-47	up
AT1G54290	AT1G54290	698.635	-1.66319	0.114271	-14.5548	5.44845e-48	8.86232e-47	down
AT5G59970	AT5G59970	2737.65	1.60317	0.110227	14.5442	6.35492e-48	1.03297e-46	up
AT3G17760	GAD5	717.25	-3.70258	0.254627	-14.5412	6.64233e-48	1.07895e-46	down
AT1G52230	PSAH-2	3393.26	-1.29194	0.0888558	-14.5397	6.79041e-48	1.10225e-46	down
AT4G28500	ANAC073	197.497	-5.70297	0.392286	-14.5378	6.98166e-48	1.13252e-46	down
AT3G19120	AT3G19120	870.252	1.45139	0.0998549	14.535	7.27126e-48	1.17869e-46	up
AT5G10180	AST68	418.035	-1.80986	0.124519	-14.5348	7.29046e-48	1.181e-46	down
AT5G16360	AT5G16360	197.679	-2.76553	0.190279	-14.5341	7.37198e-48	1.19339e-46	down
AT5G67030	ABA1	2083.52	-1.56844	0.108029	-14.5186	9.23464e-48	1.4939e-46	down
AT1G05577	AT1G05577	190.696	-4.01014	0.276255	-14.5161	9.57875e-48	1.54851e-46	down
AT1G26560	BGLU40	1411.95	-1.88161	0.129723	-14.5049	1.12845e-47	1.82302e-46	down
AT1G54820	AT1G54820	633.8	-2.17636	0.150053	-14.5039	1.14439e-47	1.84752e-46	down
AT2G35765	AT2G35765	680.16	-8.5071	0.586605	-14.5023	1.17231e-47	1.89131e-46	down
AT3G60100	CSY5	155.377	-4.41346	0.304339	-14.5018	1.18011e-47	1.9026e-46	down
AT5G54250	ATCNGC4	1054.76	-2.37535	0.163826	-14.4992	1.22504e-47	1.9737e-46	down
AT3G23410	ATFAO3	661.35	-3.41611	0.235618	-14.4985	1.23781e-47	1.99291e-46	down
AT1G49870	AT1G49870	463.884	1.67509	0.115536	14.4984	1.23987e-47	1.99489e-46	up
AT3G48200	AT3G48200	3153.5	1.19295	0.0822836	14.498	1.24749e-47	2.00578e-46	up
AT2G39800	ATP5CS	5046.97	-1.02945	0.0710206	-14.4951	1.30051e-47	2.08961e-46	down
AT2G21060	ATCSP4	2282.9	1.91262	0.132003	14.4893	1.41621e-47	2.27398e-46	up
AT4G19170	CCD4	367.765	-2.83948	0.195982	-14.4885	1.43269e-47	2.29888e-46	down
AT4G26580	AT4G26580	169.173	-5.1458	0.355258	-14.4847	1.5137e-47	2.42724e-46	down
AT4G18395	AT4G18395	496.162	-7.60023	0.52478	-14.4827	1.55885e-47	2.49794e-46	down
AT4G12980	AT4G12980	653.784	-2.26462	0.156402	-14.4795	1.63378e-47	2.61625e-46	down
AT1G04050	SDG13	652.319	1.74332	0.12041	14.4782	1.66319e-47	2.66155e-46	up
AT5G51200	EMB3142	1566.88	0.947487	0.0654912	14.4674	1.94702e-47	3.11366e-46	none
AT5G53550	ATYSL3	2327.91	1.67527	0.115892	14.4554	2.31649e-47	3.70202e-46	up
AT1G63220	AT1G63220	411.815	-3.48305	0.240952	-14.4554	2.31928e-47	3.70398e-46	down
AT5G59710	AtVIP2	3384.41	1.9349	0.133858	14.4549	2.33564e-47	3.72761e-46	up
AT3G26180	CYP71B20	972.087	-1.6019	0.110826	-14.4542	2.35788e-47	3.76057e-46	down
AT5G59040	COPT3	213.419	-4.93543	0.341532	-14.4509	2.47531e-47	3.94521e-46	down
AT2G45740	PEX11D	1448.76	-1.61791	0.112003	-14.4452	2.68623e-47	4.27852e-46	down
AT5G40270	AT5G40270	928.033	1.30138	0.0901024	14.4434	2.76045e-47	4.39378e-46	up
AT4G27050	AT4G27050	1106.19	-1.36602	0.0946025	-14.4396	2.91449e-47	4.63585e-46	down
AT4G05520	ATEHD2	747.277	1.90148	0.131747	14.4328	3.21819e-47	5.1155e-46	up
AT5G54870	AT5G54870	1314.79	-1.63859	0.113548	-14.4308	3.31405e-47	5.26436e-46	down
AT3G14570	ATGSL04	535.853	-1.62958	0.112982	-14.4234	3.68537e-47	5.85028e-46	down
AT4G11320	AtCP2	3586.84	-1.0745	0.074516	-14.4197	3.89044e-47	6.17169e-46	down
AT5G45750	AtRABA1c	1075.47	1.1456	0.079461	14.4172	4.0334e-47	6.3942e-46	up
AT3G17680	AT3G17680	736.134	1.99721	0.138634	14.4063	4.72389e-47	7.48385e-46	up
AT3G48740	AtSWEET11	1125.22	-4.94689	0.343499	-14.4015	5.06594e-47	8.0204e-46	down
AT1G75380	ATBBD1	3677.3	-1.35523	0.0941205	-14.3988	5.26238e-47	8.32585e-46	down
AT3G26810	AFB2	1397.04	1.29709	0.0901163	14.3936	5.67915e-47	8.97926e-46	up
AT5G57040	AT5G57040	745.877	-2.12807	0.147859	-14.3926	5.75688e-47	9.0961e-46	down
AT2G46300	AT2G46300	211.128	-5.62695	0.391124	-14.3866	6.27893e-47	9.91437e-46	down
AT2G33775	RALFL19	1041.8	-9.80909	0.68198	-14.3832	6.59269e-47	1.04029e-45	down
AT5G53588	CPuORF50	259.355	-2.204	0.153243	-14.3824	6.67474e-47	1.05184e-45	down
AT5G53590	SAUR30	259.355	-2.204	0.153243	-14.3824	6.67474e-47	1.05184e-45	down
AT2G05310	AT2G05310	1137.22	-1.09149	0.0759272	-14.3755	7.37269e-47	1.16105e-45	down
AT5G04600	AT5G04600	1594.26	1.21681	0.084681	14.3694	8.05476e-47	1.26762e-45	up
AT1G59540	ZCF125	457.016	1.72087	0.119813	14.363	8.83392e-47	1.38932e-45	up
AT5G12170	CLT3	396.68	-2.32037	0.161581	-14.3604	9.17413e-47	1.44187e-45	down
AT2G33620	AHL10	3804.9	1.09699	0.0764035	14.3579	9.50367e-47	1.49268e-45	up
AT5G64330	JK218	734.469	-1.87564	0.130643	-14.357	9.63577e-47	1.51243e-45	down
AT1G53480	ATMRD1	257.908	-5.92352	0.412591	-14.3569	9.64457e-47	1.51281e-45	down
AT1G80830	ATNRAMP1	844.305	-1.42236	0.0990727	-14.3567	9.67189e-47	1.51609e-45	down
AT3G17465	RPL3P	1285.11	1.01478	0.0706864	14.3562	9.74819e-47	1.52705e-45	up
AT5G26692	AT5G26692	891.435	-9.58244	0.667549	-14.3547	9.95977e-47	1.55916e-45	down
AT1G15470	AT1G15470	1129.19	-1.40141	0.09763	-14.3543	1.00076e-46	1.56562e-45	down
AT5G08030	AtGDPD6	440.469	-2.99155	0.208476	-14.3496	1.07182e-46	1.67567e-45	down
AT4G24350	AT4G24350	288.714	-2.09999	0.146349	-14.3492	1.07768e-46	1.68374e-45	down
AT1G31170	ATSRX	529.29	-1.53222	0.106788	-14.3483	1.09256e-46	1.70586e-45	down
AT1G24520	BCP1	2617.09	-9.01597	0.628382	-14.3479	1.098e-46	1.71323e-45	down
AT2G36800	DOGT1	615.962	-2.42761	0.169447	-14.3266	1.49148e-46	2.32566e-45	down
AT3G51130	AT3G51130	1503.04	-1.00058	0.0699021	-14.3141	1.78768e-46	2.78569e-45	down
AT1G26720	AT1G26720	280.071	-4.27384	0.29865	-14.3106	1.8801e-46	2.92778e-45	down
AT5G21080	AT5G21080	246.251	-6.5763	0.459642	-14.3075	1.96563e-46	3.05896e-45	down
AT1G79550	PGK	5597.92	-0.643252	0.0450066	-14.2924	2.44126e-46	3.79666e-45	none
AT5G55820	WYR	461.15	2.01483	0.140988	14.2908	2.49659e-46	3.88016e-45	up
AT2G06520	PSBX	9802.62	-1.07615	0.075338	-14.2842	2.74472e-46	4.26302e-45	down
AT1G09500	AT1G09500	1167.96	2.1461	0.150257	14.2829	2.79828e-46	4.34337e-45	up
AT4G37990	ATCAD8	558.975	-2.50413	0.175384	-14.2779	3.00351e-46	4.65888e-45	down
AT4G15093	AtLigB	156.85	-3.74238	0.262191	-14.2735	3.20069e-46	4.96149e-45	down
AT2G38620	CDKB1;2	258.548	2.61101	0.182941	14.2724	3.24997e-46	5.03459e-45	up
AT1G43850	SEU	2087.4	0.884683	0.061986	14.2723	3.2566e-46	5.04157e-45	none
AT1G08730	ATXIC	304.185	-1.98436	0.139142	-14.2615	3.80335e-46	5.88416e-45	down
AT1G55480	ZKT	1147.13	-1.51934	0.10661	-14.2513	4.39871e-46	6.80081e-45	down
AT3G54750	AT3G54750	869.273	1.21748	0.0854391	14.2497	4.50494e-46	6.96053e-45	up
AT1G53910	RAP2.12	4963.17	0.699926	0.0491215	14.2489	4.55672e-46	7.03596e-45	none
AT1G14690	MAP65-7	2130.03	1.13854	0.0799042	14.2488	4.55996e-46	7.03638e-45	up
AT1G06230	GTE4	2394.32	0.917116	0.0644086	14.239	5.24462e-46	8.08761e-45	none
AT2G03830	GLV6	176.573	-4.93688	0.346779	-14.2364	5.44677e-46	8.39389e-45	down
AT5G61420	AtMYB28	535.605	-1.62737	0.114313	-14.2361	5.46913e-46	8.42288e-45	down
AT5G03320	AT5G03320	1142.72	2.34349	0.164619	14.2359	5.48715e-46	8.44516e-45	up
AT4G20780	CML42	202.431	-4.04012	0.28381	-14.2353	5.53433e-46	8.51226e-45	down
AT3G10410	CPY	6116.47	-1.15709	0.0812963	-14.233	5.71633e-46	8.7865e-45	down
AT4G29470	PLA2-DELTA	385.496	-7.68818	0.54024	-14.231	5.88012e-46	9.03242e-45	down
AT1G27040	AtNPF4.5	320.531	-5.87553	0.413028	-14.2255	6.36474e-46	9.77051e-45	down
AT3G03800	ATSYP131	296.239	-6.72124	0.472672	-14.2197	6.91675e-46	1.0611e-44	down
AT3G23730	XTH16	2083.86	1.11359	0.0783501	14.213	7.61274e-46	1.16712e-44	up
AT1G32780	AT1G32780	352.052	-2.05629	0.144692	-14.2115	7.77884e-46	1.19182e-44	down
AT5G64040	PSAN	4235.87	-1.31553	0.0926006	-14.2066	8.34319e-46	1.27746e-44	down
AT2G26490	AT2G26490	507.487	-8.27898	0.582872	-14.2038	8.68141e-46	1.32839e-44	down
AT1G46264	AT-HSFB4	317.338	2.21964	0.156273	14.2036	8.70524e-46	1.33118e-44	up
AT5G17100	AT5G17100	203.091	-6.04985	0.426004	-14.2014	8.97967e-46	1.37226e-44	down
AT1G02205	CER1	10737.4	-1.33265	0.093872	-14.1965	9.63016e-46	1.47072e-44	down
AT2G43330	ATINT1	1396.66	1.74422	0.122899	14.1923	1.02273e-45	1.56091e-44	up
AT5G47550	AT5G47550	830.372	-2.97918	0.209952	-14.1898	1.05955e-45	1.61606e-44	down
AT2G37410	ATTIM17-2	2482.3	1.17164	0.082611	14.1827	1.17293e-45	1.78785e-44	up
AT4G24130	AT4G24130	1900.51	-1.09622	0.0773068	-14.1802	1.21569e-45	1.85184e-44	down
AT1G26190	AT1G26190	1300.09	1.37834	0.0972113	14.1788	1.23916e-45	1.88638e-44	up
AT4G00360	ATT1	334.842	-2.54229	0.179341	-14.1758	1.29433e-45	1.96911e-44	down
AT1G55890	AT1G55890	696.271	1.41918	0.100116	14.1754	1.3008e-45	1.97768e-44	up
AT1G78070	AT1G78070	495.83	-2.32475	0.164082	-14.1682	1.44076e-45	2.18767e-44	down
AT4G14020	AT4G14020	388.514	-5.10348	0.360205	-14.1683	1.43999e-45	2.18767e-44	down
AT1G45688	AT1G45688	1635.98	-0.915586	0.0646256	-14.1676	1.45474e-45	2.20749e-44	none
AT3G28960	AT3G28960	178.406	-2.94985	0.20834	-14.1588	1.64715e-45	2.49785e-44	down
AT4G11990	AT4G11990	333.257	2.04085	0.144232	14.1497	1.87436e-45	2.84061e-44	up
AT2G35210	AGD10	375.547	-4.30956	0.304618	-14.1474	1.93753e-45	2.93447e-44	down
AT1G52720	AT1G52720	992.505	1.31584	0.0930444	14.1421	2.08929e-45	3.1623e-44	up
AT2G11810	ATMGD3	142.961	-4.05215	0.286652	-14.1362	2.27367e-45	3.43919e-44	down
AT3G46580	ATMBD5	405.661	1.83757	0.130004	14.1347	2.32018e-45	3.5073e-44	up
AT2G27880	AGO5	861.855	1.39025	0.0983635	14.1338	2.35162e-45	3.55256e-44	up
AT4G11080	3xHMG-box1	329.444	1.89744	0.134256	14.133	2.37872e-45	3.59122e-44	up
AT3G17660	AGD15	311.786	-1.90348	0.134717	-14.1294	2.50098e-45	3.7734e-44	down
AT3G01085	AT3G01085	715.213	-9.00179	0.637119	-14.1289	2.52092e-45	3.80107e-44	down
AT1G15260	AT1G15260	1021.35	-1.24263	0.0879829	-14.1236	2.71805e-45	4.0957e-44	down
AT1G75240	AtHB33	5087	2.54338	0.180228	14.112	3.20402e-45	4.82493e-44	up
AT1G66760	AT1G66760	759.08	3.43196	0.243253	14.1086	3.36223e-45	5.05996e-44	up
AT1G51670	AT1G51670	326.509	2.58149	0.183071	14.101	3.74268e-45	5.62896e-44	up
AT1G07540	TRFL2	241.712	-6.4181	0.455174	-14.1003	3.78007e-45	5.68158e-44	down
AT1G43670	AtcFBP	2382.3	-1.13142	0.0802533	-14.0981	3.90181e-45	5.86086e-44	down
AT4G32910	AT4G32910	1164.7	1.23631	0.0877071	14.0959	4.02516e-45	6.04232e-44	up
AT1G02040	AT1G02040	146.24	-4.31991	0.306471	-14.0956	4.03932e-45	6.05974e-44	down
AT1G44110	CYCA1;1	573.05	1.60684	0.114026	14.0918	4.26429e-45	6.3932e-44	up
AT1G29050	TBL38	1037.48	-1.70483	0.120982	-14.0916	4.27682e-45	6.40795e-44	down
AT1G69410	ATELF5A-3	1285.86	-1.86194	0.132148	-14.0898	4.38829e-45	6.56668e-44	down
AT5G59130	AT5G59130	306.965	-1.97563	0.140216	-14.0898	4.38568e-45	6.56668e-44	down
AT4G29670	ACHT2	1199.72	-1.27599	0.090564	-14.0894	4.41503e-45	6.60252e-44	down
AT5G43745	AT5G43745	1290.25	-1.66322	0.118102	-14.0829	4.83696e-45	7.22896e-44	down
AT5G48820	ICK6	355.616	2.25764	0.160434	14.0721	5.63686e-45	8.41914e-44	up
AT4G14368	AT4G14368	225.566	-6.44693	0.458344	-14.0657	6.17082e-45	9.21086e-44	down
AT3G05060	AT3G05060	1434.48	1.09258	0.0776776	14.0656	6.17622e-45	9.21312e-44	up
AT3G06778	AT3G06778	239.91	-4.74372	0.337267	-14.0652	6.21872e-45	9.27069e-44	down
AT3G56400	ATWRKY70	826.91	1.20181	0.0854745	14.0605	6.64414e-45	9.89868e-44	up
AT5G03510	AT5G03510	162.547	-3.36487	0.239461	-14.0518	7.50478e-45	1.11739e-43	down
AT5G55950	AT5G55950	225.313	-3.66405	0.260908	-14.0434	8.45119e-45	1.25751e-43	down
AT3G44620	AT3G44620	634.422	-1.47355	0.104936	-14.0423	8.58683e-45	1.2769e-43	down
AT3G17770	AT3G17770	1969.87	1.66684	0.118726	14.0394	8.95273e-45	1.33047e-43	up
AT1G79700	WRI4	671.894	1.46663	0.104477	14.0378	9.15062e-45	1.35903e-43	up
AT2G16500	ADC1	4624.96	-1.02779	0.0732446	-14.0323	9.88296e-45	1.46688e-43	down
AT5G14550	AT5G14550	722.814	-1.28444	0.0916179	-14.0195	1.18414e-44	1.75646e-43	down
AT2G37090	IRX9	189.73	-5.55736	0.396619	-14.0118	1.31961e-44	1.95618e-43	down
AT1G25560	AtTEM1	597.239	1.48561	0.106032	14.011	1.33542e-44	1.97838e-43	up
AT1G08210	AT1G08210	801.383	1.80853	0.129175	14.0006	1.54622e-44	2.28925e-43	up
AT3G14870	AT3G14870	578.744	1.91882	0.137073	13.9985	1.59122e-44	2.35441e-43	up
AT1G74210	AtGDPD5	777.692	-1.53622	0.109756	-13.9967	1.63378e-44	2.41587e-43	down
AT2G39510	UMAMIT14	862.326	-1.79026	0.127915	-13.9957	1.65509e-44	2.44587e-43	down
AT5G59780	ATMYB59	173.749	-3.4898	0.249378	-13.994	1.69577e-44	2.50442e-43	down
AT5G28540	BIP1	9251.47	-0.651338	0.0465578	-13.9899	1.79774e-44	2.65337e-43	none
AT3G28560	AT3G28560	166.788	3.9069	0.279337	13.9864	1.88818e-44	2.78513e-43	up
AT1G55960	AT1G55960	692.084	-1.2954	0.0926268	-13.9852	1.9203e-44	2.83075e-43	down
AT4G37410	CYP81F4	147.495	-4.73271	0.338478	-13.9823	1.99786e-44	2.94324e-43	down
AT1G75460	AT1G75460	672.236	-2.76694	0.197898	-13.9816	2.01845e-44	2.97174e-43	down
AT1G31290	AGO3	220.975	2.50344	0.17914	13.9748	2.22116e-44	3.26816e-43	up
AT1G69700	ATHVA22C	1367.2	1.2617	0.0902912	13.9736	2.25767e-44	3.31982e-43	up
AT3G49270	AT3G49270	255.101	-3.15748	0.226037	-13.9689	2.41363e-44	3.54696e-43	down
AT3G59220	ATPIRIN1	385.245	-3.29988	0.236402	-13.9588	2.78185e-44	4.08555e-43	down
AT1G02813	AT1G02813	819.288	-1.82266	0.130601	-13.9559	2.89466e-44	4.2486e-43	down
AT1G20610	CYCB2;3	955.357	2.01276	0.144341	13.9445	3.39693e-44	4.98273e-43	up
AT2G22610	AT2G22610	633.28	1.33229	0.0955891	13.9377	3.73794e-44	5.47954e-43	up
AT5G60200	TMO6	713.791	2.43123	0.174437	13.9376	3.74359e-44	5.48443e-43	up
AT1G76090	SMT3	766.558	-1.42873	0.102521	-13.9359	3.83334e-44	5.61246e-43	down
AT5G64840	ABCF5	2378.65	-0.942179	0.0676119	-13.9351	3.87595e-44	5.67135e-43	none
AT1G29390	COR314-TM2	1141.73	-1.8421	0.132251	-13.9288	4.23348e-44	6.19068e-43	down
AT4G34980	SLP2	4572.89	0.631839	0.0453763	13.9244	4.50053e-44	6.57715e-43	none
AT3G49910	AT3G49910	9770.79	1.31285	0.0943048	13.9214	4.69831e-44	6.86197e-43	up
AT4G29250	AT4G29250	209.168	-2.67227	0.191963	-13.9208	4.73729e-44	6.91464e-43	down
AT1G09155	AtPP2-B15	232.097	-6.36241	0.457087	-13.9195	4.82405e-44	7.03695e-43	down
AT4G01580	AT4G01580	380.594	2.46703	0.177237	13.9194	4.8319e-44	7.04407e-43	up
AT4G21270	ATK1	639.166	1.63956	0.117802	13.9179	4.93043e-44	7.1833e-43	up
AT4G37925	NDH-M	700.245	-1.82003	0.130786	-13.9161	5.06077e-44	7.36868e-43	down
AT1G53920	GLIP5	295.865	2.08736	0.150144	13.9024	6.12675e-44	8.91532e-43	up
AT5G62310	IRE	194.946	-2.62692	0.189078	-13.8933	6.95721e-44	1.01176e-42	down
AT5G61380	APRR1	3418.11	0.767055	0.0552151	13.8921	7.0693e-44	1.02743e-42	none
AT1G78970	ATLUP1	399.35	-2.51688	0.181197	-13.8903	7.24871e-44	1.05286e-42	down
AT4G27820	BGLU9	519.227	-2.22645	0.160378	-13.8826	8.07918e-44	1.17277e-42	down
AT4G03520	ATHM2	5070.17	-0.814984	0.0587247	-13.878	8.60614e-44	1.2485e-42	none
AT5G58260	NdhN	474.008	-1.58414	0.114229	-13.8681	9.89286e-44	1.43428e-42	down
AT5G43300	AtGDPD3	432.257	-7.3985	0.533561	-13.8663	1.01389e-43	1.46906e-42	down
AT4G26830	AT4G26830	274.892	-2.49749	0.180141	-13.8641	1.04593e-43	1.51456e-42	down
AT1G71340	AtGDPD4	962.235	2.07757	0.149927	13.8572	1.15072e-43	1.66528e-42	up
AT3G50530	CRK	1993.33	-0.871389	0.0629073	-13.852	1.23779e-43	1.79019e-42	none
AT5G13320	AtGH3.12	200.161	-5.82027	0.420217	-13.8506	1.26081e-43	1.82238e-42	down
AT5G53620	AT5G53620	1705.15	1.0344	0.0746907	13.8491	1.2888e-43	1.86171e-42	up
AT4G14040	EDA38	1212.87	-1.05782	0.0764845	-13.8305	1.66923e-43	2.40978e-42	down
AT4G00238	AT4G00238	845.287	1.44636	0.104594	13.8283	1.72063e-43	2.48247e-42	up
AT2G02990	ATRNS1	1115.03	-3.7317	0.269863	-13.8281	1.72507e-43	2.48736e-42	down
AT4G23440	AT4G23440	941.462	1.52025	0.110007	13.8195	1.94413e-43	2.80153e-42	up
AT3G18490	ASPG1	8769.85	-0.687451	0.0497748	-13.8112	2.18054e-43	3.1403e-42	none
AT2G35660	CTF2A	368.43	-1.93132	0.139839	-13.811	2.18675e-43	3.14732e-42	down
AT3G28780	AT3G28780	3385.99	-12.2445	0.886597	-13.8107	2.19655e-43	3.15952e-42	down
AT1G54690	G-H2AX	1184.64	1.0416	0.0754216	13.8103	2.20843e-43	3.17468e-42	up
AT4G04890	PDF2	3709.34	1.18066	0.0854954	13.8097	2.22906e-43	3.20241e-42	up
AT1G28470	ANAC010	169.953	-3.09015	0.223822	-13.8062	2.33688e-43	3.35527e-42	down
AT5G44400	AT5G44400	907.533	-6.09126	0.441225	-13.8054	2.36589e-43	3.39488e-42	down
AT1G49240	ACT8	4561.06	1.29866	0.0941441	13.7944	2.75493e-43	3.95073e-42	up
AT1G59218	AT1G59218	588.815	1.5319	0.11107	13.7923	2.83553e-43	4.06386e-42	up
AT1G32930	AtGALT31A	634.097	1.58053	0.114606	13.791	2.88924e-43	4.13833e-42	up
AT4G28100	AT4G28100	728.8	1.86858	0.135544	13.7858	3.10202e-43	4.44044e-42	up
AT2G01260	AT2G01260	530.051	-1.47623	0.107098	-13.784	3.18248e-43	4.55286e-42	down
AT5G24790	AT5G24790	140.805	-3.41351	0.247662	-13.7829	3.2286e-43	4.61606e-42	down
AT5G18910	AT5G18910	642.214	-9.10833	0.660943	-13.7808	3.32546e-43	4.75169e-42	down
AT1G65060	4CL3	1159.63	-1.98393	0.144017	-13.7756	3.57293e-43	5.10222e-42	down
AT2G31610	AT2G31610	6434.99	0.617944	0.0448806	13.7686	3.93642e-43	5.61792e-42	none
AT1G64200	VHA-E3	315.406	-2.0258	0.1472	-13.7623	4.29919e-43	6.13196e-42	down
AT4G31120	ATPRMT5	1121.66	1.19882	0.0871376	13.7578	4.5701e-43	6.51445e-42	up
AT5G23920	AT5G23920	618.985	-1.70943	0.124279	-13.7548	4.76653e-43	6.79038e-42	down
AT5G53820	AT5G53820	3990.16	-7.53748	0.548049	-13.7533	4.86563e-43	6.9274e-42	down
AT3G57940	AT3G57940	1513.89	2.20956	0.160724	13.7475	5.26867e-43	7.49673e-42	up
AT3G19930	ATSTP4	723.101	-1.80351	0.131361	-13.7294	6.76597e-43	9.62145e-42	down
AT3G02410	ICME-LIKE2	170.159	-3.26345	0.237727	-13.7277	6.92743e-43	9.84516e-42	down
AT1G19850	ARF5	3207.3	1.17089	0.0853481	13.719	7.81347e-43	1.10977e-41	up
AT1G33770	AT1G33770	213.057	-3.311	0.241389	-13.7165	8.09158e-43	1.14859e-41	down
AT2G38370	AT2G38370	499.924	2.27886	0.166181	13.7132	8.46985e-43	1.20157e-41	up
AT3G14620	CYP72A8	659.868	-5.59768	0.408407	-13.7061	9.33076e-43	1.32291e-41	down
AT2G18420	AT2G18420	140.286	-4.02472	0.293752	-13.7011	9.99979e-43	1.41692e-41	down
AT5G41600	BTI3	1999.31	0.865831	0.0632185	13.6958	1.07496e-42	1.52226e-41	none
AT3G58650	TRM7	377.879	1.78629	0.130437	13.6947	1.09258e-42	1.54629e-41	up
AT3G12970	AT3G12970	176.545	3.14903	0.23011	13.6849	1.24922e-42	1.76692e-41	up
AT2G07680	ABCC13	375.444	-1.84785	0.135062	-13.6815	1.30911e-42	1.85053e-41	down
AT1G70100	AT1G70100	1878.71	1.49943	0.109623	13.6781	1.37301e-42	1.93969e-41	up
AT1G08810	AtMYB60	135.084	-3.71955	0.272028	-13.6734	1.46352e-42	2.06633e-41	down
AT5G02830	AT5G02830	711.77	-1.30414	0.0954036	-13.6697	1.5396e-42	2.17245e-41	down
AT1G48030	mtLPD1	3383.82	-0.913457	0.0668567	-13.6629	1.6911e-42	2.38482e-41	none
AT5G12180	CPK17	615.784	-9.04785	0.662565	-13.6558	1.86459e-42	2.62792e-41	down
AT3G25760	AOC1	293.764	-2.14387	0.157048	-13.651	1.99009e-42	2.80312e-41	down
AT1G21310	ATEXT3	1616.45	2.4903	0.182434	13.6504	2.00779e-42	2.82637e-41	up
AT4G25390	AT4G25390	213.739	-2.33804	0.171327	-13.6467	2.11313e-42	2.97291e-41	down
AT5G25590	AT5G25590	1109.19	1.28302	0.0940191	13.6463	2.12292e-42	2.9849e-41	up
AT3G45870	UMAMIT3	145.417	-4.99828	0.366438	-13.6402	2.31014e-42	3.24622e-41	down
AT4G39970	AT4G39970	830.405	-1.76778	0.129618	-13.6384	2.36751e-42	3.32488e-41	down
AT1G07050	AT1G07050	193.287	-2.55481	0.187339	-13.6374	2.40057e-42	3.36931e-41	down
AT2G46950	CYP709B2	303.43	-1.99432	0.146274	-13.6341	2.51008e-42	3.52093e-41	down
AT5G19600	SULTR3;5	209.514	-6.3395	0.464989	-13.6337	2.5259e-42	3.54104e-41	down
AT3G07200	AT3G07200	461.458	1.53674	0.112721	13.6331	2.54389e-42	3.56414e-41	up
AT3G57620	AT3G57620	371.042	-1.87864	0.137827	-13.6305	2.63924e-42	3.69555e-41	down
AT1G62800	ASP4	157.84	-4.9032	0.359845	-13.6258	2.81134e-42	3.93423e-41	down
AT1G20340	DRT112	15025.4	-1.00113	0.0734777	-13.6249	2.84684e-42	3.98155e-41	down
AT5G24270	ATSOS3	189.297	-4.3491	0.319299	-13.6208	3.01356e-42	4.21224e-41	down
AT4G15940	AT4G15940	627.044	-1.64409	0.120711	-13.62	3.04465e-42	4.2532e-41	down
AT3G16410	NSP4	276.522	-6.28899	0.461753	-13.6198	3.05362e-42	4.26323e-41	down
AT1G02770	AT1G02770	189.566	-2.50925	0.184245	-13.6191	3.0831e-42	4.30184e-41	down
AT5G01800	AT5G01800	2041.7	-0.786741	0.0577724	-13.6179	3.13244e-42	4.36813e-41	none
AT5G27010	AT5G27010	142.416	-3.28662	0.24152	-13.6081	3.58635e-42	4.99816e-41	down
AT2G33060	AtRLP27	471.359	1.74975	0.128601	13.6061	3.68611e-42	5.13418e-41	up
AT5G44130	FLA13	190.097	-2.4579	0.18072	-13.6006	3.97223e-42	5.52945e-41	down
AT3G13380	BRL3	364.787	-1.88046	0.138359	-13.5912	4.51668e-42	6.28366e-41	down
AT2G44120	AT2G44120	4437.26	0.819722	0.060314	13.5909	4.53347e-42	6.30332e-41	none
AT5G42020	BIP	9125.11	-1.32418	0.0974376	-13.59	4.58813e-42	6.3756e-41	down
AT5G53510	ATOPT9	408.132	-2.97194	0.218722	-13.5877	4.73496e-42	6.57578e-41	down
AT1G68440	AT1G68440	4831.57	2.62406	0.193149	13.5857	4.86711e-42	6.75535e-41	up
AT3G05880	RCI2A	1689.84	-1.74976	0.128805	-13.5845	4.94802e-42	6.86364e-41	down
AT3G22370	AOX1A	562.628	-1.77447	0.130633	-13.5836	5.0085e-42	6.93943e-41	down
AT2G28900	ATOEP16-1	2834.44	-1.87785	0.138243	-13.5837	5.00598e-42	6.93943e-41	down
AT5G35700	FIM2	913.201	-1.30073	0.0957638	-13.5826	5.07588e-42	7.02868e-41	down
AT5G03260	LAC11	173.856	-5.8222	0.428723	-13.5803	5.23836e-42	7.24945e-41	down
AT1G68220	AT1G68220	806.493	1.27033	0.0935521	13.5789	5.34321e-42	7.39025e-41	up
AT1G44224	AT1G44224	547.307	-4.82032	0.355228	-13.5697	6.06107e-42	8.37825e-41	down
AT3G05180	AT3G05180	819.345	-1.45349	0.107121	-13.5687	6.14017e-42	8.48264e-41	down
AT2G24260	LRL1	362.816	-2.09678	0.154551	-13.567	6.28712e-42	8.68062e-41	down
AT4G25170	AT4G25170	1009.12	1.09369	0.0806182	13.5663	6.34397e-42	8.75402e-41	up
AT5G43850	ARD4	1207.58	-1.03938	0.0766202	-13.5653	6.43172e-42	8.86995e-41	down
AT1G25260	AT1G25260	1335.31	0.976086	0.071971	13.5622	6.70827e-42	9.24596e-41	none
AT4G33870	AT4G33870	155.378	3.26071	0.24043	13.562	6.72696e-42	9.26635e-41	up
AT5G14970	AT5G14970	888.885	-1.14303	0.0843029	-13.5585	7.05211e-42	9.7086e-41	down
AT3G16310	AT3G16310	957.758	1.16049	0.0855999	13.5572	7.18672e-42	9.88819e-41	up
AT1G67350	AT1G67350	1943.21	-0.816616	0.0602565	-13.5523	7.67701e-42	1.05567e-40	none
AT3G21990	AT3G21990	407.695	-8.1873	0.604145	-13.5519	7.72305e-42	1.06138e-40	down
AT2G32765	ATSUMO5	849.715	1.81445	0.13393	13.5477	8.17072e-42	1.12226e-40	up
AT1G77000	ATSKP2;2	723.954	1.31149	0.0968078	13.5474	8.21004e-42	1.12701e-40	up
AT3G48710	AT3G48710	1029.26	1.12894	0.083442	13.5296	1.04576e-41	1.4347e-40	up
AT5G02230	AT5G02230	1911.15	-1.41187	0.104361	-13.5287	1.05872e-41	1.45165e-40	down
AT5G15630	COBL4	363.559	-4.29923	0.318049	-13.5175	1.23278e-41	1.68933e-40	down
AT1G19570	ATDHAR1	13808	-1.015	0.0750949	-13.5162	1.25511e-41	1.71893e-40	down
AT1G76880	AT1G76880	2132.05	-0.990079	0.0732597	-13.5146	1.28165e-41	1.75428e-40	none
AT3G05380	ALY2	1817.18	1.38008	0.102119	13.5144	1.28527e-41	1.75821e-40	up
AT2G25530	AT2G25530	427.389	-1.54355	0.114216	-13.5143	1.28771e-41	1.76053e-40	down
AT3G13520	AGP12	2283.56	-1.7056	0.12622	-13.5129	1.31173e-41	1.79235e-40	down
AT2G43290	MSS3	935.938	-1.5277	0.113061	-13.5121	1.32718e-41	1.81241e-40	down
AT5G09670	AT5G09670	739.107	1.20821	0.0894255	13.5108	1.34992e-41	1.84241e-40	up
AT4G35830	ACO1	5316.75	-0.559533	0.041414	-13.5107	1.35184e-41	1.84397e-40	none
AT1G72770	AtHAB1	1970.44	-1.2633	0.0935119	-13.5095	1.3752e-41	1.87476e-40	down
AT5G17020	ATCRM1	2919.91	0.882866	0.0654086	13.4977	1.61324e-41	2.198e-40	none
AT4G02280	ATSUS3	471.696	-2.00411	0.148502	-13.4956	1.66102e-41	2.26181e-40	down
AT4G33390	AT4G33390	141.995	-4.43759	0.328876	-13.4932	1.71491e-41	2.33385e-40	down
AT3G55970	ATJRG21	274.492	-3.2354	0.239874	-13.4879	1.84297e-41	2.50669e-40	down
AT1G65450	GLC	424.439	-2.23204	0.165534	-13.4839	1.94566e-41	2.64485e-40	down
AT3G28080	UMAMIT47	356.484	-2.23734	0.166008	-13.4773	2.12831e-41	2.89149e-40	down
AT3G05150	AT3G05150	174.668	-4.98908	0.370205	-13.4765	2.14993e-41	2.91919e-40	down
AT1G09700	DRB1	609.234	1.30554	0.0969071	13.4721	2.28346e-41	3.09872e-40	up
AT1G02730	ATCSLD5	2161.78	1.77125	0.131519	13.4676	2.42488e-41	3.28875e-40	up
AT3G10040	AT3G10040	327.144	2.18112	0.162041	13.4603	2.67753e-41	3.62934e-40	up
AT3G01540	ATDRH1	5899.28	-0.581115	0.0431758	-13.4593	2.71544e-41	3.67863e-40	none
AT5G15530	BCCP2	1389.62	-1.23976	0.0921168	-13.4585	2.74282e-41	3.7136e-40	down
AT2G17010	AT2G17010	136.586	-4.82734	0.358686	-13.4584	2.74852e-41	3.7192e-40	down
AT1G12120	AT1G12120	1961.57	0.857296	0.0637112	13.456	2.83977e-41	3.84048e-40	none
AT1G06660	JASON	348.652	1.7637	0.131115	13.4515	3.01567e-41	4.07605e-40	up
AT3G51290	APSR1	712.046	2.22381	0.165371	13.4474	3.18735e-41	4.30564e-40	up
AT2G01210	AT2G01210	395.891	1.75897	0.130837	13.444	3.3403e-41	4.5097e-40	up
AT5G12970	AT5G12970	318.696	2.28786	0.170193	13.4427	3.39669e-41	4.58322e-40	up
AT5G48385	AT5G48385	6454.96	1.38053	0.102718	13.44	3.52615e-41	4.7552e-40	up
AT5G65700	BAM1	3158.62	0.905291	0.0673946	13.4327	3.8897e-41	5.24249e-40	none
AT3G02560	AT3G02560	3937	0.815178	0.0607149	13.4263	4.23907e-41	5.71013e-40	none
AT1G12480	CDI3	139.814	-4.10516	0.305786	-13.425	4.31857e-41	5.81392e-40	down
AT1G16640	AT1G16640	187.295	2.91483	0.217128	13.4245	4.34562e-41	5.84701e-40	up
AT2G19920	AT2G19920	199.066	2.79072	0.207887	13.4242	4.36217e-41	5.86596e-40	up
AT3G02110	scpl25	4920.76	1.17298	0.0873955	13.4215	4.52166e-41	6.07698e-40	up
AT5G61610	AT5G61610	136.763	-4.55427	0.339517	-13.414	5.00797e-41	6.72677e-40	down
AT1G19150	LHCA2*1	752.915	-1.90446	0.14198	-13.4136	5.03381e-41	6.75765e-40	down
AT5G24420	PGL5	2230.09	-1.09438	0.0816085	-13.4102	5.27158e-41	7.07285e-40	down
AT1G63980	AT1G63980	2028.79	1.03903	0.0775245	13.4026	5.84066e-41	7.83196e-40	up
AT5G20790	AT5G20790	257.723	-4.69765	0.350531	-13.4015	5.92227e-41	7.93691e-40	down
AT5G07250	ATRBL3	330.137	-1.73631	0.129568	-13.4008	5.98245e-41	8.01303e-40	down
AT5G55720	AT5G55720	668.66	-1.63965	0.122361	-13.4001	6.03415e-41	8.07774e-40	down
AT2G33880	HB-3	421.195	1.70576	0.127374	13.3918	6.75052e-41	9.03162e-40	up
AT3G23270	AT3G23270	255.215	-5.54198	0.413868	-13.3907	6.85421e-41	9.16518e-40	down
AT1G58520	RXW8	2703.35	-2.10965	0.157577	-13.388	7.1022e-41	9.49144e-40	down
AT4G38190	ATCSLD4	508.595	-8.51031	0.635752	-13.3862	7.28163e-41	9.72577e-40	down
AT1G36150	AT1G36150	279.05	-3.13355	0.234126	-13.384	7.49632e-41	1.00069e-39	down
AT1G04920	ATSPS3F	270.689	-2.52199	0.18847	-13.3814	7.76998e-41	1.03664e-39	down
AT3G53730	AT3G53730	3805.86	1.37458	0.102729	13.3806	7.8548e-41	1.04737e-39	up
AT4G01250	AtWRKY22	321.329	2.64543	0.197718	13.3798	7.93179e-41	1.05704e-39	up
AT3G52910	AtGRF4	453.861	1.705	0.127446	13.3781	8.11516e-41	1.08087e-39	up
AT5G51560	AT5G51560	1554.37	2.00929	0.150196	13.3777	8.15827e-41	1.086e-39	up
AT1G22160	AT1G22160	894.041	-1.31388	0.0982433	-13.3737	8.60939e-41	1.14541e-39	down
AT4G21940	CPK15	163.92	-3.07029	0.229578	-13.3736	8.62425e-41	1.14675e-39	down
AT2G38770	EMB2765	1363.57	1.08855	0.0814063	13.3719	8.83157e-41	1.17366e-39	up
AT1G21740	AT1G21740	675.333	1.29735	0.0970237	13.3715	8.87732e-41	1.17842e-39	up
AT5G51260	AT5G51260	327.791	-2.04174	0.152694	-13.3715	8.8773e-41	1.17842e-39	down
AT1G72330	ALAAT2	1114.32	-1.27309	0.0952208	-13.3699	9.07e-41	1.20332e-39	down
AT1G80470	AT1G80470	515.684	-8.79066	0.657515	-13.3695	9.11334e-41	1.2084e-39	down
AT3G44050	AT3G44050	536.894	1.38011	0.103251	13.3664	9.4967e-41	1.25852e-39	up
AT5G25340	AT5G25340	399.536	-8.15848	0.610449	-13.3647	9.71847e-41	1.2872e-39	down
AT5G17220	ATGSTF12	200.15	-2.48173	0.185738	-13.3615	1.01507e-40	1.34369e-39	down
AT2G03530	ATUPS2	287.558	-1.9332	0.144701	-13.36	1.03536e-40	1.36979e-39	down
AT1G43580	AT1G43580	1104.34	1.1002	0.0823636	13.3579	1.06578e-40	1.40926e-39	up
AT3G59830	AT3G59830	174.889	-5.19889	0.389316	-13.3539	1.12366e-40	1.48495e-39	down
AT1G54575	AT1G54575	910.61	-3.77859	0.283008	-13.3515	1.16044e-40	1.53272e-39	down
AT5G64910	AT5G64910	524.051	2.42942	0.181963	13.3512	1.16549e-40	1.53853e-39	up
AT5G48360	AT5G48360	2220.76	1.46492	0.109742	13.3487	1.20483e-40	1.58958e-39	up
AT1G65240	AT1G65240	141.198	-3.41558	0.256062	-13.3389	1.37561e-40	1.81388e-39	down
AT3G28770	AT3G28770	434.45	-4.69399	0.352087	-13.3319	1.50971e-40	1.9896e-39	down
AT1G67370	ASY1	179.251	3.01513	0.22617	13.3313	1.52257e-40	2.00544e-39	up
AT1G01070	UMAMIT28	182.192	-3.97437	0.298256	-13.3254	1.64808e-40	2.16954e-39	down
AT1G30120	PDH-E1%20BETA	3451.95	-0.802691	0.0602557	-13.3214	1.73813e-40	2.28683e-39	none
AT5G45280	AT5G45280	506.77	-1.6305	0.122456	-13.315	1.89398e-40	2.49049e-39	down
AT1G65800	ARK2	148.814	-4.29667	0.32286	-13.3081	2.07635e-40	2.72879e-39	down
AT2G04160	AIR3	630.748	-3.47634	0.261324	-13.3028	2.22938e-40	2.92828e-39	down
AT2G21510	AT2G21510	240.148	-3.02587	0.227496	-13.3008	2.29094e-40	3.00747e-39	down
AT4G01600	AT4G01600	159.399	-3.23539	0.243349	-13.2953	2.46596e-40	3.23544e-39	down
AT3G22240	AT3G22240	181.172	-5.24762	0.394772	-13.2928	2.54843e-40	3.34181e-39	down
AT5G43260	AT5G43260	288.279	-2.0662	0.155481	-13.2891	2.67818e-40	3.51002e-39	down
AT5G03150	JKD	303.076	2.18305	0.164304	13.2867	2.7651e-40	3.62193e-39	up
AT4G28395	A7	2052.29	-2.08339	0.156911	-13.2776	3.12429e-40	4.09016e-39	down
AT1G28360	ATERF12	378.401	4.50622	0.339426	13.276	3.18865e-40	4.17095e-39	up
AT5G38410	RBCS3B	46876.9	-2.02143	0.152262	-13.276	3.18951e-40	4.17095e-39	down
AT1G61870	PPR336	951.092	1.54222	0.11618	13.2744	3.25731e-40	4.25727e-39	up
AT3G59455	AT3G59455	366.325	-8.03335	0.605409	-13.2693	3.48783e-40	4.55605e-39	down
AT4G03820	AT4G03820	196.243	-2.53823	0.191375	-13.2631	3.78826e-40	4.94578e-39	down
AT1G32100	ATPRR1	146.207	-3.66809	0.276588	-13.2619	3.8483e-40	5.0214e-39	down
AT5G17450	HIPP21	156.111	-3.94768	0.297693	-13.2609	3.90251e-40	5.08933e-39	down
AT4G20880	AT4G20880	506.411	-2.09869	0.15839	-13.2501	4.50397e-40	5.87048e-39	down
AT1G74560	NRP1	2454.47	0.94169	0.0710741	13.2494	4.54709e-40	5.92344e-39	none
AT4G32530	AT4G32530	1860.41	-0.802975	0.0606616	-13.237	5.36795e-40	6.98893e-39	none
AT1G78430	RIP4	474.316	2.11109	0.159511	13.2347	5.53035e-40	7.19642e-39	up
AT1G19940	AtGH9B5	143.968	-3.97848	0.300614	-13.2345	5.5472e-40	7.2144e-39	down
AT2G46420	AT2G46420	2265.28	0.797831	0.0603013	13.2308	5.82998e-40	7.57802e-39	none
AT3G01670	AtSEOR2	558.624	-1.78084	0.13466	-13.2247	6.32117e-40	8.21199e-39	down
AT1G13280	AOC4	2249.92	-1.0143	0.0767234	-13.2202	6.71123e-40	8.71395e-39	down
AT4G21210	ATRP1	796.564	-2.28687	0.172994	-13.2193	6.78698e-40	8.8075e-39	down
AT1G11190	BFN1	704.253	-1.84816	0.139901	-13.2104	7.63702e-40	9.90518e-39	down
AT5G47240	atnudt8	409.224	-1.6396	0.124137	-13.208	7.88948e-40	1.0227e-38	down
AT1G75410	BLH3	1429	0.897262	0.0679626	13.2023	8.51057e-40	1.10261e-38	none
AT3G52780	ATPAP20	296.816	-1.87841	0.142319	-13.1986	8.94023e-40	1.15765e-38	down
AT5G21100	AT5G21100	1823.64	-1.32085	0.100121	-13.1925	9.68594e-40	1.25352e-38	down
AT1G29140	AT1G29140	1688.45	-11.2422	0.852236	-13.1914	9.83057e-40	1.27155e-38	down
AT4G34750	SAUR49	839.658	-2.27871	0.172763	-13.1898	1.00407e-39	1.29803e-38	down
AT1G76130	AMY2	326.138	-1.73763	0.13179	-13.1848	1.07301e-39	1.38639e-38	down
AT5G13150	ATEXO70C1	198.772	-4.2815	0.324731	-13.1848	1.07394e-39	1.38684e-38	down
AT1G67220	ATHPCAT1	373.079	2.2872	0.173484	13.1839	1.08603e-39	1.40169e-38	up
AT1G47530	AT1G47530	1255.76	0.93297	0.0707819	13.1809	1.13037e-39	1.45812e-38	none
AT4G30160	ATVLN4	1997.33	0.816136	0.0619589	13.1722	1.26815e-39	1.63497e-38	none
AT1G18410	AT1G18410	142.745	-3.52823	0.267938	-13.1681	1.33914e-39	1.72556e-38	down
AT3G07350	AT3G07350	264.238	3.06123	0.232504	13.1664	1.37041e-39	1.76489e-38	up
AT1G02816	AT1G02816	595.001	-1.76678	0.1342	-13.1653	1.39004e-39	1.78919e-38	down
AT5G35680	AT5G35680	1456.56	-1.01053	0.0767581	-13.1652	1.39187e-39	1.79058e-38	down
AT5G37180	ATSUS5	148.656	-2.87073	0.218069	-13.1643	1.40781e-39	1.8101e-38	down
AT2G18180	AT2G18180	231.379	-4.03682	0.306824	-13.1568	1.55547e-39	1.99888e-38	down
AT5G58930	AT5G58930	1614.53	0.851114	0.0647034	13.1541	1.6124e-39	2.07092e-38	none
AT5G57345	AT5G57345	640.488	-1.7557	0.133564	-13.1451	1.81639e-39	2.33166e-38	down
AT2G35310	AT2G35310	1069.44	2.58432	0.196673	13.1402	1.93705e-39	2.4852e-38	up
AT5G42680	AT5G42680	182.985	-3.52785	0.268486	-13.1398	1.94729e-39	2.49699e-38	down
AT4G16190	AT4G16190	7757	-1.74109	0.132512	-13.139	1.9671e-39	2.52103e-38	down
AT1G54385	AT1G54385	515.428	1.9423	0.147828	13.1389	1.97097e-39	2.52463e-38	up
AT3G54260	TBL36	196.762	2.70703	0.206099	13.1346	2.08568e-39	2.67012e-38	up
AT3G26960	AT3G26960	289.47	-3.50056	0.266521	-13.1343	2.09529e-39	2.68097e-38	down
AT1G72930	AtTN10	1290.09	-2.78043	0.211696	-13.1341	2.09959e-39	2.68503e-38	down
AT1G28290	AGP31	10694.1	2.59611	0.197673	13.1334	2.11988e-39	2.70952e-38	up
AT5G63950	CHR24	756.994	1.24883	0.0950963	13.1323	2.1498e-39	2.74629e-38	up
AT1G04240	IAA3	259.893	-2.43781	0.185693	-13.1282	2.27117e-39	2.89977e-38	down
AT5G08480	AT5G08480	181.235	-2.40442	0.183189	-13.1254	2.35654e-39	3.00715e-38	down
AT1G79780	AT1G79780	379.479	-2.52551	0.192432	-13.1242	2.39279e-39	3.05177e-38	down
AT3G61610	AT3G61610	408.101	1.60417	0.122265	13.1204	2.51452e-39	3.2053e-38	up
AT4G26440	ATWRKY34	129.375	-4.53734	0.345971	-13.1148	2.70844e-39	3.45064e-38	down
AT5G17160	AT5G17160	633.103	1.2672	0.0966267	13.1144	2.72305e-39	3.46739e-38	up
AT3G51420	ATSSL4	883.68	-1.38678	0.10576	-13.1125	2.79293e-39	3.55447e-38	down
AT2G24580	AT2G24580	332.47	-2.08128	0.158773	-13.1085	2.94281e-39	3.74321e-38	down
AT3G17790	ATACP5	1293.65	-3.39465	0.258977	-13.1079	2.96597e-39	3.77065e-38	down
AT5G59010	BSK5	728.585	1.27944	0.0976354	13.1042	3.11417e-39	3.95695e-38	up
AT3G02730	ATF1	1267.07	-1.86002	0.141947	-13.1036	3.14092e-39	3.98879e-38	down
AT1G16360	AT1G16360	156.891	-4.89349	0.373502	-13.1017	3.22153e-39	4.08899e-38	down
AT5G27700	AT5G27700	3872.22	1.08712	0.0830381	13.0918	3.66963e-39	4.65525e-38	up
AT3G07320	AT3G07320	1704.05	1.19185	0.091053	13.0896	3.77423e-39	4.7854e-38	up
AT1G11850	AT1G11850	1292.2	-3.43075	0.262319	-13.0785	4.36735e-39	5.53446e-38	down
AT3G56100	IMK3	367.804	1.86519	0.142626	13.0774	4.43146e-39	5.6127e-38	up
AT5G47050	AT5G47050	338.804	-1.75835	0.134475	-13.0757	4.53256e-39	5.7377e-38	down
AT1G71140	AT1G71140	172.63	-2.88031	0.220307	-13.0741	4.63155e-39	5.85988e-38	down
AT3G23830	AtGRP4	1573.91	1.3391	0.102455	13.0701	4.88039e-39	6.17143e-38	up
AT3G01470	ATHB-1	799.852	-1.86957	0.143044	-13.0699	4.89592e-39	6.18449e-38	down
AT3G01472	CPuORF33	799.852	-1.86957	0.143044	-13.0699	4.89592e-39	6.18449e-38	down
AT1G23540	AtPERK12	219.316	-4.32504	0.331192	-13.059	5.64617e-39	7.1284e-38	down
AT3G28570	AT3G28570	166.886	2.78876	0.213635	13.0538	6.04328e-39	7.6257e-38	up
AT1G44191	AT1G44191	125.965	-3.50019	0.268202	-13.0506	6.30402e-39	7.9505e-38	down
AT3G61220	SDR1	437.769	-1.97381	0.151274	-13.0479	6.53295e-39	8.23485e-38	down
AT5G15960	KIN1	6428.14	-5.14701	0.394675	-13.0411	7.14067e-39	8.99611e-38	down
AT3G45130	LAS1	208.141	-6.33122	0.485564	-13.0389	7.34973e-39	9.25458e-38	down
AT1G15350	AT1G15350	375.132	-3.17762	0.243742	-13.0369	7.55071e-39	9.50261e-38	down
AT4G27260	GH3.5	1148.04	1.55891	0.119615	13.0328	7.96831e-39	1.00228e-37	up
AT4G16515	CLEL%206	129.91	-4.54268	0.348579	-13.032	8.04623e-39	1.01155e-37	down
AT2G21480	AT2G21480	269.304	-7.36171	0.565045	-13.0285	8.42212e-39	1.05825e-37	down
AT4G13810	AtRLP47	167.097	-3.28044	0.251875	-13.0241	8.9255e-39	1.1209e-37	down
AT3G51325	AT3G51325	145.368	-4.71015	0.3617	-13.0223	9.14212e-39	1.1475e-37	down
AT1G03220	AT1G03220	806.218	2.17151	0.166771	13.0209	9.30438e-39	1.16725e-37	up
AT1G30350	AT1G30350	420.559	-8.23227	0.632299	-13.0196	9.46879e-39	1.18725e-37	down
AT3G11570	TBL8	200.782	-2.65961	0.204312	-13.0174	9.74932e-39	1.22178e-37	down
AT1G23560	AT1G23560	1397.87	-1.49462	0.114825	-13.0165	9.86111e-39	1.23514e-37	down
AT4G19645	AT4G19645	292.264	-2.06559	0.158699	-13.0158	9.95381e-39	1.24609e-37	down
AT4G21970	AT4G21970	255.052	2.75467	0.211706	13.0118	1.04848e-38	1.31187e-37	up
AT1G70780	AT1G70780	4034.27	-1.16087	0.0892372	-13.0088	1.09019e-38	1.36262e-37	down
AT1G70782	CPuORF28	4034.27	-1.16087	0.0892372	-13.0088	1.09019e-38	1.36262e-37	down
AT1G15820	CP24	12300.7	-0.85103	0.0655129	-12.9903	1.3894e-38	1.73569e-37	none
AT5G56850	AT5G56850	746.317	-1.81047	0.139374	-12.99	1.39452e-38	1.74117e-37	down
AT5G03250	AT5G03250	430.958	-1.77432	0.136611	-12.9881	1.4299e-38	1.78441e-37	down
AT5G35970	AT5G35970	893.181	-1.42502	0.109736	-12.9859	1.47184e-38	1.83578e-37	down
AT2G31830	5PTase14	308.403	-1.97251	0.151899	-12.9857	1.47468e-38	1.83835e-37	down
AT4G19670	AT4G19670	2207.1	1.01585	0.0782409	12.9836	1.51585e-38	1.88869e-37	up
AT5G06760	AtLEA4-5	166.805	-3.1472	0.242423	-12.9823	1.54222e-38	1.92053e-37	down
AT4G39670	AT4G39670	289.712	-4.52269	0.348483	-12.9782	1.62622e-38	2.02408e-37	down
AT1G57720	AT1G57720	8038.96	1.05183	0.0810595	12.976	1.67351e-38	2.08185e-37	up
AT2G20470	AT2G20470	474.517	-2.02402	0.156004	-12.9742	1.71453e-38	2.13177e-37	down
AT2G20900	ATDGK5	1135.45	-1.5605	0.120289	-12.9729	1.74266e-38	2.1656e-37	down
AT1G04890	AT1G04890	175.823	-5.43933	0.419317	-12.9719	1.76652e-38	2.1941e-37	down
AT2G39300	AT2G39300	262.947	-2.11086	0.162766	-12.9687	1.8414e-38	2.28592e-37	down
AT2G17950	AtWUS	401.73	-1.85999	0.143448	-12.9663	1.89997e-38	2.35739e-37	down
AT4G19690	ATIRT1	256.338	-5.10417	0.39394	-12.9567	2.1523e-38	2.66908e-37	down
AT5G47470	UMAMIT7	165.283	-5.99274	0.462535	-12.9563	2.16447e-38	2.68276e-37	down
AT5G59290	ATUXS3	2597.25	-1.3697	0.105743	-12.953	2.2584e-38	2.79772e-37	down
AT3G29200	ATCM1	1069.13	-1.13684	0.0877765	-12.9516	2.3021e-38	2.85038e-37	down
AT1G05260	RCI3	484.461	1.48329	0.114608	12.9423	2.59891e-38	3.2162e-37	up
AT5G25130	CYP71B12	128.998	-4.17929	0.322981	-12.9397	2.68512e-38	3.32115e-37	down
AT3G62600	ATERDJ3B	2910.57	-0.677149	0.0523429	-12.9368	2.79068e-38	3.44992e-37	none
AT5G45840	AT5G45840	407.451	-4.76107	0.368048	-12.936	2.81931e-38	3.48351e-37	down
AT2G35960	NHL12	414.203	-2.08452	0.161188	-12.9322	2.96326e-38	3.65946e-37	down
AT3G16730	HEB2	420.763	1.48793	0.115084	12.9291	3.08411e-38	3.80649e-37	up
AT5G12870	ATMYB46	118.174	-4.21424	0.325951	-12.9291	3.08552e-38	3.80649e-37	down
AT3G01020	ATISU2	154.079	-5.6451	0.43715	-12.9134	3.78178e-38	4.66302e-37	down
AT4G38470	STY46	1208.47	1.43902	0.111452	12.9116	3.87405e-38	4.77431e-37	up
AT4G24150	AtGRF8	381.931	2.1601	0.167353	12.9075	4.08449e-38	5.03104e-37	up
AT3G06483	ATPDHK	1394.95	-1.15183	0.0892547	-12.905	4.22034e-38	5.19568e-37	down
AT5G25475	AT5G25475	1251.94	2.28633	0.177189	12.9033	4.31273e-38	5.30667e-37	up
AT1G23690	AT1G23690	165.226	-5.99085	0.464396	-12.9003	4.4839e-38	5.51443e-37	down
AT2G17890	CPK16	174.095	-6.20803	0.481258	-12.8996	4.52629e-38	5.56368e-37	down
AT5G66750	ATDDM1	719.093	1.63733	0.12696	12.8965	4.71059e-38	5.78723e-37	up
AT3G30390	AT3G30390	2354.51	-1.28696	0.0998015	-12.8952	4.78828e-38	5.87963e-37	down
AT1G78780	AT1G78780	185.96	-3.60529	0.27965	-12.8922	4.98344e-38	6.11611e-37	down
AT1G11545	XTH8	352.677	-1.58237	0.122757	-12.8903	5.10337e-38	6.26007e-37	down
AT5G66940	AT5G66940	155.739	4.05896	0.314923	12.8887	5.20879e-38	6.38608e-37	up
AT1G20440	AtCOR47	5230.28	-3.53066	0.273973	-12.8869	5.33398e-38	6.53619e-37	down
AT4G30130	AT4G30130	1082.78	1.99939	0.155256	12.878	5.98694e-38	7.33253e-37	up
AT5G13210	AT5G13210	143.162	-2.82879	0.219672	-12.8773	6.04128e-38	7.39528e-37	down
AT4G38590	BGAL14	124.939	-4.62072	0.358834	-12.877	6.06139e-38	7.41607e-37	down
AT3G50685	AT3G50685	725.349	-1.15028	0.0893348	-12.8761	6.13528e-38	7.50261e-37	down
AT4G36760	APP1	1526.13	-1.21056	0.0940275	-12.8745	6.26134e-38	7.65282e-37	down
AT5G15190	AT5G15190	180.526	-2.65927	0.206608	-12.8711	6.54728e-38	7.9982e-37	down
AT5G13590	AT5G13590	2194.99	1.45552	0.113106	12.8687	6.75238e-38	8.2445e-37	up
AT2G01860	EMB975	277.436	2.14995	0.167076	12.8682	6.80041e-38	8.29888e-37	up
AT3G01690	AT3G01690	2690.35	-1.52068	0.118191	-12.8663	6.969e-38	8.49588e-37	down
AT3G14450	CID9	307.147	-2.81481	0.218774	-12.8663	6.96724e-38	8.49588e-37	down
AT2G45650	AGL6	321.555	-2.39121	0.185857	-12.8659	7.00618e-38	8.53683e-37	down
AT3G17060	AT3G17060	798.723	-9.74697	0.75801	-12.8586	7.69248e-38	9.36826e-37	down
AT3G10720	AT3G10720	1100.33	1.7303	0.134576	12.8574	7.8136e-38	9.51089e-37	up
AT4G32570	TIFY8	1281.04	0.956184	0.07441	12.8502	8.5774e-38	1.04353e-36	none
AT1G56230	AT1G56230	746.514	1.1981	0.0932992	12.8415	9.59822e-38	1.16712e-36	up
AT1G53140	DRP5A	412.483	1.98253	0.154417	12.8388	9.93841e-38	1.20787e-36	up
AT1G66810	AT1G66810	132.597	-3.25822	0.253844	-12.8355	1.03676e-37	1.25939e-36	down
AT3G25100	CDC45	248.767	2.03357	0.158453	12.8339	1.05859e-37	1.28525e-36	up
AT5G44730	AT5G44730	1360.76	2.04663	0.1595	12.8315	1.0925e-37	1.32573e-36	up
AT2G41380	AT2G41380	190.418	-5.17898	0.403775	-12.8264	1.16654e-37	1.41486e-36	down
AT3G08560	VHA-E2	270.922	-7.37309	0.575156	-12.8193	1.27855e-37	1.54992e-36	down
AT2G26710	BAS1	366.313	1.74437	0.136083	12.8184	1.29313e-37	1.56679e-36	up
AT2G20590	AT2G20590	318.488	1.73766	0.135605	12.8141	1.36781e-37	1.65644e-36	up
AT5G53030	AT5G53030	143.442	-4.15016	0.324033	-12.8078	1.48202e-37	1.79384e-36	down
AT3G17070	AT3G17070	273.406	-3.92643	0.306579	-12.8072	1.49416e-37	1.80761e-36	down
AT5G10320	AT5G10320	445.046	1.43859	0.112344	12.8053	1.53182e-37	1.85222e-36	up
AT3G21230	4CL5	337.121	-2.23968	0.174918	-12.8042	1.55376e-37	1.87779e-36	down
AT1G27760	ATSAT32	1811.29	-0.96998	0.0757581	-12.8036	1.56438e-37	1.88966e-36	none
AT5G48560	AT5G48560	145.434	-3.34827	0.26153	-12.8026	1.58535e-37	1.91403e-36	down
AT2G46520	AT2G46520	1158.9	0.978644	0.0764567	12.8	1.64025e-37	1.9793e-36	none
AT1G12640	AtLPLAT1	1059.29	-1.11031	0.0867557	-12.7981	1.68069e-37	2.02707e-36	down
AT2G40130	SMXL8	383.187	1.74928	0.136767	12.7902	1.85962e-37	2.24174e-36	up
AT3G53720	ATCHX20	516.371	-3.74974	0.2933	-12.7846	1.99783e-37	2.40712e-36	down
AT1G69295	PDCB4	1990.93	-1.65469	0.129445	-12.783	2.03988e-37	2.45655e-36	down
AT2G30620	AT2G30620	3523.64	1.02977	0.0805615	12.7824	2.05607e-37	2.47479e-36	up
AT5G61430	ANAC100	554.658	-4.18759	0.327683	-12.7794	2.13744e-37	2.57143e-36	down
AT5G58460	ATCHX25	192.33	-4.45642	0.348792	-12.7767	2.21221e-37	2.66002e-36	down
AT1G55110	AtIDD7	2820.87	1.3512	0.105771	12.7748	2.26705e-37	2.72459e-36	up
AT5G03880	AT5G03880	1776.67	-1.32072	0.103394	-12.7737	2.29961e-37	2.76232e-36	down
AT4G24640	APPB1	908.86	-9.60782	0.752354	-12.7703	2.40091e-37	2.88255e-36	down
AT5G61850	LFY	215.406	4.69507	0.367657	12.7702	2.40428e-37	2.88513e-36	up
AT1G54790	AT1G54790	119.016	-3.68257	0.288402	-12.7689	2.44698e-37	2.93489e-36	down
AT4G38690	AT4G38690	478.85	-1.3556	0.106171	-12.7681	2.47186e-37	2.96324e-36	down
AT3G10060	AT3G10060	634.777	-1.50925	0.118241	-12.7642	2.59706e-37	3.11176e-36	down
AT3G11850	AT3G11850	405.73	-2.35933	0.184859	-12.7629	2.64284e-37	3.16502e-36	down
AT1G02840	At-SR34	3848.6	0.848264	0.0664687	12.7618	2.67773e-37	3.20517e-36	none
AT1G03457	AtBRN2	511.473	1.35639	0.10631	12.7589	2.78267e-37	3.32911e-36	up
AT3G17160	AT3G17160	2568.87	1.60139	0.125526	12.7574	2.83474e-37	3.3897e-36	up
AT4G11860	AT4G11860	1853.58	1.41084	0.110638	12.7519	3.04401e-37	3.63811e-36	up
AT5G54670	ATK3	1320.13	1.37685	0.107976	12.7515	3.05692e-37	3.6517e-36	up
AT3G28880	AT3G28880	176.799	2.57904	0.202293	12.7491	3.15554e-37	3.76761e-36	up
AT1G10500	ATCPISCA	1236.69	-1.35691	0.106434	-12.7488	3.16468e-37	3.77663e-36	down
AT4G14713	PPD1	394.795	1.52669	0.119781	12.7457	3.29407e-37	3.92906e-36	up
AT5G28770	AtbZIP63	700.995	1.68266	0.132023	12.7452	3.31605e-37	3.95329e-36	up
AT1G23600	AT1G23600	239.553	-7.19249	0.564336	-12.7451	3.32176e-37	3.95812e-36	down
AT4G29190	AtC3H49	462.636	2.1906	0.171927	12.7415	3.47703e-37	4.14105e-36	up
AT3G51220	AT3G51220	143.478	-3.60593	0.283014	-12.7412	3.49047e-37	4.15497e-36	down
AT3G16750	AT3G16750	326.018	1.77382	0.139222	12.741	3.49937e-37	4.16348e-36	up
AT4G32060	AT4G32060	3826.02	-0.812804	0.0638084	-12.7382	3.62665e-37	4.31276e-36	none
AT1G66970	GDPDL1	1620.65	-1.39546	0.109562	-12.7367	3.69795e-37	4.39534e-36	down
[truncated: 21,750 more rows]

## Sheet: Differentially expressed genes
Supplemental Dataset 2. The differentially expressed genes between se-1 stm-2 and stm-2
Gene ID	Gene Name	BaseMean	Log2FoldChange	LfcSE	Stat	Pvalue	Padj	sig
AT3G15450	AT3G15450	12951.3	4.21895	0.0923214	45.6986	0	0	up
AT1G23000	AT1G23000	1663.87	3.84679	0.102173	37.6497	0	0	up
AT1G65370	AT1G65370	3403.48	3.77628	0.0837122	45.1103	0	0	up
AT5G22920	AT5G22920	4206.16	3.34177	0.0659768	50.6507	0	0	up
AT1G44970	AT1G44970	7480.2	2.8512	0.0733773	38.8567	0	0	up
AT3G11000	AT3G11000	3221.41	2.79293	0.0716284	38.9919	0	0	up
AT2G26330	ER	14464.6	2.60197	0.0670719	38.7938	0	0	up
AT1G30820	AT1G30820	5105.67	2.11188	0.0510046	41.4056	0	0	up
AT5G54770	THI1	25986.2	-1.20198	0.0270517	-44.4328	0	0	down
AT3G14415	GOX2	5152.84	-1.67494	0.0444177	-37.7089	0	0	down
AT5G26000	AtTGG1	43650.7	-1.75566	0.0381581	-46.0102	0	0	down
AT5G20700	AT5G20700	7512.21	-2.09028	0.0522575	-39.9996	0	0	down
AT4G37930	SHM1	11444.9	-2.10423	0.048804	-43.116	0	0	down
AT3G44310	ATNIT1	18165.4	-2.18829	0.0486741	-44.9579	0	0	down
AT5G51070	CLPD	4103.03	-2.38948	0.053638	-44.5483	0	0	down
AT5G01600	ATFER1	12012.1	-2.42285	0.0613515	-39.4913	0	0	down
AT2G38400	AGT3	3131.99	-2.43301	0.059833	-40.6634	0	0	down
AT5G20830	ASUS1	3873.21	-2.46594	0.0648073	-38.0503	0	0	down
AT4G20050	QRT3	3354.26	-2.7836	0.060146	-46.2807	0	0	down
AT4G23400	PIP1;5	3431.3	-2.86942	0.070899	-40.4719	0	0	down
AT2G37040	ATPAL1	2927.42	-2.95073	0.068774	-42.9047	0	0	down
AT4G15210	AT-BETA-AMY	18860.5	-2.96042	0.0577143	-51.2944	0	0	down
AT4G37980	ATCAD7	4917.28	-3.00572	0.072164	-41.6513	0	0	down
AT1G21460	AtSWEET1	3671.54	-3.08455	0.0725547	-42.5134	0	0	down
AT4G22240	AT4G22240	6829.11	-3.20504	0.0568752	-56.3522	0	0	down
AT1G67990	ATTSM1	2022.64	-3.31022	0.0835867	-39.6022	0	0	down
AT3G23810	ATSAHH2	6452.83	-3.38239	0.0658024	-51.4023	0	0	down
AT2G28680	AT2G28680	1553.99	-3.44077	0.0912145	-37.7217	0	0	down
AT4G16590	ATCSLA01	6331.18	-3.54057	0.0687831	-51.4743	0	0	down
AT4G04460	AT4G04460	6159.96	-3.63957	0.0806657	-45.1191	0	0	down
AT3G15400	ATA20	25664.9	-3.73452	0.0685468	-54.4813	0	0	down
AT4G01080	TBL26	3903.95	-3.78	0.0701013	-53.9219	0	0	down
AT1G54570	PES1	3389.55	-3.78906	0.0970665	-39.0357	0	0	down
AT3G42640	AHA8	5361.27	-3.95024	0.104391	-37.8408	0	0	down
AT5G55930	ATOPT1	4930.72	-3.96567	0.0719327	-55.1302	0	0	down
AT1G68570	AtNPF3.1	6414.85	-4.10907	0.0701744	-58.5551	0	0	down
AT1G75940	ATA27	10337.5	-4.38784	0.103384	-42.4421	0	0	down
AT4G08870	ARGAH2	3844.75	-4.48704	0.103281	-43.4447	0	0	down
AT1G20130	AT1G20130	7750.44	-4.63335	0.0889373	-52.0968	0	0	down
AT1G80660	AHA9	2866.08	-4.72428	0.101692	-46.4568	0	0	down
AT1G75910	EXL4	7558.93	-4.98014	0.0704625	-70.6778	0	0	down
AT4G23600	CORI3	5989.46	-5.00813	0.128861	-38.8646	0	0	down
AT1G55560	sks14	3612.1	-5.58844	0.134769	-41.4669	0	0	down
AT1G75930	EXL6	2923.34	-5.59455	0.121113	-46.1929	0	0	down
AT3G25050	XTH3	4227.39	-5.77818	0.124144	-46.5442	0	0	down
AT1G22760	PAB3	2141.06	-5.81411	0.14928	-38.9476	0	0	down
AT1G18280	LTPG3	2186.56	-5.91962	0.145179	-40.7747	0	0	down
AT1G23570	AT1G23570	2754.79	-6.22915	0.141209	-44.1129	0	0	down
AT5G07560	ATGRP20	8915.11	-6.43747	0.127155	-50.6272	0	0	down
AT5G07530	ATGRP-7	17718.7	-6.62504	0.105581	-62.7487	0	0	down
AT5G38760	AT5G38760	3645.59	-6.67695	0.15685	-42.5689	0	0	down
AT3G14040	AT3G14040	10755.8	-7.29485	0.148903	-48.9906	0	0	down
AT3G07850	AT3G07850	14650	-7.29958	0.159792	-45.6817	0	0	down
AT1G54040	ESP	60472.4	-7.33022	0.100215	-73.1448	0	0	down
AT3G28980	AT3G28980	9661.18	-7.82947	0.178381	-43.8918	0	0	down
AT3G13400	sks13	18427.4	-7.94076	0.149699	-53.0448	0	0	down
AT3G28830	AT3G28830	12672.9	-8.02247	0.190183	-42.1829	0	0	down
AT3G28790	AT3G28790	12810.7	-8.26606	0.187592	-44.0639	0	0	down
AT5G07410	AT5G07410	12609.6	-8.6813	0.186329	-46.5912	0	0	down
AT2G47030	VGDH1	6277.82	-8.69519	0.210873	-41.2343	0	0	down
AT5G07430	AT5G07430	8342.33	-8.89996	0.194987	-45.6438	0	0	down
AT1G02790	PGA4	21778.2	-8.91741	0.184727	-48.2735	0	0	down
AT3G07820	AT3G07820	10495.1	-8.98311	0.190954	-47.0433	0	0	down
AT5G45880	AT5G45880	6702.93	-9.29011	0.231929	-40.0559	0	0	down
AT2G47040	VGD1	21192.1	-9.45256	0.146849	-64.369	0	0	down
AT3G01270	AT3G01270	11652.9	-9.63527	0.247562	-38.9206	0	0	down
AT5G20250	DIN10	9184.45	2.28104	0.0609098	37.4494	6.14039e-307	2.17645e-304	up
AT1G12240	ATBETAFRUCT4	3876.25	-1.89915	0.0509971	-37.2403	1.52024e-303	5.30921e-301	down
AT3G61160	AT3G61160	2936.02	-5.90122	0.15859	-37.2105	4.61365e-303	1.5879e-300	down
AT1G44760	AT1G44760	3495.64	2.25224	0.0605342	37.2062	5.4274e-303	1.84129e-300	up
AT3G04700	AT3G04700	2204.46	-5.11365	0.137545	-37.178	1.54963e-302	5.18318e-300	down
AT2G39330	JAL23	6106.8	-2.11799	0.0572567	-36.9911	1.59342e-299	5.25564e-297	down
AT4G29030	AT4G29030	14929	4.33693	0.117625	36.8707	1.36249e-297	4.43239e-295	up
AT3G28270	AT3G28270	2382.99	-5.47671	0.148555	-36.8666	1.5843e-297	5.08432e-295	down
AT4G04020	FIB	2485.44	-3.4283	0.0934147	-36.6998	7.37014e-295	2.33368e-292	down
AT4G24380	AT4G24380	4200.26	-3.94343	0.108337	-36.3998	4.29125e-290	1.3409e-287	down
AT3G56240	CCH	2093.07	-3.92915	0.10825	-36.2971	1.79656e-288	5.54087e-286	down
AT4G23670	AT4G23670	4798.5	-1.70312	0.0470975	-36.1616	2.44882e-286	7.45571e-284	down
AT4G23680	AT4G23680	8156.94	-2.38319	0.0663721	-35.9065	2.41662e-282	7.26455e-280	down
AT5G19580	AT5G19580	7826.13	-9.86812	0.276773	-35.6542	2.0319e-278	6.03169e-276	down
AT4G02940	AT4G02940	2244.73	-2.88987	0.0819962	-35.2439	4.25152e-272	1.24648e-269	down
AT5G51750	ATSBT1.3	6355.25	1.83665	0.0524342	35.0278	8.49751e-269	2.46096e-266	up
AT1G75880	AT1G75880	2106.44	-3.47353	0.0991831	-35.0214	1.06331e-268	3.04235e-266	down
AT1G68875	AT1G68875	4152.75	-4.59204	0.131424	-34.9406	1.80044e-267	5.0901e-265	down
AT5G47560	ATSDAT	1998.47	-3.67337	0.105409	-34.8486	4.46461e-266	1.24736e-263	down
AT1G19180	AtJAZ1	1914.47	-2.69391	0.0774232	-34.7947	2.92849e-265	8.08672e-263	down
AT2G37770	AKR4C9	1390.91	-5.83573	0.168924	-34.5466	1.60487e-261	4.38075e-259	down
AT3G22840	ELIP	2318.15	-5.37885	0.156039	-34.4713	2.16336e-260	5.83813e-258	down
AT1G32450	AtNPF7.3	1234.62	-3.88503	0.11359	-34.2023	2.23748e-256	5.97031e-254	down
AT1G78460	AT1G78460	3001.03	-3.74315	0.109615	-34.1482	1.42289e-255	3.75453e-253	down
AT1G58602	AT1G58602	2044.14	-2.31639	0.0678354	-34.1472	1.47055e-255	3.83764e-253	down
AT1G70510	AtKNAT2	1417.56	3.77563	0.110733	34.0967	8.25637e-255	2.13122e-252	up
AT5G23240	DJC76	1251.39	-4.09492	0.120254	-34.0522	3.76898e-254	9.62426e-252	down
AT1G55810	UKL3	3062.03	2.54694	0.0749903	33.9636	7.67843e-253	1.93987e-250	up
AT5G26700	AT5G26700	1921.12	-6.77311	0.200072	-33.8533	3.2466e-251	8.11581e-249	down
AT4G37900	AT4G37900	3915.29	-2.75858	0.0815261	-33.8368	5.67159e-251	1.40301e-248	down
AT5G24150	SQE5	1774.42	-3.89471	0.115173	-33.8163	1.13747e-250	2.78482e-248	down
AT2G05070	LHCB2	3925.94	-1.75271	0.0519464	-33.7407	1.46514e-249	3.55042e-247	down
AT4G10120	ATSPS4F	1633.63	-3.99642	0.118726	-33.661	2.15533e-248	5.17017e-246	down
AT3G01240	AT3G01240	4562.65	-8.97487	0.266681	-33.6539	2.73409e-248	6.49292e-246	down
AT5G44680	AT5G44680	2611.23	-2.75234	0.0818144	-33.6413	4.17722e-248	9.82184e-246	down
AT3G21700	ATSGP2	1327.37	-4.53529	0.135144	-33.5589	6.67787e-247	1.55477e-244	down
AT4G39110	AT4G39110	1424.57	-5.11605	0.152647	-33.5156	2.8569e-246	6.58696e-244	down
AT4G35010	BGAL11	7204.53	-9.70589	0.290664	-33.3922	1.78003e-244	4.06462e-242	down
AT3G10340	PAL4	1534.29	-4.23178	0.126887	-33.3507	7.10622e-244	1.60722e-241	down
AT1G59359	AT1G59359	10503.2	2.49532	0.0748235	33.3494	7.43665e-244	1.66609e-241	up
AT2G39010	PIP2;6	4153.06	-1.79069	0.0537047	-33.3433	9.10904e-244	2.0217e-241	down
AT3G62230	DAF1	3147.47	-8.22821	0.247309	-33.271	1.01291e-242	2.22729e-240	down
AT5G12960	AT5G12960	1618.29	-6.33912	0.191288	-33.1393	8.08988e-241	1.76256e-238	down
AT2G45960	ATHH2	11775.6	-1.23953	0.0374157	-33.1287	1.14826e-240	2.47899e-238	down
AT2G31980	AtCYS2	3058.58	-4.58077	0.138276	-33.1278	1.18277e-240	2.53049e-238	down
AT3G45140	ATLOX2	28478.1	-3.70891	0.112061	-33.0972	3.2661e-240	6.92531e-238	down
AT3G03470	CYP89A9	1812.44	-3.90085	0.118407	-32.9444	5.09318e-238	1.07038e-235	down
AT5G64570	ATBXL4	4519.02	-1.66448	0.0507322	-32.8091	4.3677e-236	9.09861e-234	down
AT5G19120	AT5G19120	3229.02	2.92432	0.0892914	32.7503	3.0022e-235	6.19968e-233	up
AT3G46520	ACT12	1263.44	-5.42177	0.166621	-32.5396	2.93618e-232	6.01107e-230	down
AT1G61110	anac025	1408.6	-3.92318	0.120945	-32.4378	8.05009e-231	1.63396e-228	down
AT4G19420	AT4G19420	1876.24	-2.3447	0.07235	-32.4077	2.13493e-230	4.29663e-228	down
AT5G62730	AT5G62730	1365.57	-5.40066	0.16688	-32.3625	9.26746e-230	1.84944e-227	down
AT2G41040	AT2G41040	1269.6	-3.01151	0.0931343	-32.3351	2.24402e-229	4.44091e-227	down
AT1G19670	ATCLH1	2856.69	-2.23905	0.0695232	-32.2058	1.46305e-227	2.87145e-225	down
AT2G27180	AT2G27180	1332.98	-6.36005	0.197934	-32.1321	1.57065e-226	3.05736e-224	down
AT1G11260	ATSTP1	2402.38	2.18159	0.0682035	31.9865	1.68211e-224	3.2477e-222	up
AT3G05610	AT3G05610	3208.62	-8.13188	0.25473	-31.9236	1.25682e-223	2.40701e-221	down
AT5G05600	AT5G05600	1477.3	-3.40483	0.106804	-31.8792	5.18528e-223	9.8512e-221	down
AT3G53190	AT3G53190	3130.22	1.71476	0.0538912	31.819	3.53846e-222	6.66915e-220	up
AT3G19390	AT3G19390	1585.26	-3.8815	0.122094	-31.7911	8.59526e-222	1.60725e-219	down
AT1G28600	AT1G28600	986.686	-4.90723	0.154618	-31.7378	4.67908e-221	8.68115e-219	down
AT5G57350	AHA3	4267.84	-2.50368	0.079144	-31.6344	1.24111e-219	2.2848e-217	down
AT3G28750	AT3G28750	10646.8	-7.91444	0.252211	-31.3802	3.77188e-216	6.89035e-214	down
AT5G20410	ATMGD2	1479.58	-3.14102	0.100331	-31.3065	3.8067e-215	6.90088e-213	down
AT3G11480	ATBSMT1	1129.6	-5.93859	0.189749	-31.2972	5.09707e-215	9.17008e-213	down
AT5G12950	AT5G12950	3626.31	-1.59797	0.0515028	-31.0268	2.34261e-211	4.15167e-209	down
AT4G09650	ATPD	3644.46	-1.65471	0.0534201	-30.9754	1.15605e-210	2.03362e-208	down
AT5G24470	APRR5	2442.62	2.06687	0.0668187	30.9325	4.36911e-210	7.62924e-208	up
AT5G24240	AT5G24240	1113.44	-3.99491	0.129325	-30.8906	1.59844e-209	2.77078e-207	down
AT5G48480	AT5G48480	7312.65	1.80842	0.0586328	30.8432	6.91696e-209	1.19032e-206	up
AT1G15460	ATBOR4	1324.97	-3.1583	0.102556	-30.796	2.96793e-208	5.07068e-206	down
AT4G01430	UMAMIT29	872.054	-3.96452	0.12884	-30.7709	6.42914e-208	1.09057e-205	down
AT5G07550	ATGRP19	24948.8	-6.22904	0.202542	-30.7544	1.06891e-207	1.80031e-205	down
AT2G30570	PSBW	10545.7	-1.18719	0.0386466	-30.7192	3.15065e-207	5.26913e-205	down
AT2G25900	ATCTH	1866.84	3.12334	0.10169	30.7144	3.65254e-207	6.06576e-205	up
AT4G10040	CYTC-2	1215.07	-2.77212	0.0902856	-30.7039	5.04151e-207	8.31429e-205	down
AT3G55510	RBL	1951.23	2.22967	0.0727654	30.6419	3.39226e-206	5.55582e-204	up
AT3G11940	AML1	12306.3	1.05975	0.0347136	30.5284	1.09538e-204	1.78171e-202	up
AT3G10570	CYP77A6	1860.86	-2.51315	0.082352	-30.5172	1.54206e-204	2.49121e-202	down
AT3G08030	AT3G08030	4422.04	1.97083	0.0645952	30.5105	1.88903e-204	3.03112e-202	up
AT5G52310	COR78	937.811	-3.36528	0.110441	-30.4714	6.23881e-204	9.94357e-202	down
AT2G20670	AT2G20670	1943.51	2.78659	0.0918899	30.3253	5.31696e-202	8.41781e-200	up
AT3G10525	LGO	1171.5	-3.94129	0.130145	-30.2839	1.86753e-201	2.93709e-199	down
AT5G60210	RIP5	3130.68	1.78706	0.0590267	30.2755	2.40831e-201	3.76266e-199	up
AT1G13140	CYP86C3	1253.74	-2.90841	0.0961173	-30.2589	3.97964e-201	6.17702e-199	down
AT1G02000	GAE2	1257.59	-3.02512	0.100118	-30.2154	1.48581e-200	2.29123e-198	down
AT1G08320	bZIP21	2151.42	2.34769	0.0777676	30.1885	3.35032e-200	5.13312e-198	up
AT3G42850	AT3G42850	1182.35	-4.08159	0.135494	-30.1239	2.35777e-199	3.58926e-197	down
AT3G62170	VGDH2	10045.2	-11.3983	0.378741	-30.0952	5.59698e-199	8.46606e-197	down
AT2G40610	ATEXP8	1135.67	-5.69005	0.189307	-30.0573	1.75205e-198	2.63339e-196	down
AT1G55260	LTPG6	4045.16	-3.18012	0.106006	-29.9996	9.93901e-198	1.48448e-195	down
AT3G20820	AT3G20820	3659.72	-1.5022	0.0500921	-29.9889	1.37157e-197	2.03576e-195	down
AT1G06260	AT1G06260	2325.86	-4.88469	0.163511	-29.8737	4.31701e-196	6.36773e-194	down
AT5G44030	CESA4	1062.2	-4.1801	0.140591	-29.7324	2.92887e-194	4.29351e-192	down
AT3G19020	AT3G19020	1082.03	-3.1668	0.106958	-29.608	1.17907e-192	1.71782e-190	down
AT1G10770	AT1G10770	3311.48	-8.62636	0.291812	-29.5613	4.69451e-192	6.79787e-190	down
AT5G24105	AGP41	1379.76	-4.88722	0.165428	-29.543	8.08706e-192	1.16395e-189	down
AT1G59640	BPE	1702.3	-2.80722	0.0953667	-29.4361	1.89611e-190	2.71258e-188	down
AT5G50800	AtSWEET13	924.411	-4.86592	0.165765	-29.3542	2.1103e-189	3.00093e-187	down
AT1G63710	CYP86A7	961.021	-3.12634	0.106888	-29.2487	4.65813e-188	6.5846e-186	down
AT5G62680	AtNPF2.11	1684.29	-3.10328	0.106447	-29.1533	7.58718e-187	1.06616e-184	down
AT2G45800	PLIM2a	1298.45	-6.57687	0.226181	-29.0779	6.82938e-186	9.54025e-184	down
AT2G23800	GGPS2	1503.87	-6.86687	0.236831	-28.9948	7.64881e-185	1.06225e-182	down
AT5G54130	AT5G54130	869.347	-3.25838	0.112505	-28.9622	1.97041e-184	2.72054e-182	down
AT3G06830	AT3G06830	742.481	-4.237	0.14644	-28.9333	4.54743e-184	6.24233e-182	down
AT2G38110	ATGPAT6	3893.01	-2.63652	0.0915151	-28.8097	1.62242e-182	2.21433e-180	down
AT3G23890	ATTOPII	2530.76	2.11624	0.0735704	28.7648	5.90874e-182	8.01834e-180	up
AT2G40850	ATPI4K%20GAMMA%201	1045.31	-4.78932	0.167194	-28.6452	1.83811e-180	2.4802e-178	down
AT2G43230	AT2G43230	895.322	-5.79851	0.202609	-28.6192	3.87446e-180	5.19834e-178	down
AT4G37750	ANT	2389.24	2.99357	0.104849	28.5512	2.71679e-179	3.62463e-177	up
AT4G22120	AT4G22120	3016.04	2.21856	0.0779441	28.4635	3.32128e-178	4.40635e-176	up
AT5G46880	HB-7	1074.6	3.32945	0.117076	28.4384	6.7802e-178	8.94535e-176	up
AT1G35310	MLP168	3156.42	-8.77303	0.308632	-28.4255	9.77914e-178	1.28307e-175	down
AT1G61566	RALFL9	3543.03	-9.03435	0.318129	-28.3984	2.11438e-177	2.75891e-175	down
AT5G59845	AT5G59845	783.372	-4.12393	0.145335	-28.3753	4.08153e-177	5.26783e-175	down
AT3G25290	AT3G25290	985.638	-3.7465	0.132223	-28.3346	1.29614e-176	1.66382e-174	down
AT4G14310	AT4G14310	1724.11	2.42639	0.085781	28.2859	5.15046e-176	6.57597e-174	up
AT2G07560	AHA6	2506.1	-7.99789	0.282953	-28.2658	9.10539e-176	1.15634e-173	down
AT3G20260	AT3G20260	1605.68	2.38838	0.0845846	28.2366	2.082e-175	2.62996e-173	up
AT5G20280	ATSPS1F	4703.51	-1.66358	0.0591956	-28.1031	8.97254e-174	1.12741e-171	down
AT1G23800	ALDH2B	798.165	-4.31052	0.153385	-28.1026	9.10649e-174	1.13822e-171	down
AT4G32940	GAMMA-VPE	3152.74	-2.02984	0.0723596	-28.0521	3.77026e-173	4.68776e-171	down
AT5G40730	AGP24	1130.59	-3.46374	0.123544	-28.0364	5.84591e-173	7.23065e-171	down
AT5G50030	AT5G50030	2541.03	-8.24257	0.294183	-28.0185	9.65858e-173	1.18846e-170	down
AT2G17710	AT2G17710	699.603	-4.76235	0.169981	-28.0169	1.01099e-172	1.23758e-170	down
AT5G21150	AGO9	1990.4	2.19217	0.0784249	27.9525	6.14326e-172	7.48154e-170	up
AT3G28007	AtSWEET4	840.668	-4.87641	0.174463	-27.951	6.4165e-172	7.77444e-170	down
AT5G65410	ATHB25	1855.84	4.36152	0.156134	27.9345	1.01813e-171	1.22734e-169	up
AT1G80440	KFB20	809.26	3.93499	0.140918	27.9239	1.36871e-171	1.64162e-169	up
AT1G33240	AT-GTL1	1811.5	-2.32031	0.0832441	-27.8735	5.5844e-171	6.66423e-169	down
AT1G50310	ATSTP9	1575.54	-6.85583	0.246092	-27.8588	8.41762e-171	9.99509e-169	down
AT1G07340	ATSTP2	904.11	-3.35754	0.120593	-27.8419	1.35023e-170	1.59529e-168	down
AT1G70940	AtPIN3	981.942	-2.85169	0.102497	-27.8221	2.34394e-170	2.75564e-168	down
AT1G76890	AT-GT2	777.859	-3.82909	0.137977	-27.7516	1.6645e-169	1.94722e-167	down
AT1G14420	AT59	1643.27	-7.61154	0.274924	-27.686	1.03059e-168	1.19973e-166	down
AT3G15510	ANAC056	880.615	-4.51339	0.163031	-27.6843	1.08048e-168	1.25166e-166	down
AT4G13560	UNE15	3095.2	-9.37776	0.339003	-27.6628	1.96025e-168	2.2598e-166	down
AT1G05580	ATCHX23	1810.81	-8.06527	0.291747	-27.6447	3.23117e-168	3.70695e-166	down
AT1G78140	AT1G78140	1117.91	-2.79104	0.101213	-27.5758	2.17373e-167	2.48182e-165	down
AT5G50790	AtSWEET10	3327.96	-1.37506	0.0500367	-27.4811	2.95771e-166	3.36075e-164	down
AT1G65970	TPX2	1666.4	-6.39585	0.232748	-27.4797	3.06611e-166	3.46733e-164	down
AT1G32080	AtLrgB	2283.78	-2.08093	0.0757522	-27.4702	3.98178e-166	4.48148e-164	down
AT2G29670	AT2G29670	1122.31	-2.33758	0.0851396	-27.4559	5.91111e-166	6.62156e-164	down
AT2G20340	AAS	1217.84	-2.32312	0.0846341	-27.449	7.14475e-166	7.96589e-164	down
AT4G37610	BT5	2933.51	3.82435	0.139354	27.4433	8.34593e-166	9.26164e-164	up
AT1G23130	AT1G23130	2670.45	-8.23464	0.300494	-27.4037	2.47639e-165	2.73532e-163	down
AT1G52150	ATHB-15	2395.17	1.60556	0.0587972	27.3068	3.51882e-164	3.86875e-162	up
AT5G39420	cdc2cAt	643.371	-4.0273	0.147755	-27.2566	1.38624e-163	1.51708e-161	down
AT4G34135	UGT73B2	843.435	-6.07723	0.223439	-27.1986	6.74796e-163	7.35094e-161	down
AT5G38430	RBCS1B	7291.94	-3.05464	0.112393	-27.1783	1.17226e-162	1.27118e-160	down
AT2G11910	AT2G11910	3088.25	1.68572	0.0620309	27.1755	1.26461e-162	1.35891e-160	up
AT2G33420	AT2G33420	1032.64	-6.61189	0.243303	-27.1755	1.2644e-162	1.35891e-160	down
AT4G27830	AtBGLU10	1176.46	-2.82012	0.103984	-27.1209	5.5905e-162	5.98033e-160	down
AT2G46370	AtGH3.11	1647.09	-2.37303	0.0875515	-27.1044	8.73039e-162	9.29728e-160	down
AT1G24400	AATL2	641.436	-4.6465	0.171545	-27.0862	1.43236e-161	1.51856e-159	down
AT3G28740	CYP81D11	758.469	-4.42647	0.163485	-27.0758	1.90005e-161	2.00544e-159	down
AT1G01310	AT1G01310	1182.59	-7.13354	0.263949	-27.0262	7.27579e-161	7.64538e-159	down
AT1G42970	GAPB	10966.1	-1.32335	0.0489688	-27.0245	7.62387e-161	7.97584e-159	down
AT5G60360	AALP	8519.49	-2.55905	0.0948803	-26.9713	3.20667e-160	3.34e-158	down
AT3G23050	AXR2	1160.12	-3.28958	0.12211	-26.9394	7.58742e-160	7.86838e-158	down
AT5G14380	AGP6	3290.31	-7.88006	0.292689	-26.923	1.18039e-159	1.21878e-157	down
AT2G05100	LHCB2	4069.93	-1.33843	0.0497239	-26.9172	1.38218e-159	1.42095e-157	down
AT1G52190	AtNPF1.2	1399.83	-2.01184	0.0748035	-26.895	2.51096e-159	2.57027e-157	down
AT1G49730	AT1G49730	1682.61	2.88182	0.107153	26.8945	2.54551e-159	2.59445e-157	up
AT2G34810	AT2G34810	2735.31	-1.83565	0.0682729	-26.887	3.12041e-159	3.16682e-157	down
AT2G29450	AT103-1A	2142.31	-2.45088	0.0911834	-26.8786	3.90542e-159	3.94664e-157	down
AT1G71770	PAB5	1868.19	-3.73116	0.13893	-26.8563	7.11558e-159	7.1602e-157	down
AT5G03350	AT5G03350	841.061	3.74889	0.139693	26.8365	1.21093e-158	1.21339e-156	up
AT4G32510	AT4G32510	788.786	-4.13301	0.15429	-26.7873	4.53796e-158	4.52805e-156	down
AT1G04540	AT1G04540	1016.16	-4.57476	0.170804	-26.7837	5.00676e-158	4.97491e-156	down
AT3G14420	GOX1	9405.85	-2.17499	0.0812195	-26.7792	5.6496e-158	5.59028e-156	down
AT3G10420	SPD1	1492.56	-2.34475	0.0876007	-26.7663	7.98127e-158	7.8647e-156	down
AT4G11010	NDPK3	4208.83	-1.2483	0.0468083	-26.6683	1.09875e-156	1.07823e-154	down
AT1G68530	CER6	7297.97	-1.84029	0.069117	-26.6256	3.42811e-156	3.35023e-154	down
AT5G60020	ATLAC17	856.178	-4.99613	0.187753	-26.6102	5.17423e-156	5.03597e-154	down
AT2G18470	AtPERK4	772.106	-4.03438	0.15166	-26.6014	6.53942e-156	6.3387e-154	down
AT1G13710	CYP78A5	1427.36	5.28318	0.198787	26.5771	1.24938e-155	1.20611e-153	up
AT5G09550	GDI	1323.18	-6.78832	0.255423	-26.5767	1.26083e-155	1.21224e-153	down
AT1G55020	ATLOX1	1375.63	-3.02999	0.114043	-26.5689	1.554e-155	1.48808e-153	down
AT2G27385	AT2G27385	4428.53	2.85308	0.107433	26.5568	2.1419e-155	2.04281e-153	up
AT1G68110	AT1G68110	1185.84	-7.30829	0.275218	-26.5545	2.27703e-155	2.163e-153	down
AT1G60740	AT1G60740	2023.76	-8.49955	0.32017	-26.547	2.78188e-155	2.63204e-153	down
AT2G41840	AT2G41840	12886.7	1.27956	0.0482998	26.492	1.19726e-154	1.12827e-152	up
AT4G01070	GT72B1	1395.2	-2.31681	0.0874638	-26.4888	1.30511e-154	1.22505e-152	down
AT5G17420	ATCESA7	637.799	-3.79055	0.143292	-26.4534	3.337e-154	3.11997e-152	down
AT4G34050	CCoAOMT1	5152.18	-1.73075	0.0654818	-26.431	6.03287e-154	5.61837e-152	down
AT1G13990	AT1G13990	882.551	-2.64106	0.0999798	-26.416	8.98167e-154	8.33191e-152	down
AT1G69180	CRC	1464.37	4.41005	0.167109	26.3903	1.77127e-153	1.63674e-151	up
AT1G47980	AT1G47980	3258.04	-1.66453	0.0631175	-26.3719	2.88003e-153	2.65097e-151	down
AT1G13150	CYP86C4	723.931	-5.19164	0.196956	-26.3594	4.00191e-153	3.6694e-151	down
AT5G28640	AN3	2755.29	3.68707	0.139941	26.3474	5.49849e-153	5.02224e-151	up
AT1G61680	ATTPS14	2170.33	-8.72734	0.33295	-26.2122	1.93154e-151	1.75748e-149	down
AT5G22430	AT5G22430	8832.33	-1.66457	0.0635156	-26.2072	2.19843e-151	1.99269e-149	down
AT3G13960	AtGRF5	1103.68	3.67742	0.140428	26.1873	3.70648e-151	3.34683e-149	up
AT4G03420	AT4G03420	1318.44	-2.7043	0.103278	-26.1846	3.98454e-151	3.58428e-149	down
AT1G69870	AtNPF2.13	5716.67	-2.14165	0.0819208	-26.143	1.18397e-150	1.06102e-148	down
AT1G79910	AT1G79910	762.636	-5.13132	0.196285	-26.1422	1.20975e-150	1.08004e-148	down
AT5G39880	AT5G39880	3422.85	-8.51488	0.326715	-26.0621	9.80925e-150	8.72473e-148	down
AT5G44620	CYP706A3	2867.39	1.44636	0.0555233	26.0496	1.35896e-149	1.2042e-147	up
AT1G74670	GASA6	2885.63	-2.55537	0.0981899	-26.0247	2.60082e-149	2.29607e-147	down
AT1G61563	AtRALFL8	1173.46	-7.34031	0.282169	-26.0139	3.448e-149	3.03271e-147	down
AT3G62710	AT3G62710	2813.17	-9.47409	0.365065	-25.9518	1.73522e-148	1.52059e-146	down
AT4G08290	UMAMIT20	782.552	-6.17424	0.238361	-25.9029	6.17839e-148	5.39428e-146	down
AT1G74540	CYP98A8	1414.39	-2.87812	0.111153	-25.8933	7.92193e-148	6.89121e-146	down
AT1G73220	AtOCT1	853.799	-6.36745	0.246272	-25.8554	2.11811e-147	1.8358e-145	down
AT2G40460	AT2G40460	1124.83	-3.34275	0.129418	-25.8291	4.17724e-147	3.60731e-145	down
AT2G24450	FLA3	2161.61	-8.93291	0.347085	-25.7369	4.51544e-146	3.88525e-144	down
AT5G10170	ATMIPS3	1341.35	3.08963	0.120062	25.7335	4.93086e-146	4.22736e-144	up
AT5G59050	AT5G59050	622.888	-3.31328	0.128887	-25.7069	9.7905e-146	8.36348e-144	down
AT5G54095	AT5G54095	2387.47	-8.19365	0.318962	-25.6885	1.57211e-145	1.33815e-143	down
AT5G62090	SLK2	5203.23	1.98167	0.0771747	25.6778	2.0704e-145	1.756e-143	up
AT1G52880	ANAC018	564.537	-4.19199	0.163479	-25.6424	5.14403e-145	4.34734e-143	down
AT3G04810	ATNEK2	2544.36	1.76872	0.0690111	25.6295	7.15759e-145	6.0276e-143	up
AT1G68640	PAN	711.189	4.01603	0.156873	25.6005	1.50603e-144	1.26379e-142	up
AT5G51040	SDHAF2	2120.37	-2.11086	0.0824566	-25.5996	1.53958e-144	1.28739e-142	down
AT5G04180	ACA3	1462.91	-8.02987	0.313771	-25.5915	1.89697e-144	1.58067e-142	down
AT4G07960	ATCSLC12	1059.4	-2.79393	0.109213	-25.5824	2.39801e-144	1.99119e-142	down
AT3G55290	SDRd	1380.82	-2.8757	0.112425	-25.5788	2.62594e-144	2.17285e-142	down
AT4G15490	UGT84A3	1314.69	-2.31489	0.0905092	-25.5763	2.80358e-144	2.31179e-142	down
AT3G15830	AT3G15830	687.916	-4.17782	0.163478	-25.5559	4.72719e-144	3.88447e-142	down
AT3G20300	AT3G20300	805.306	-4.90574	0.192253	-25.5171	1.27375e-143	1.04307e-141	down
AT5G13380	AT5G13380	1167.31	-2.58146	0.101187	-25.5118	1.45823e-143	1.19003e-141	down
AT2G46210	AtSLD2	1390.74	-3.12508	0.122626	-25.4847	2.91442e-143	2.37026e-141	down
AT5G09570	AT5G09570	705.8	-3.49333	0.137146	-25.4716	4.07093e-143	3.29954e-141	down
AT1G23060	MDP40	752.633	-6.21593	0.244568	-25.416	1.67888e-142	1.35613e-140	down
AT3G12610	DRT100	2634.49	-2.2431	0.0882666	-25.4128	1.82314e-142	1.46766e-140	down
AT1G17420	ATLOX3	1455.71	-1.8515	0.0735549	-25.1717	8.17539e-140	6.5591e-138	down
AT4G19120	ERD3	1643.23	-2.04321	0.081174	-25.1707	8.38239e-140	6.70253e-138	down
AT4G15200	AFH3	1868.46	-5.88931	0.234011	-25.1668	9.24736e-140	7.36934e-138	down
AT1G07750	AT1G07750	3335.83	-2.18023	0.086852	-25.1028	4.63613e-139	3.68223e-137	down
AT3G20865	AGP40	1293.06	-7.629	0.304203	-25.0786	8.50557e-139	6.73301e-137	down
AT2G02720	AT2G02720	1015.71	-7.17813	0.286227	-25.0785	8.5467e-139	6.74309e-137	down
AT1G56190	AT1G56190	2850.46	-1.42774	0.0569336	-25.0773	8.79656e-139	6.91724e-137	down
AT1G23730	ATBCA3	611.358	-4.69102	0.187425	-25.0287	2.97512e-138	2.33179e-136	down
AT3G26125	CYP86C2	705.424	-6.08779	0.243324	-25.0193	3.76902e-138	2.9443e-136	down
AT1G77760	GNR1	921.615	-3.07397	0.122936	-25.0047	5.42954e-138	4.22756e-136	down
AT4G18700	ATWL4	2649.78	-2.17229	0.0869195	-24.992	7.468e-138	5.79576e-136	down
AT1G20120	AT1G20120	1753.53	-4.20634	0.168391	-24.9796	1.01992e-137	7.88957e-136	down
AT1G74550	CYP98A9	1473.68	-4.8645	0.194902	-24.9587	1.71628e-137	1.32332e-135	down
AT4G24450	ATGWD2	789.33	-2.49786	0.100182	-24.9334	3.23592e-137	2.48694e-135	down
AT4G01480	AtPPa5	1290.33	-3.9082	0.156819	-24.9218	4.32345e-137	3.31204e-135	down
AT4G11600	ATGPX6	2591.21	-1.85681	0.0745868	-24.8946	8.5146e-137	6.50176e-135	down
AT2G39890	ATPROT1	1552.32	-2.40215	0.0965265	-24.8859	1.05671e-136	8.0432e-135	down
AT2G32460	ATM1	739.281	-3.61533	0.14529	-24.8835	1.12182e-136	8.5115e-135	down
AT3G28917	MIF2	1617.37	-8.36906	0.336545	-24.8676	1.66926e-136	1.26247e-134	down
AT5G65380	AT5G65380	1375.66	-1.86964	0.0752232	-24.8546	2.30682e-136	1.73912e-134	down
AT4G02380	AtLEA5	3628.38	-3.01179	0.121206	-24.8486	2.67763e-136	2.01229e-134	down
AT3G24715	AT3G24715	517.13	-4.2244	0.170167	-24.825	4.81432e-136	3.60664e-134	down
AT1G60950	ATFD2	10111.9	-1.40035	0.0564285	-24.8164	5.95917e-136	4.45026e-134	down
AT1G03050	AT1G03050	1585.63	-8.41007	0.339194	-24.7943	1.03397e-135	7.69743e-134	down
AT2G28760	UXS6	609.583	-4.03305	0.162665	-24.7936	1.05047e-135	7.79581e-134	down
AT5G49920	AT5G49920	781.008	-6.20531	0.250285	-24.7929	1.06856e-135	7.90537e-134	down
AT4G36180	AT4G36180	2062.14	1.68283	0.0679068	24.7815	1.41944e-135	1.04686e-133	up
AT2G19810	AtOZF1	1106.97	2.48589	0.100405	24.7586	2.5076e-135	1.84367e-133	up
AT5G59320	LTP3	2114.13	-1.50248	0.0607308	-24.74	3.97437e-135	2.91306e-133	down
AT5G08540	AT5G08540	2985.25	-2.08814	0.0845731	-24.6903	1.35849e-134	9.9266e-133	down
AT4G30440	GAE1	2662.08	-1.3974	0.0566029	-24.6878	1.44754e-134	1.05448e-132	down
AT3G07700	AT3G07700	2878.06	-3.07477	0.124651	-24.6671	2.41254e-134	1.75208e-132	down
AT5G54940	AT5G54940	2746.51	-1.73809	0.0705723	-24.6285	6.25749e-134	4.53057e-132	down
AT4G27790	AT4G27790	720.728	-5.87568	0.238666	-24.6189	7.92878e-134	5.72318e-132	down
AT1G08560	ATSYP111	1709.73	1.93825	0.0787673	24.6073	1.05536e-133	7.59477e-132	up
AT1G70830	MLP28	9774.71	2.09653	0.0852597	24.5899	1.61933e-133	1.16181e-131	up
AT2G41090	AT2G41090	1501.06	-1.98645	0.0808319	-24.575	2.33748e-133	1.67201e-131	down
AT2G29940	ABCG31	994.31	-3.66091	0.148995	-24.5708	2.5953e-133	1.85085e-131	down
AT2G36190	AtCWIN4	665.494	-3.65099	0.148606	-24.5682	2.76175e-133	1.96366e-131	down
AT3G59290	AT3G59290	1227.01	-2.17918	0.089018	-24.4802	2.40131e-132	1.70228e-130	down
AT2G34710	AtPHB	2071.99	1.7644	0.0721949	24.4394	6.52382e-132	4.61094e-130	up
AT5G61440	ACHT5	1687.35	1.79645	0.0735998	24.4084	1.39338e-131	9.81898e-130	up
AT4G02650	AT4G02650	750.102	-6.11268	0.25093	-24.3601	4.528e-131	3.18139e-129	down
AT1G52890	ANAC019	1543.68	-3.30344	0.135715	-24.341	7.22282e-131	5.05981e-129	down
AT5G57130	SMXL5	1123.75	2.01851	0.0830039	24.3182	1.2575e-130	8.78328e-129	up
AT5G40720	AT5G40720	682.567	-2.67835	0.110148	-24.3161	1.32555e-130	9.23146e-129	down
AT5G49480	ATCP1	645.043	-2.98063	0.122632	-24.3055	1.7154e-130	1.19115e-128	down
AT3G12620	AT3G12620	1081.37	-2.09034	0.0861598	-24.2612	5.03245e-130	3.48427e-128	down
AT3G21180	ACA9	1753.01	-8.6285	0.355867	-24.2464	7.20914e-130	4.97682e-128	down
AT5G03690	AtFBA4	973.214	-2.68249	0.110636	-24.2461	7.27358e-130	5.00675e-128	down
AT5G21170	AKINBETA1	1343.59	1.96249	0.0812174	24.1634	5.39309e-129	3.7016e-127	up
AT3G16920	ATCTL2	847.821	-6.26059	0.259119	-24.1611	5.71436e-129	3.9108e-127	down
AT5G50100	AT5G50100	534.026	-3.6739	0.152249	-24.1309	1.18519e-128	8.0879e-127	down
AT2G30500	NET4B	2209.53	1.74729	0.0724129	24.1295	1.22517e-128	8.33675e-127	up
AT5G59810	ATSBT5.4	616.645	-3.80875	0.157988	-24.1079	2.06634e-128	1.40204e-126	down
AT5G03170	ATFLA11	665.355	-3.16262	0.131247	-24.0968	2.70343e-128	1.82909e-126	down
AT4G26260	MIOX4	2596.33	-1.49379	0.0620555	-24.0719	4.92121e-128	3.32014e-126	down
AT4G09020	ATISA3	3713.12	-1.36518	0.0567698	-24.0477	8.8291e-128	5.93976e-126	down
AT1G78960	ATLUP2	4740.42	-2.3823	0.0991992	-24.0153	1.92284e-127	1.28993e-125	down
AT1G60160	AT1G60160	1499.98	1.9034	0.0792876	24.0063	2.39141e-127	1.59975e-125	up
AT4G29130	ATHXK1	2595.43	-1.72521	0.0719861	-23.9658	6.31919e-127	4.2154e-125	down
AT1G74020	SS2	836.888	-3.26491	0.136238	-23.9648	6.48188e-127	4.31181e-125	down
AT5G36700	ATPGLP1	1663.69	-1.59061	0.0664132	-23.9502	9.20527e-127	6.10633e-125	down
AT5G07280	EMS1	1178.08	2.02026	0.0844561	23.9208	1.85989e-126	1.23032e-124	up
AT2G26450	AT2G26450	1799.4	-8.82898	0.369163	-23.9162	2.07736e-126	1.37036e-124	down
AT4G14710	ATARD2	2190.9	-1.58189	0.0661542	-23.9122	2.28657e-126	1.5042e-124	down
AT1G64740	TUA1	1709.16	-2.40204	0.100515	-23.8974	3.25587e-126	2.13593e-124	down
AT3G26840	PES2	724.348	-2.51191	0.105336	-23.8465	1.10015e-125	7.17758e-124	down
AT2G37620	AAc1	2306.06	-1.62381	0.0681174	-23.8384	1.33471e-125	8.68402e-124	down
AT3G54720	AMP1	882.464	2.27757	0.0958722	23.7563	9.45199e-125	6.13295e-123	up
AT3G62700	ABCC14	2604.86	-1.57373	0.0662468	-23.7555	9.6321e-125	6.23278e-123	down
AT5G49630	AAP6	698.1	-2.54375	0.107474	-23.6685	7.61668e-124	4.91524e-122	down
AT1G22730	AT1G22730	1469.05	-1.69093	0.0714707	-23.659	9.52879e-124	6.13251e-122	down
AT4G21750	ATML1	2569.27	1.50493	0.0638086	23.585	5.493e-123	3.52562e-121	up
AT1G09340	CRB	3466.81	-1.59044	0.0675193	-23.5553	1.10698e-122	7.08588e-121	down
AT5G20710	BGAL7	3870.28	-3.89687	0.165572	-23.5358	1.75444e-122	1.12001e-120	down
AT3G48670	IDN2	1649.38	1.82515	0.0776635	23.5008	4.00637e-122	2.55076e-120	up
AT4G37800	XTH7	568.699	-4.46647	0.190078	-23.498	4.2729e-122	2.71318e-120	down
AT5G56870	BGAL4	1635.22	-1.73766	0.0740648	-23.4613	1.01337e-121	6.41745e-120	down
AT5G03620	AT5G03620	514.464	-5.16531	0.22024	-23.4532	1.2271e-121	7.75034e-120	down
AT1G66350	RGL	2736.36	-2.31241	0.0987338	-23.4206	2.63467e-121	1.65963e-119	down
AT2G38010	AT2G38010	796.464	-2.24884	0.0961211	-23.3959	4.70357e-121	2.95504e-119	down
AT1G23240	AT1G23240	1326.11	-8.08281	0.345966	-23.363	1.01647e-120	6.36917e-119	down
AT5G41080	AtGDPD2	2192.69	2.02001	0.0867115	23.2958	4.89518e-120	3.05923e-118	up
AT1G12110	AtNPF6.3	499.749	-3.91127	0.167948	-23.2885	5.79547e-120	3.61235e-118	down
AT3G13750	BGAL1	6159.17	1.08446	0.0465681	23.2877	5.91035e-120	3.67432e-118	up
AT1G59740	AtNPF4.3	508.593	-4.10727	0.176578	-23.2603	1.11877e-119	6.93697e-118	down
AT5G59120	ATSBT4.13	1500.22	-8.48465	0.366082	-23.1769	7.7877e-119	4.81621e-117	down
AT1G22380	AtUGT85A3	628.242	-4.79346	0.206911	-23.1668	9.84578e-119	6.07318e-117	down
AT5G06150	CYC1BAT	1514.29	1.71272	0.0739768	23.1521	1.38423e-118	8.51625e-117	up
AT1G72510	AT1G72510	980.68	-2.47804	0.107123	-23.1327	2.17234e-118	1.33304e-116	down
AT1G62360	AtSTM	879.88	3.11544	0.13478	23.115	3.27444e-118	2.00416e-116	up
AT1G14520	MIOX1	638.398	-3.19025	0.13805	-23.1093	3.73082e-118	2.27762e-116	down
AT3G25690	AtCHUP1	2596.09	-1.31705	0.0570397	-23.0901	5.81778e-118	3.54258e-116	down
AT5G09500	AT5G09500	705.446	-4.01238	0.173813	-23.0844	6.63635e-118	4.03069e-116	down
AT1G03230	AT1G03230	625.475	2.86846	0.12429	23.0787	7.57198e-118	4.58723e-116	up
AT3G47340	ASN1	9548.67	1.32351	0.0573879	23.0625	1.10293e-117	6.66471e-116	up
AT4G31370	FLA5	491.998	-5.00487	0.217036	-23.0601	1.16483e-117	7.02089e-116	down
AT5G58050	GDPDL6	787.362	-5.74927	0.24935	-23.0571	1.24911e-117	7.50986e-116	down
AT1G17540	AT1G17540	480.98	-5.25084	0.227989	-23.031	2.27836e-117	1.36633e-115	down
AT1G03870	FLA9	1090.67	-2.54509	0.11053	-23.0263	2.54042e-117	1.51965e-115	down
AT1G07770	RPS15A	7326.33	1.08231	0.0470202	23.0179	3.08634e-117	1.84157e-115	up
AT3G05930	GLP8	1196.88	-6.35989	0.27675	-22.9806	7.28341e-117	4.335e-115	down
AT1G64770	NDF2	1014.98	-2.16041	0.0940522	-22.9703	9.2285e-117	5.47896e-115	down
AT4G19430	AT4G19430	3521.28	-4.82406	0.210202	-22.9496	1.48676e-116	8.80487e-115	down
AT3G57690	AGP23	3579.01	-7.35199	0.320513	-22.9382	1.93272e-116	1.14174e-114	down
AT2G36020	HVA22J	2143.55	-9.46954	0.413604	-22.8952	5.18759e-116	3.05694e-114	down
AT4G16745	AT4G16745	1078.35	-5.11221	0.223398	-22.8838	6.7328e-116	3.95769e-114	down
AT1G07820	AT1G07820	5512.72	1.55666	0.0680724	22.8677	9.74706e-116	5.71538e-114	up
AT2G04378	AT2G04378	1287.4	1.82604	0.0798826	22.8591	1.18682e-115	6.94204e-114	up
AT1G54560	ATXIE	451.182	-4.80719	0.210477	-22.8395	1.85881e-115	1.08459e-113	down
AT3G14595	AT3G14595	1567.43	-3.0463	0.133428	-22.8309	2.2601e-115	1.31551e-113	down
AT2G40116	AT2G40116	445.014	-4.37686	0.191892	-22.809	3.73349e-115	2.16779e-113	down
AT4G27420	ABCG9	483.822	-3.29161	0.144394	-22.796	5.0262e-115	2.91127e-113	down
AT4G14815	AT4G14815	1105.84	-3.59042	0.157532	-22.7917	5.53823e-115	3.20005e-113	down
AT5G07510	ATGRP-4	3617.21	-6.79752	0.298337	-22.7847	6.49758e-115	3.74525e-113	down
AT2G19310	AT2G19310	527.765	-3.27429	0.143726	-22.7815	6.98845e-115	4.01844e-113	down
AT1G35490	AT1G35490	1830.75	-9.13333	0.401067	-22.7726	8.57474e-115	4.91867e-113	down
AT1G70710	ATGH9B1	4326.14	2.33232	0.102433	22.7692	9.26059e-115	5.29929e-113	up
AT3G23820	GAE6	3056.53	-1.77933	0.0781937	-22.7554	1.26842e-114	7.24096e-113	down
AT3G22740	HMT3	487.681	-4.88059	0.214564	-22.7466	1.55095e-114	8.83262e-113	down
AT2G32430	AT2G32430	765.244	-2.32233	0.102274	-22.707	3.82206e-114	2.17144e-112	down
AT3G54800	AT3G54800	2145.76	-9.17199	0.404104	-22.6971	4.78792e-114	2.71369e-112	down
AT2G40100	LHCB4.3	3659.17	-1.85196	0.0816538	-22.6806	6.96043e-114	3.93563e-112	down
AT5G56530	AT5G56530	1163.69	1.99473	0.0879498	22.6803	7.00539e-114	3.95164e-112	up
AT2G32150	AT2G32150	4634.69	-2.23776	0.0987221	-22.6672	9.43062e-114	5.30707e-112	down
AT1G26480	GF14%20IOTA	887.347	-7.02902	0.31011	-22.6662	9.64865e-114	5.41693e-112	down
AT3G21670	AtNPF6.4	1957.47	-2.23486	0.0989019	-22.5967	4.66714e-113	2.61404e-111	down
AT2G19070	SHT	2593.61	-4.03799	0.178771	-22.5875	5.75357e-113	3.21496e-111	down
AT1G44575	CP22	11182.2	-1.72408	0.0764294	-22.5578	1.1247e-112	6.26981e-111	down
AT3G16150	ASPGB1	1031.69	-2.56966	0.113926	-22.5556	1.1837e-112	6.58326e-111	down
AT2G38080	ATLMCO4	1867.42	-6.31707	0.280158	-22.5482	1.39714e-112	7.75217e-111	down
AT4G13930	SHM4	4946.06	-1.02473	0.0454658	-22.5385	1.73999e-112	9.63201e-111	down
AT2G25270	AT2G25270	938.699	2.26136	0.100453	22.5116	3.19785e-112	1.76611e-110	up
AT3G51590	LTP12	5629.95	-3.94161	0.175119	-22.5081	3.45411e-112	1.90321e-110	down
AT3G49290	ABIL2	1747.83	2.4449	0.108679	22.4964	4.49798e-112	2.47264e-110	up
AT5G54240	AT5G54240	437.831	-4.83121	0.214892	-22.4821	6.21989e-112	3.41132e-110	down
AT2G41210	PIP5K5	479.436	-4.23429	0.188655	-22.4447	1.4431e-111	7.89646e-110	down
AT3G19150	ACK1	498.008	-3.66962	0.163716	-22.4145	2.83919e-111	1.55e-109	down
AT2G29570	ATPCNA2	1031.76	2.25242	0.100563	22.398	4.11342e-111	2.2405e-109	up
AT1G20190	ATEXP11	886.188	-7.18494	0.321029	-22.381	6.03414e-111	3.27915e-109	down
AT1G56360	ATPAP6	985.311	-3.53688	0.158065	-22.3761	6.72218e-111	3.64471e-109	down
AT4G08980	FBW2	5495.38	1.42386	0.0636748	22.3614	9.35672e-111	5.06158e-109	up
AT5G22300	AtNIT4	489.969	-4.95354	0.221524	-22.3612	9.3918e-111	5.06901e-109	down
AT2G42380	ATBZIP34	526.816	-4.18951	0.187429	-22.3525	1.14062e-110	6.1423e-109	down
AT1G78670	ATGGH3	1386.5	-2.15434	0.0964554	-22.3351	1.68437e-110	9.04988e-109	down
AT4G08670	LTPG4	1099.57	-5.93481	0.265761	-22.3314	1.83165e-110	9.81894e-109	down
AT4G35090	CAT2	3571.19	-1.10232	0.049433	-22.2992	3.76016e-110	2.01118e-108	down
AT1G33790	AT1G33790	639.432	6.20634	0.278753	22.2647	8.13032e-110	4.33885e-108	up
AT2G37240	AT2G37240	623.345	-2.4541	0.110286	-22.2521	1.07752e-109	5.73742e-108	down
AT5G23660	AtSWEET12	505.723	-3.00619	0.135133	-22.2461	1.22976e-109	6.53343e-108	down
AT2G45290	TKL2	1306.65	-1.79423	0.080713	-22.2297	1.77239e-109	9.39522e-108	down
AT1G51680	4CL.1	2303.81	-2.42864	0.10937	-22.2058	3.01826e-109	1.59638e-107	down
AT3G11900	ANT1	554.841	-2.62605	0.118307	-22.1969	3.68078e-109	1.94247e-107	down
AT2G07040	AtPRK2	1964.86	-9.2354	0.416194	-22.1901	4.27566e-109	2.25141e-107	down
AT5G66600	AT5G66600	661.523	2.80952	0.12664	22.185	4.79191e-109	2.51766e-107	up
AT5G61720	AT5G61720	2763.07	-10.0773	0.455042	-22.1459	1.14371e-108	5.99578e-107	down
AT3G61310	AHL11	2318.02	1.74311	0.0787291	22.1407	1.2835e-108	6.71378e-107	up
AT2G13360	AGT	10194	-1.42401	0.0643218	-22.1389	1.33424e-108	6.96384e-107	down
AT4G34400	AT4G34400	1463.07	4.91639	0.222156	22.1303	1.61483e-108	8.40988e-107	up
AT4G37760	SQE3	1316.24	-2.53472	0.114558	-22.1261	1.77208e-108	9.20863e-107	down
AT3G61830	ARF18	1658.87	1.93564	0.0875778	22.102	3.02645e-108	1.56926e-106	up
AT3G52160	KCS15	750.636	-2.72412	0.123413	-22.0732	5.71419e-108	2.95644e-106	down
AT1G15415	AT1G15415	1099.49	-8.11591	0.368169	-22.044	1.09095e-107	5.63215e-106	down
AT4G10380	AtNIP5;1	822.56	-2.82127	0.128041	-22.0341	1.35737e-107	6.99239e-106	down
AT1G48470	GLN1;5	509.408	-4.66608	0.212112	-21.9982	2.99461e-107	1.5393e-105	down
AT4G30530	GGP1	1724.18	-1.50588	0.0685597	-21.9644	6.30207e-107	3.23243e-105	down
AT5G10770	AT5G10770	1480.08	-2.18887	0.0997239	-21.9493	8.7976e-107	4.5027e-105	down
AT2G42990	AT2G42990	979.549	-2.03671	0.0928056	-21.9459	9.46743e-107	4.83511e-105	down
AT5G16960	AT5G16960	1246.22	-2.89703	0.13208	-21.934	1.23178e-106	6.2773e-105	down
AT5G13220	JAS1	1494.42	-1.91499	0.0873819	-21.9152	1.86113e-106	9.46426e-105	down
AT5G65530	AT5G65530	733.209	-3.45311	0.157651	-21.9036	2.40173e-106	1.21872e-104	down
AT4G20460	AT4G20460	577.41	-2.99365	0.136795	-21.8842	3.67122e-106	1.85894e-104	down
AT1G80130	AT1G80130	1415.06	-4.49348	0.205333	-21.8839	3.6984e-106	1.86871e-104	down
AT4G33150	LKR	6616.5	-1.1605	0.053056	-21.8731	4.68659e-106	2.363e-104	down
AT5G59690	AT5G59690	6297.88	1.62308	0.0742262	21.8666	5.40018e-106	2.71702e-104	up
AT1G52570	PLDALPHA2	701.298	-3.94318	0.180473	-21.8492	7.91399e-106	3.97339e-104	down
AT4G27435	AT4G27435	702.602	-4.6314	0.211994	-21.8469	8.31839e-106	4.16762e-104	down
AT2G36880	MAT3	9197.11	-1.29002	0.0590735	-21.8376	1.01999e-105	5.09952e-104	down
AT3G50070	CYCD3;3	2047.54	2.20366	0.10109	21.799	2.3734e-105	1.18411e-103	up
AT5G20810	SAUR70	459.64	-3.68231	0.168947	-21.7957	2.5478e-105	1.26845e-103	down
AT3G20580	COBL10	1478.47	-8.54203	0.392105	-21.785	3.21705e-105	1.59829e-103	down
AT1G78210	AT1G78210	3429.68	1.20388	0.0552787	21.7783	3.72534e-105	1.84696e-103	up
AT4G36880	CP1	780.518	-2.68412	0.123341	-21.7618	5.33781e-105	2.64088e-103	down
AT1G04470	AT1G04470	1230	-8.45968	0.388856	-21.7553	6.15141e-105	3.03708e-103	down
AT3G48990	AAE3	2063.35	-2.10511	0.0968037	-21.7462	7.50788e-105	3.69911e-103	down
AT2G04570	AT2G04570	5242.24	-1.95959	0.0903517	-21.6885	2.6345e-104	1.29533e-102	down
AT3G45010	scpl48	3470.09	-3.18805	0.147143	-21.6663	4.26265e-104	2.09152e-102	down
AT5G15140	AT5G15140	1052.69	-2.42685	0.1121	-21.649	6.21673e-104	3.03775e-102	down
AT3G28840	AT3G28840	2952.69	-9.72833	0.449429	-21.646	6.6329e-104	3.23446e-102	down
AT2G03850	AT2G03850	1787.32	-5.83847	0.269778	-21.6418	7.26537e-104	3.53561e-102	down
AT1G13970	AT1G13970	1631.14	-6.71438	0.310725	-21.6087	1.48633e-103	7.21826e-102	down
AT4G25700	B1	1686.45	-1.95921	0.0907622	-21.5862	2.42337e-103	1.17449e-101	down
AT2G31500	CPK24	1728.02	-8.27697	0.383477	-21.584	2.54071e-103	1.22885e-101	down
AT3G02810	LIP2	1174.19	-8.39289	0.388924	-21.5798	2.78341e-103	1.3435e-101	down
AT4G01450	UMAMIT30	441.181	-4.05061	0.187811	-21.5675	3.63061e-103	1.74888e-101	down
AT1G47128	RD21	12803.2	-1.60604	0.0745133	-21.5538	4.87693e-103	2.34448e-101	down
AT3G06035	AT3G06035	913.258	-2.44672	0.113518	-21.5536	4.89496e-103	2.34839e-101	down
AT4G34588	CPuORF2	2831.63	-2.26152	0.105039	-21.5302	8.11696e-103	3.8785e-101	down
AT4G34590	ATB2	2831.63	-2.26152	0.105039	-21.5302	8.11696e-103	3.8785e-101	down
AT5G51550	EXL3	4715.51	1.63849	0.0761071	21.5287	8.3792e-103	3.99577e-101	up
AT4G38660	AT4G38660	2631.75	1.9078	0.0886248	21.5267	8.7567e-103	4.16742e-101	up
AT1G76080	ATCDSP32	1522.79	-2.6863	0.12484	-21.518	1.05726e-102	5.02157e-101	down
AT5G50830	AT5G50830	1372.51	-8.71886	0.405262	-21.5141	1.1478e-102	5.44073e-101	down
AT4G33355	AT4G33355	1637.86	-8.02299	0.373143	-21.5011	1.52037e-102	7.19238e-101	down
AT1G03090	MCCA	1752.92	1.75374	0.081633	21.4832	2.23768e-102	1.05647e-100	up
AT3G18660	GUX1	398.914	-4.66717	0.217256	-21.4824	2.27508e-102	1.07199e-100	down
AT1G03780	AtTPX2	995.684	1.83539	0.0854822	21.471	2.90839e-102	1.36769e-100	up
AT1G27770	ACA1	1886.14	1.53368	0.07152	21.444	5.19261e-102	2.43704e-100	up
AT5G25880	ATNADP-ME3	381.58	-4.60164	0.214756	-21.4273	7.43643e-102	3.48324e-100	down
AT1G78230	AT1G78230	466.023	-3.22185	0.150376	-21.4254	7.75437e-102	3.62502e-100	down
AT5G03760	ATCSLA09	1056.23	-3.05586	0.142852	-21.3918	1.59395e-101	7.43674e-100	down
AT5G15950	AT5G15950	2720.6	-2.25256	0.10535	-21.3818	1.97394e-101	9.19158e-100	down
AT2G45560	CYP76C1	736.076	-3.7433	0.17514	-21.3732	2.37387e-101	1.10322e-99	down
AT3G16850	AT3G16850	1541.7	-1.4696	0.0687676	-21.3705	2.51254e-101	1.16538e-99	down
AT3G57510	ADPG1	401.739	-3.86615	0.180919	-21.3695	2.56944e-101	1.18945e-99	down
AT3G22910	AT3G22910	1649.9	-4.44761	0.208287	-21.3532	3.63806e-101	1.68087e-99	down
AT4G30960	ATCIPK6	9759.55	-1.77005	0.0828951	-21.3528	3.66954e-101	1.69212e-99	down
AT4G23900	AT4G23900	806.172	-2.18489	0.102335	-21.3504	3.86251e-101	1.77765e-99	down
AT1G02640	ATBXL2	1830.46	2.32041	0.108719	21.3431	4.51688e-101	2.0748e-99	up
AT1G10240	FRS11	1029.94	1.77741	0.0833125	21.3342	5.46139e-101	2.5038e-99	up
AT1G65730	YSL7	596.336	-2.33343	0.109455	-21.3185	7.63968e-101	3.4957e-99	down
AT1G28570	AT1G28570	678.491	-3.21178	0.150809	-21.297	1.20985e-100	5.52531e-99	down
AT4G33400	AT4G33400	1054.16	1.75326	0.0823382	21.2934	1.3059e-100	5.95251e-99	up
AT2G47050	AT2G47050	5664.35	-7.82382	0.367663	-21.2798	1.74501e-100	7.93879e-99	down
AT4G13250	NYC1	4122.62	-1.21022	0.0570498	-21.2134	7.18498e-100	3.2625e-98	down
AT4G38810	AT4G38810	764.405	-2.39042	0.112704	-21.2097	7.76377e-100	3.51859e-98	down
AT1G35190	AT1G35190	388.889	-4.99202	0.235502	-21.1974	1.00928e-99	4.56542e-98	down
AT5G64510	TIN1	510.414	-4.60279	0.217156	-21.1957	1.04521e-99	4.71895e-98	down
AT1G26820	RNS3	415.672	-3.3789	0.159428	-21.1938	1.08854e-99	4.90523e-98	down
AT5G17230	PSY	4666.9	-1.37774	0.0650318	-21.1856	1.29604e-99	5.82925e-98	down
AT1G67040	TRM22	959.861	2.66493	0.125797	21.1844	1.33016e-99	5.97138e-98	up
AT1G01780	PLIM2b	904.581	-3.20598	0.151357	-21.1816	1.41238e-99	6.32851e-98	down
AT5G36790	AT5G36790	1746.12	-1.52233	0.0718923	-21.1751	1.62122e-99	7.25059e-98	down
AT2G34790	EDA28	379.192	-4.95468	0.234404	-21.1373	3.6088e-99	1.61094e-97	down
AT2G46600	AT2G46600	1115.65	-2.0766	0.0985441	-21.0728	1.41302e-98	6.29578e-97	down
AT2G28790	AT2G28790	10236.5	2.45837	0.116678	21.0697	1.5076e-98	6.7046e-97	up
AT3G56290	AT3G56290	365.625	-3.63761	0.172675	-21.0662	1.62359e-98	7.20692e-97	down
AT1G04350	AT1G04350	645.87	-2.43715	0.11581	-21.0443	2.57733e-98	1.14191e-96	down
AT3G06260	GATL4	858.918	-7.75772	0.368712	-21.04	2.82144e-98	1.24774e-96	down
AT3G55800	SBPASE	4330.59	-1.40916	0.067011	-21.0288	3.57473e-98	1.57793e-96	down
AT1G73010	AtPPsPase1	419.395	-3.2388	0.154095	-21.0182	4.46749e-98	1.96835e-96	down
AT1G05680	UGT74E2	474.882	-3.0651	0.146129	-20.9753	1.10186e-97	4.84573e-96	down
AT1G24070	ATCSLA10	4602.05	-2.04097	0.0973226	-20.9711	1.20337e-97	5.28236e-96	down
AT5G62410	ATCAP-E1	1257.29	2.08318	0.0993737	20.9631	1.42485e-97	6.24304e-96	up
AT3G17810	PYD1	1711.86	-1.96913	0.0940836	-20.9296	2.87871e-97	1.259e-95	down
AT2G17500	AT2G17500	1130.33	-3.27149	0.156331	-20.9268	3.05577e-97	1.33398e-95	down
AT4G39610	AT4G39610	524.333	-6.21349	0.29694	-20.9251	3.16509e-97	1.37916e-95	down
AT3G55660	ATROPGEF6	736.775	2.7023	0.12925	20.9075	4.57351e-97	1.98922e-95	up
AT1G59750	ARF1	3646.32	1.70352	0.0814815	20.9068	4.64056e-97	2.0147e-95	up
AT4G31330	AT4G31330	939.145	-2.91951	0.139657	-20.9049	4.83184e-97	2.09392e-95	down
AT5G66740	AT5G66740	402.64	-4.27565	0.204587	-20.8989	5.47769e-97	2.36948e-95	down
AT5G47000	AT5G47000	2184.13	-9.73548	0.466359	-20.8755	8.93921e-97	3.85979e-95	down
AT3G13340	AT3G13340	4560.2	1.41113	0.0676451	20.8608	1.2154e-96	5.23837e-95	up
AT2G19770	PRF5	929.522	-7.71157	0.369753	-20.856	1.34441e-96	5.7839e-95	down
AT5G62190	PRH75	4231.15	1.37845	0.066139	20.8418	1.80972e-96	7.77164e-95	up
AT1G17710	AtPEPC1	404.065	-3.35213	0.160869	-20.8376	1.97671e-96	8.47343e-95	down
AT1G11130	SCM	1269.94	1.87494	0.0899798	20.8373	1.98769e-96	8.50517e-95	up
AT2G33380	AtCLO3	5885.1	-2.24867	0.108	-20.8211	2.78612e-96	1.19001e-94	down
AT2G24700	AT2G24700	646.894	2.81656	0.135312	20.8153	3.14644e-96	1.3415e-94	up
AT4G27450	AT4G27450	1322.59	4.20544	0.20212	20.8067	3.76577e-96	1.60268e-94	up
AT3G45600	TET3	519.191	-2.91836	0.140322	-20.7976	4.55133e-96	1.93354e-94	down
AT1G22710	ATSUC2	2222.01	-2.51023	0.12073	-20.7921	5.10205e-96	2.16363e-94	down
AT4G11240	TOPP7	1295.66	1.6887	0.0812639	20.7804	6.50919e-96	2.75544e-94	up
AT3G57520	AtSIP2	15839.4	2.01595	0.0970272	20.7772	6.96086e-96	2.93617e-94	up
AT3G17980	AtC2	549.506	-6.18604	0.297731	-20.7773	6.94936e-96	2.93617e-94	down
AT4G17530	ATRAB1C	2626.32	-1.58888	0.0766761	-20.722	2.19247e-95	9.23171e-94	down
AT2G45910	AT2G45910	1724.07	1.93708	0.0935025	20.7169	2.43689e-95	1.02427e-93	up
AT1G09200	H3.1	6019.54	1.75059	0.0845445	20.7061	3.05116e-95	1.28019e-93	up
AT3G51300	ARAC11	614.204	-3.71205	0.179287	-20.7045	3.15492e-95	1.32139e-93	down
AT2G02390	ATGSTZ1	1005.73	-1.69929	0.082084	-20.7018	3.33424e-95	1.39404e-93	down
AT2G20700	LLG2	502.215	-6.3602	0.307998	-20.6502	9.72949e-95	4.06074e-93	down
AT1G23670	AT1G23670	434.943	-4.81793	0.233435	-20.6392	1.21964e-94	5.0814e-93	down
AT4G25010	AtSWEET14	722.738	-6.26084	0.303699	-20.6153	2.00213e-94	8.32689e-93	down
AT1G32170	XTH30	514.202	-3.05175	0.148336	-20.5733	4.76085e-94	1.97659e-92	down
AT4G33970	AT4G33970	377.531	-5.30891	0.258062	-20.5722	4.86712e-94	2.01718e-92	down
AT5G18130	AT5G18130	953.592	-1.70811	0.083312	-20.5026	2.04025e-93	8.44107e-92	down
AT4G31990	AAT3	2536.32	-1.33149	0.0649518	-20.4996	2.17088e-93	8.96591e-92	down
AT1G26710	AT1G26710	369.087	-4.83032	0.235842	-20.4812	3.16888e-93	1.3065e-91	down
AT5G62240	AT5G62240	543.287	-6.59216	0.322215	-20.4589	5.00664e-93	2.06062e-91	down
AT1G48740	AT1G48740	1118.6	2.79921	0.136892	20.4483	6.21563e-93	2.55378e-91	up
AT2G39870	AT2G39870	2048.01	1.85131	0.0906339	20.4263	9.77146e-93	4.00782e-91	up
AT1G72030	AT1G72030	851.5	-1.84336	0.0902652	-20.4216	1.07419e-92	4.39825e-91	down
AT3G23170	AT3G23170	1266.82	-4.31767	0.211546	-20.4101	1.361e-92	5.563e-91	down
AT2G29650	ANTR1	1185.32	-1.91806	0.0940432	-20.3955	1.833e-92	7.47942e-91	down
AT5G50160	ATFRO8	1172.19	-3.6175	0.177421	-20.3894	2.07732e-92	8.46178e-91	down
AT4G24000	ATCSLG2	1333.46	-2.77037	0.135936	-20.3799	2.5218e-92	1.02547e-90	down
AT4G19200	AT4G19200	2069.04	-1.46595	0.0720097	-20.3576	3.97223e-92	1.61252e-90	down
AT5G28237	AT5G28237	526.529	-5.91233	0.291191	-20.3039	1.18677e-91	4.80946e-90	down
AT1G48590	AT1G48590	372.152	-5.1458	0.25349	-20.2998	1.2912e-91	5.22376e-90	down
AT2G29340	AT2G29340	367.929	-3.13359	0.154422	-20.2924	1.50115e-91	6.06283e-90	down
AT1G23350	AT1G23350	528.15	-6.5495	0.323168	-20.2665	2.53909e-91	1.022e-89	down
AT2G45580	CYP76C3	1106.15	-8.51235	0.420227	-20.2566	3.10885e-91	1.24922e-89	down
AT2G19170	SLP3	2340.67	1.28857	0.0636513	20.2442	3.99216e-91	1.59875e-89	up
AT4G37560	AT4G37560	385.055	-3.02842	0.149603	-20.2431	4.08576e-91	1.63348e-89	down
AT3G15840	PIFI	1729.27	-2.50588	0.124055	-20.1998	9.82747e-91	3.9224e-89	down
AT2G33100	ATCSLD1	469.577	-5.55537	0.275482	-20.166	1.94752e-90	7.76003e-89	down
AT4G36490	ATSFH12	1470.28	-9.16596	0.454884	-20.1501	2.68471e-90	1.06795e-88	down
AT4G36640	AT4G36640	610.388	-2.72632	0.135339	-20.1444	3.01224e-90	1.19623e-88	down
AT5G45670	AT5G45670	3619.21	1.1833	0.0587723	20.1336	3.74467e-90	1.48462e-88	up
AT5G46240	AtKAT1	347.454	-4.34976	0.216142	-20.1245	4.50241e-90	1.78206e-88	down
AT3G61870	AT3G61870	1992.01	-1.35714	0.0674888	-20.1091	6.1448e-90	2.42807e-88	down
AT2G28200	AT2G28200	513.951	-2.51813	0.125239	-20.1066	6.4551e-90	2.54644e-88	down
AT2G39130	AT2G39130	1005.6	-1.94951	0.0969774	-20.1027	6.98242e-90	2.74989e-88	down
AT4G10440	AT4G10440	321.993	-3.91886	0.195033	-20.0933	8.44546e-90	3.32057e-88	down
AT1G28230	ATPUP1	365.113	-3.12056	0.155315	-20.0918	8.70925e-90	3.41863e-88	down
AT4G30190	AHA2	2625.27	-1.71291	0.0852725	-20.0875	9.49893e-90	3.72245e-88	down
AT1G68400	AT1G68400	958.939	1.80623	0.0900184	20.0651	1.48869e-89	5.82427e-88	up
AT4G18020	APRR2	4174.79	1.09283	0.054488	20.0564	1.77455e-89	6.91988e-88	up
AT1G62990	IXR11	379.043	-5.10522	0.254543	-20.0565	1.77295e-89	6.91988e-88	down
AT3G19310	AT3G19310	414.151	-5.11583	0.255336	-20.0356	2.69412e-89	1.04885e-87	down
AT3G60780	AT3G60780	385.402	-4.24719	0.212307	-20.0049	4.98781e-89	1.93863e-87	down
AT3G28540	AT3G28540	377.773	-3.40805	0.170402	-20.0001	5.50086e-89	2.13455e-87	down
AT1G68010	ATHPR1	4278.39	-1.26596	0.0633572	-19.9814	7.99753e-89	3.09829e-87	down
AT2G37170	PIP2;2	708.481	-2.7114	0.135757	-19.9725	9.55445e-89	3.69543e-87	down
AT3G53510	ABCG20	702.132	-1.93912	0.0970905	-19.9723	9.58776e-89	3.70228e-87	down
AT5G22860	AT5G22860	674.33	-3.59046	0.179806	-19.9685	1.03468e-88	3.9889e-87	down
AT5G04140	FD-GOGAT	4763.8	-1.60008	0.0801597	-19.9611	1.19978e-88	4.61787e-87	down
AT2G36490	AtROS1	2202.21	1.25144	0.0627314	19.9491	1.52479e-88	5.85934e-87	up
AT1G41830	SKS6	1385.76	-1.89227	0.0948675	-19.9464	1.60956e-88	6.17509e-87	down
AT2G46770	ANAC043	322.066	-4.03043	0.202119	-19.9408	1.79999e-88	6.89453e-87	down
AT3G61250	AtMYB17	726.822	3.38348	0.169733	19.9341	2.05845e-88	7.87184e-87	up
AT4G31620	AT4G31620	410.773	4.05821	0.203779	19.9148	3.03037e-88	1.157e-86	up
AT4G39210	APL3	1203.69	-1.59369	0.0800302	-19.9137	3.098e-88	1.18092e-86	down
AT3G18360	AT3G18360	400.56	-4.62826	0.232495	-19.907	3.5407e-88	1.34535e-86	down
AT5G14890	AT5G14890	452.229	-3.08052	0.15475	-19.9064	3.58271e-88	1.35914e-86	down
AT5G60510	AtcPT9	852.514	-3.62395	0.1822	-19.89	4.97186e-88	1.88312e-86	down
AT3G57810	AT3G57810	1881.31	-2.64257	0.132862	-19.8896	5.00737e-88	1.89355e-86	down
AT5G03390	AT5G03390	643.029	2.16838	0.109036	19.8868	5.29257e-88	1.99822e-86	up
AT5G08750	AT5G08750	959.833	-1.78682	0.0898943	-19.8769	6.45585e-88	2.43355e-86	down
AT2G18700	ATTPS11	1407.83	1.65441	0.0832566	19.8712	7.23032e-88	2.72117e-86	up
AT2G42005	AT2G42005	786.08	-3.15127	0.158625	-19.8662	7.98301e-88	2.99969e-86	down
AT2G46140	AT2G46140	576.894	-2.68283	0.135301	-19.8286	1.68722e-87	6.32986e-86	down
AT1G19910	ATVHA-C2	3388.61	-1.20642	0.0608937	-19.8119	2.35132e-87	8.79357e-86	down
AT1G75920	AT1G75920	779.141	-5.25373	0.26518	-19.8119	2.34971e-87	8.79357e-86	down
AT4G15545	AT4G15545	3404.28	-1.27702	0.0644869	-19.8028	2.81345e-87	1.05053e-85	down
AT5G40260	AtSWEET8	1357.26	-1.68166	0.0849465	-19.7967	3.18161e-87	1.18614e-85	down
AT1G53380	AT1G53380	1297.1	1.7923	0.0906498	19.7717	5.21851e-87	1.94246e-85	up
AT1G23010	LPR1	391.509	-3.37858	0.170898	-19.7696	5.44593e-87	2.02394e-85	down
AT1G61800	ATGPT2	803.15	-3.55836	0.180035	-19.7648	5.98071e-87	2.21922e-85	down
AT1G16880	ACR11	3896.01	-1.64574	0.0832667	-19.7646	6.00231e-87	2.22376e-85	down
AT1G29395	COR413-TM1	1559.28	-2.80775	0.142277	-19.7343	1.09377e-86	4.04592e-85	down
AT4G21650	AT4G21650	3225.38	2.04658	0.103737	19.7285	1.22681e-86	4.53098e-85	up
AT4G27580	AT4G27580	892.427	-7.50956	0.38093	-19.7137	1.64385e-86	6.06181e-85	down
AT5G63920	AtTOP3alpha	810.865	1.91682	0.0972428	19.7117	1.71189e-86	6.30295e-85	up
AT3G56060	AT3G56060	316.143	-3.64164	0.184771	-19.709	1.80633e-86	6.64035e-85	down
AT2G02170	AT2G02170	2228.31	1.83859	0.093309	19.7043	1.97933e-86	7.26509e-85	up
AT4G29210	GGT3	2851.18	1.681	0.0853455	19.6964	2.31313e-86	8.47721e-85	up
AT4G19840	ATPP2-A1	1152.57	-8.81361	0.447586	-19.6915	2.55233e-86	9.33939e-85	down
AT1G28375	AT1G28375	1063.14	-2.70566	0.137508	-19.6763	3.44011e-86	1.25686e-84	down
AT3G11930	AT3G11930	2463.69	-4.45126	0.226412	-19.66	4.74452e-86	1.73076e-84	down
AT4G23690	AtDIR6	453.664	-4.1211	0.209622	-19.6596	4.78111e-86	1.74144e-84	down
AT1G11600	CYP77B1	1080.07	2.26445	0.115273	19.6442	6.48403e-86	2.35808e-84	up
AT3G54050	HCEF1	2635.49	-1.33141	0.0677949	-19.6388	7.20408e-86	2.61594e-84	down
AT4G27230	HTA2	2644.64	1.34577	0.0685414	19.6345	7.85208e-86	2.84689e-84	up
AT1G43800	FTM1	735.364	4.1386	0.211111	19.6039	1.43116e-85	5.17309e-84	up
AT5G48900	AT5G48900	690.323	-2.62699	0.134041	-19.5985	1.59335e-85	5.75059e-84	down
AT3G54920	PMR6	3231.77	1.17004	0.0597139	19.5941	1.73558e-85	6.25441e-84	up
AT1G28330	AtDRM1	5148.17	2.00085	0.102134	19.5903	1.86943e-85	6.72654e-84	up
AT3G47070	AT3G47070	1918.84	-1.62485	0.082988	-19.5793	2.32207e-85	8.3426e-84	down
AT1G58807	AT1G58807	1997.39	1.43428	0.0732841	19.5715	2.70439e-85	9.70149e-84	up
AT2G38240	AT2G38240	443.39	-6.35762	0.324881	-19.5691	2.83881e-85	1.01683e-83	down
AT1G72180	AT1G72180	1322.71	-2.03912	0.104208	-19.5678	2.9075e-85	1.03987e-83	down
AT5G16240	AT5G16240	843.07	-1.76997	0.0904674	-19.5647	3.09369e-85	1.1048e-83	down
AT3G07720	AT3G07720	1314.39	-1.90874	0.097579	-19.561	3.32639e-85	1.18611e-83	down
AT5G13800	CRN1	974.11	-1.60596	0.0821757	-19.543	4.73226e-85	1.68488e-83	down
AT4G22753	ATSMO1-3	687.097	-2.48469	0.127199	-19.5339	5.65632e-85	2.01087e-83	down
AT2G26190	AT2G26190	912.989	2.07061	0.106052	19.5245	6.79227e-85	2.4111e-83	up
AT4G28780	AT4G28780	843.6	-3.72785	0.191024	-19.5151	8.16339e-85	2.8935e-83	down
AT2G46860	AtPPa3	1113.9	-8.76495	0.449145	-19.5147	8.22729e-85	2.9118e-83	down
AT1G02850	BGLU11	2260.27	-1.87413	0.0960774	-19.5064	9.67878e-85	3.42041e-83	down
AT3G44300	AtNIT2	1822.54	1.85778	0.0952517	19.5039	1.01663e-84	3.58737e-83	up
AT1G70760	CRR23	1094.32	-2.13792	0.109761	-19.4779	1.68925e-84	5.95198e-83	down
AT4G18596	AT4G18596	1363.15	-9.0567	0.465217	-19.4677	2.06374e-84	7.26071e-83	down
AT5G63850	AAP4	1543.09	-1.9111	0.0981729	-19.4667	2.10481e-84	7.39425e-83	down
AT1G16630	AT1G16630	583.147	2.24744	0.115469	19.4635	2.23768e-84	7.84939e-83	up
AT4G26850	VTC2	8683.29	-1.35061	0.0694036	-19.4602	2.38645e-84	8.35891e-83	down
AT1G64060	ATRBOH%20F	998.681	-1.92729	0.0991917	-19.43	4.30516e-84	1.50573e-82	down
AT1G11950	AT1G11950	1251.76	2.96573	0.152646	19.4287	4.41092e-84	1.54045e-82	up
AT1G18150	ATMPK8	1123.52	-1.51272	0.0779507	-19.4062	6.8455e-84	2.38718e-82	down
AT3G12530	PSF2	619.602	2.59906	0.134078	19.3848	1.03802e-83	3.6092e-82	up
AT1G20850	XCP2	720.397	-3.26927	0.168667	-19.383	1.07331e-83	3.72647e-82	down
AT2G32860	BGLU33	383.272	-5.90897	0.304864	-19.3823	1.0883e-83	3.773e-82	down
AT5G04720	ADR1-L2	1829.19	1.40206	0.0723546	19.3776	1.19362e-83	4.13209e-82	up
AT2G31110	TBL40	390.606	-3.3965	0.175342	-19.3707	1.36299e-83	4.71155e-82	down
AT3G08040	ATFRD3	359.819	-5.47835	0.282939	-19.3623	1.6064e-83	5.54488e-82	down
AT1G58430	RXF26	905.348	-2.83364	0.146353	-19.3616	1.6271e-83	5.60818e-82	down
AT5G28690	AT5G28690	837.837	-8.10986	0.41921	-19.3456	2.22075e-83	7.64325e-82	down
AT1G44100	AAP5	1400.75	-3.22046	0.166606	-19.3298	3.01664e-83	1.03525e-81	down
AT4G04930	DES-1-LIKE	896.173	-8.00188	0.414384	-19.3103	4.3987e-83	1.50736e-81	down
AT5G48650	AT5G48650	775.974	1.86128	0.0964365	19.3005	5.31683e-83	1.81937e-81	up
AT1G23090	AST91	906.845	-1.79833	0.0932142	-19.2924	6.21591e-83	2.12396e-81	down
AT5G51590	AHL4	697.706	1.96994	0.102341	19.2487	1.44742e-82	4.9316e-81	up
AT5G17340	AT5G17340	1014.67	-3.47457	0.18067	-19.2316	2.01399e-82	6.85217e-81	down
AT1G78090	ATTPPB	372.487	-5.32803	0.277155	-19.224	2.3291e-82	7.91293e-81	down
AT4G38230	ATCPK26	815.359	-2.20198	0.114546	-19.2236	2.34964e-82	7.97132e-81	down
AT4G35180	LHT7	698.577	-7.54672	0.393081	-19.1989	3.78074e-82	1.28081e-80	down
AT1G70290	ATTPS8	2122.59	1.90313	0.0991458	19.1953	4.05361e-82	1.3713e-80	up
AT3G25220	FKBP15-1	3703.28	-1.45989	0.0760569	-19.1947	4.09779e-82	1.38427e-80	down
AT1G01320	AT1G01320	11897.8	1.4652	0.0763482	19.191	4.40239e-82	1.48506e-80	up
AT5G47590	AT5G47590	1089.62	4.11161	0.214283	19.1877	4.68702e-82	1.57883e-80	up
AT4G35770	ATSEN1	1053.49	4.51974	0.235592	19.1846	4.97863e-82	1.67468e-80	up
AT1G69770	CMT3	1634.09	1.37611	0.0717764	19.1722	6.31819e-82	2.12227e-80	up
AT5G22090	AT5G22090	1241.58	-2.00179	0.104455	-19.1641	7.38503e-82	2.47712e-80	down
AT3G06160	AT3G06160	609.022	2.60551	0.135992	19.1593	8.09337e-82	2.71088e-80	up
AT2G27035	AtENODL20	540.048	3.67332	0.191984	19.1335	1.32845e-81	4.44337e-80	up
AT5G56220	AT5G56220	985.077	2.06492	0.107942	19.13	1.42178e-81	4.74886e-80	up
AT4G14780	AT4G14780	1090.24	-2.90481	0.151854	-19.129	1.44861e-81	4.83169e-80	down
AT5G09730	ATBX3	332.452	-4.51327	0.236018	-19.1226	1.63881e-81	5.45842e-80	down
AT1G28270	AtRALF4	1134.25	-8.44042	0.441652	-19.111	2.04509e-81	6.80207e-80	down
AT3G21690	AT3G21690	1055.04	-1.77998	0.0931448	-19.1098	2.0926e-81	6.95037e-80	down
AT5G51950	AT5G51950	850.395	-1.73294	0.0907071	-19.1048	2.30235e-81	7.63636e-80	down
AT3G48290	CYP71A24	743.958	-7.93873	0.415721	-19.0963	2.71122e-81	8.9674e-80	down
AT1G06080	ADS1	515.253	2.66226	0.139721	19.0542	6.06262e-81	2.00243e-79	up
AT5G11510	AtMYB3R4	951.122	2.13982	0.112391	19.039	8.10673e-81	2.67387e-79	up
AT2G31750	UGT74D1	995.925	-3.05604	0.160521	-19.0382	8.22781e-81	2.71004e-79	down
AT4G30140	CDEF1	1008.16	-8.61999	0.4531	-19.0245	1.06988e-80	3.51904e-79	down
AT1G23580	AT1G23580	369.839	-5.75225	0.30239	-19.0226	1.1083e-80	3.64036e-79	down
AT3G02210	COBL1	578.978	2.60381	0.136966	19.0106	1.39399e-80	4.57245e-79	up
AT3G52460	AT3G52460	308.107	-5.04387	0.265472	-18.9997	1.71622e-80	5.62162e-79	down
AT2G42800	AtRLP29	937.377	1.71073	0.0900551	18.9965	1.82422e-80	5.96717e-79	up
AT4G25900	AT4G25900	738.084	-1.94448	0.102414	-18.9865	2.20742e-80	7.21071e-79	down
AT1G19640	JMT	723.118	-2.90158	0.15297	-18.9683	3.11945e-80	1.01759e-78	down
AT4G24480	AT4G24480	419.853	-2.6509	0.139914	-18.9467	4.70263e-80	1.53194e-78	down
AT3G56600	AT3G56600	508.528	-6.16524	0.325419	-18.9455	4.8067e-80	1.56369e-78	down
AT5G54780	AT5G54780	1128.52	-3.36641	0.177757	-18.9383	5.51918e-80	1.79302e-78	down
AT5G13580	ABCG6	284.78	-4.35744	0.230159	-18.9323	6.18138e-80	2.0054e-78	down
AT5G12000	AT5G12000	1822.96	-9.93588	0.524818	-18.9321	6.20949e-80	2.01177e-78	down
AT4G23870	AT4G23870	609.379	2.68079	0.141622	18.9292	6.55419e-80	2.12056e-78	up
AT3G29030	ATEXP5	968.076	-2.56038	0.135269	-18.9281	6.6971e-80	2.16385e-78	down
AT3G52810	ATPAP21	390.08	-6.16992	0.326223	-18.9132	8.88439e-80	2.86667e-78	down
AT1G70580	AOAT2	892.025	-2.19332	0.116033	-18.9026	1.08598e-79	3.4993e-78	down
AT1G54280	AT1G54280	335.672	-3.42542	0.18122	-18.902	1.09838e-79	3.53447e-78	down
AT3G03480	CHAT	1043.32	-4.70585	0.249151	-18.8876	1.4439e-79	4.64002e-78	down
AT3G51895	AST12	2037.79	-1.19577	0.0633336	-18.8805	1.64937e-79	5.29314e-78	down
AT1G20450	ERD10	5492.78	-1.76612	0.0935513	-18.8787	1.70858e-79	5.47575e-78	down
AT5G43990	SDG18	800.432	1.76664	0.0936719	18.8599	2.43584e-79	7.79601e-78	up
AT3G15540	IAA19	325.852	-3.41889	0.181366	-18.8508	2.89637e-79	9.24502e-78	down
AT5G48210	AT5G48210	919.313	-4.56065	0.24194	-18.8504	2.91901e-79	9.3048e-78	down
AT2G36970	AT2G36970	286.24	-3.77182	0.200265	-18.8341	3.96575e-79	1.26245e-77	down
AT3G55990	ESK1	769.901	-2.54163	0.135014	-18.8249	4.71777e-79	1.49983e-77	down
AT5G07600	AT5G07600	435.492	-4.49094	0.238583	-18.8234	4.85472e-79	1.54131e-77	down
AT2G23320	AtWRKY15	1229.24	1.71569	0.0911668	18.8192	5.2583e-79	1.66721e-77	up
AT3G27280	ATPHB4	1365.38	1.3806	0.0735485	18.7712	1.2987e-78	4.11219e-77	up
AT5G01760	AT5G01760	367.451	-4.13494	0.22034	-18.7662	1.42869e-78	4.51778e-77	down
AT1G29980	AT1G29980	1197.63	1.61285	0.0859739	18.7598	1.61123e-78	5.08146e-77	up
AT3G26200	CYP71B22	441.753	3.26226	0.173996	18.749	1.9712e-78	6.20851e-77	up
AT1G73860	AT1G73860	302.128	-4.44876	0.237511	-18.7307	2.77977e-78	8.74357e-77	down
AT4G34510	KCS17	706.192	-3.8782	0.207451	-18.6945	5.48486e-78	1.72294e-76	down
AT4G21215	AT4G21215	671.52	-2.16136	0.11576	-18.6709	8.53345e-78	2.67705e-76	down
AT2G22190	TPPE	454.828	-2.61125	0.139873	-18.6687	8.90078e-78	2.7886e-76	down
AT5G57720	AT5G57720	391.018	5.78916	0.310114	18.6678	9.04244e-78	2.82925e-76	up
AT3G10320	AT3G10320	417.53	-3.59025	0.192344	-18.6658	9.39882e-78	2.93688e-76	down
AT5G13990	ATEXO70C2	458.732	-4.70736	0.252287	-18.6588	1.07169e-77	3.34433e-76	down
AT3G48420	AT3G48420	1017.46	-2.00631	0.107529	-18.6582	1.083e-77	3.3752e-76	down
AT5G59370	ACT4	1054.32	-8.14803	0.436742	-18.6564	1.12022e-77	3.48662e-76	down
AT5G25110	CIPK25	287.688	-4.69723	0.251834	-18.6521	1.21412e-77	3.77394e-76	down
AT4G17840	AT4G17840	1627.53	-2.316	0.124281	-18.6352	1.66393e-77	5.16537e-76	down
AT3G06550	RWA2	2154.85	-1.27414	0.0684038	-18.6268	1.94861e-77	6.04119e-76	down
AT1G69940	ATPPME1	5878.44	-12.3045	0.660835	-18.6196	2.22791e-77	6.89808e-76	down
AT1G80760	NIP6	363.691	-4.46433	0.239919	-18.6077	2.78373e-77	8.60782e-76	down
AT3G57150	AtCBF5	2175.9	1.50746	0.0810263	18.6045	2.95361e-77	9.12124e-76	up
AT2G23740	SUVR5	3103.43	1.64384	0.0884084	18.5937	3.6149e-77	1.11489e-75	up
AT5G66210	CPK28	1898.21	1.96837	0.105866	18.5931	3.65646e-77	1.12625e-75	up
AT4G24510	CER2	1547.8	-1.22007	0.0656329	-18.5893	3.92202e-77	1.20648e-75	down
AT2G29360	AT2G29360	599.972	-2.59256	0.139478	-18.5876	4.04715e-77	1.24336e-75	down
AT4G14330	AT4G14330	737.383	2.03535	0.109528	18.5829	4.41962e-77	1.35604e-75	up
AT3G62180	AT3G62180	1248.29	-8.21091	0.442148	-18.5705	5.57049e-77	1.70694e-75	down
AT3G28220	AT3G28220	2210.41	-1.25812	0.0678335	-18.5471	8.60116e-77	2.63222e-75	down
AT5G15720	GLIP7	373.83	2.83444	0.152969	18.5296	1.19254e-76	3.64483e-75	up
AT1G13130	AT1G13130	262.147	-4.20625	0.227078	-18.5234	1.33743e-76	4.08244e-75	down
AT2G42200	AtSPL9	1417.44	1.46634	0.07917	18.5214	1.38787e-76	4.23095e-75	up
AT4G24800	ECIP1	2092.65	1.27084	0.0686167	18.5209	1.40111e-76	4.26585e-75	up
AT5G61820	AT5G61820	3514.04	-1.67854	0.0907285	-18.5007	2.03838e-76	6.1902e-75	down
AT2G26400	ARD	360.037	3.80343	0.205588	18.5003	2.05488e-76	6.23236e-75	up
AT3G01620	AT3G01620	267.852	-3.88715	0.210441	-18.4715	3.50267e-76	1.06099e-74	down
AT2G22840	AtGRF1	1137.42	2.39481	0.129656	18.4705	3.56972e-76	1.07992e-74	up
AT2G39420	AT2G39420	601.228	-2.55374	0.138355	-18.4579	4.50214e-76	1.36026e-74	down
AT2G34680	AIR9	2340.74	1.65435	0.0896407	18.4554	4.71846e-76	1.42381e-74	up
AT1G51760	IAR3	2142.53	-1.97991	0.10731	-18.4505	5.16798e-76	1.55748e-74	down
AT1G50250	FTSH1	1894.42	-1.3334	0.072287	-18.4459	5.62483e-76	1.69301e-74	down
AT5G39400	ATPTEN1	749.874	-8.06629	0.437388	-18.442	6.05026e-76	1.81875e-74	down
AT5G63800	BGAL6	748.053	-1.81609	0.098483	-18.4407	6.19465e-76	1.8598e-74	down
AT5G46510	VICTL	778.599	1.73009	0.0939051	18.4238	8.46315e-76	2.53766e-74	up
AT3G21550	AtDMP2	389.26	-5.35481	0.290673	-18.4221	8.73243e-76	2.6151e-74	down
AT5G57810	TET15	383.882	-5.70826	0.310352	-18.3929	1.49838e-75	4.48154e-74	down
AT3G19050	POK2	1019.68	1.95311	0.10623	18.3857	1.71084e-75	5.11057e-74	up
AT1G65840	ATPAO4	2107.68	-1.06726	0.0580814	-18.3752	2.07398e-75	6.18755e-74	down
AT5G13290	CRN	742.46	1.84982	0.100731	18.364	2.5526e-75	7.60592e-74	up
AT4G37540	LBD39	541.531	2.12948	0.115976	18.3614	2.67778e-75	7.96892e-74	up
AT4G34138	UGT73B1	618.534	-2.17213	0.118304	-18.3605	2.71955e-75	8.08308e-74	down
AT5G07990	CYP75B1	2205.97	-2.26132	0.123255	-18.3467	3.50677e-75	1.04099e-73	down
AT2G25600	AKT6	354.494	-3.31816	0.180909	-18.3416	3.8536e-75	1.14251e-73	down
AT4G39390	ATNST-KT1	676.719	-1.83805	0.100255	-18.3337	4.45323e-75	1.31865e-73	down
AT1G22110	AT1G22110	284.872	-4.8545	0.264919	-18.3245	5.27866e-75	1.56111e-73	down
AT2G02148	AT2G02148	647.843	1.89919	0.103643	18.3244	5.28549e-75	1.56119e-73	up
AT3G49540	AT3G49540	3269.8	-8.88261	0.484769	-18.3234	5.38678e-75	1.58913e-73	down
AT2G29350	SAG13	482.854	-6.48445	0.353927	-18.3214	5.58114e-75	1.64443e-73	down
AT5G13840	CCS52B	1745.64	1.3861	0.0756652	18.3188	5.85753e-75	1.72372e-73	up
AT4G37310	CYP81H1	468.574	-2.38565	0.130283	-18.3112	6.73201e-75	1.97861e-73	down
AT1G75640	AT1G75640	839.54	1.76096	0.096176	18.3098	6.91343e-75	2.02942e-73	up
AT5G50335	AT5G50335	403.495	-6.15914	0.336426	-18.3075	7.20408e-75	2.11213e-73	down
AT3G47620	AtTCP14	953.994	2.08283	0.113942	18.2797	1.20156e-74	3.51844e-73	up
AT1G03920	AT1G03920	537.067	-2.99555	0.163981	-18.2676	1.49931e-74	4.38492e-73	down
AT2G38810	HTA8	823.198	1.92316	0.105288	18.2658	1.55029e-74	4.52846e-73	up
AT4G34881	AT4G34881	1217.39	1.97977	0.108445	18.2561	1.85073e-74	5.39941e-73	up
AT2G28315	AT2G28315	470.28	-5.46057	0.299473	-18.2339	2.77645e-74	8.09021e-73	down
AT5G56040	SKM2	1250.59	-2.05943	0.113028	-18.2205	3.55081e-74	1.03339e-72	down
AT5G12080	ATMSL10	1913.64	1.56094	0.0857079	18.2123	4.12009e-74	1.1976e-72	up
AT1G70790	AT1G70790	1749.64	-2.0963	0.115185	-18.1993	5.22464e-74	1.51681e-72	down
AT1G78110	AT1G78110	366.719	-2.76145	0.151747	-18.1977	5.38119e-74	1.56035e-72	down
AT3G06220	AT3G06220	537.669	2.71525	0.14923	18.1951	5.64862e-74	1.63589e-72	up
AT4G25590	ADF7	674.823	-7.91353	0.434975	-18.1931	5.85669e-74	1.69409e-72	down
AT3G01230	AT3G01230	1334.74	-9.31548	0.512157	-18.1887	6.33985e-74	1.83162e-72	down
AT1G21000	AT1G21000	617.535	-1.89627	0.104295	-18.1819	7.18621e-74	2.07361e-72	down
AT3G61470	LHCA2	13922.4	-1.20656	0.0664019	-18.1706	8.82539e-74	2.54351e-72	down
AT4G34230	ATCAD5	1862.82	-1.75839	0.096791	-18.1669	9.43991e-74	2.71732e-72	down
AT1G23440	AT1G23440	852.102	-1.96483	0.108179	-18.1628	1.01684e-73	2.92348e-72	down
AT3G62020	GLP10	585.914	-5.38674	0.296652	-18.1584	1.101e-73	3.16162e-72	down
AT1G12450	AT1G12450	618.002	-1.89974	0.104672	-18.1494	1.29786e-73	3.72241e-72	down
AT3G03890	AT3G03890	775.837	-1.77465	0.0978192	-18.1421	1.48201e-73	4.24546e-72	down
AT5G56150	UBC30	1087.6	-1.53766	0.084814	-18.1298	1.85306e-73	5.30199e-72	down
AT5G48140	AT5G48140	1826.81	-10.1321	0.559136	-18.1209	2.17861e-73	6.22594e-72	down
AT1G55120	AtcwINV3	649.454	-1.98939	0.109803	-18.1178	2.30651e-73	6.58353e-72	down
AT2G38500	AT2G38500	324.451	-5.77796	0.318959	-18.1151	2.42346e-73	6.90905e-72	down
AT4G24140	AT4G24140	515.597	-2.4386	0.13467	-18.1081	2.75319e-73	7.83965e-72	down
AT5G60680	AT5G60680	1282.55	1.46544	0.0810395	18.0831	4.3324e-73	1.23216e-71	up
AT5G07680	ANAC079	250.166	-4.32978	0.239471	-18.0806	4.52954e-73	1.28669e-71	down
AT2G32910	AT2G32910	1671.86	-1.53363	0.0848305	-18.0788	4.68227e-73	1.32849e-71	down
AT3G46040	RPS15AD	2772.32	1.42715	0.0789463	18.0775	4.79074e-73	1.35764e-71	up
AT1G34000	OHP2	801.965	-1.64127	0.0908425	-18.0672	5.77406e-73	1.63436e-71	down
AT5G65205	AT5G65205	774	-2.18683	0.121053	-18.065	6.01199e-73	1.69765e-71	down
AT1G15980	NDF1	1093.84	-2.45484	0.135906	-18.0628	6.25568e-73	1.76437e-71	down
AT3G21320	AT3G21320	482.203	-7.10258	0.393307	-18.0586	6.75041e-73	1.90165e-71	down
AT2G16990	AT2G16990	566.922	-3.44986	0.191061	-18.0563	7.03555e-73	1.97962e-71	down
AT5G15450	APG6	1565.18	-1.27047	0.0704108	-18.0437	8.83773e-73	2.48377e-71	down
AT5G06930	AT5G06930	298.218	-3.09966	0.171946	-18.0269	1.19742e-72	3.36127e-71	down
AT4G32460	AT4G32460	2054.11	-1.34347	0.0745289	-18.0262	1.21346e-72	3.40228e-71	down
AT3G47870	ASL29	365.359	-4.06307	0.225402	-18.0259	1.22075e-72	3.41868e-71	down
AT1G71880	ATSUC1	3532.13	-1.61252	0.0897038	-17.976	3.00139e-72	8.39541e-71	down
AT3G22790	NET1A	1814.46	1.23656	0.0688142	17.9695	3.37655e-72	9.4337e-71	up
AT1G04700	AT1G04700	445.209	-2.56628	0.142931	-17.9547	4.41217e-72	1.23126e-70	down
AT1G50240	FU	719.748	1.84241	0.102722	17.9358	6.19411e-72	1.7265e-70	up
AT1G53160	FTM6	1858.15	1.66044	0.0926197	17.9275	7.19083e-72	2.00197e-70	up
AT3G47350	ATHSD2	284.533	-4.252	0.237266	-17.9208	8.11525e-72	2.25405e-70	down
AT5G43870	AT5G43870	410.1	-2.33982	0.130654	-17.9085	1.01272e-71	2.80632e-70	down
AT2G24370	AT2G24370	357.48	-4.1365	0.231057	-17.9025	1.12661e-71	3.11464e-70	down
AT2G14560	LURP1	256.731	-4.89237	0.273325	-17.8995	1.1909e-71	3.28855e-70	down
AT1G75160	AT1G75160	335.39	-5.77122	0.323013	-17.8668	2.13774e-71	5.89628e-70	down
AT3G50910	AT3G50910	1410.68	-1.72583	0.0967822	-17.8321	3.98445e-71	1.09771e-69	down
AT4G16620	UMAMIT8	256.682	-4.09745	0.229844	-17.8271	4.35358e-71	1.19802e-69	down
AT5G65870	ATPSK5	785.046	-6.15438	0.345383	-17.819	5.03053e-71	1.3827e-69	down
AT4G02140	AT4G02140	336.709	-4.21619	0.23679	-17.8056	6.38962e-71	1.75423e-69	down
AT2G24820	AtTic55	876.053	-1.94581	0.109346	-17.7951	7.71587e-71	2.1159e-69	down
AT3G04610	FLK	4070.41	1.79853	0.10107	17.7949	7.73946e-71	2.11992e-69	up
AT3G12320	LNK3	328.623	-2.73205	0.153555	-17.792	8.14605e-71	2.22872e-69	down
AT1G76240	AT1G76240	416.082	-6.62137	0.372261	-17.7869	8.92778e-71	2.43978e-69	down
AT2G01420	AtPIN4	439.507	-2.30575	0.129638	-17.7861	9.06488e-71	2.4744e-69	down
AT5G02790	GSTL3	4158.48	-1.78944	0.100619	-17.7844	9.34148e-71	2.54698e-69	down
AT1G28430	CYP705A24	591.299	-7.39665	0.416289	-17.7681	1.24942e-70	3.40266e-69	down
AT2G33460	RIC1	385.154	-6.43247	0.362188	-17.76	1.44158e-70	3.92149e-69	down
AT4G18780	ATCESA8	642.493	-3.93596	0.221872	-17.7398	2.0675e-70	5.61774e-69	down
AT3G01750	AT3G01750	726.008	-2.6651	0.150236	-17.7394	2.08271e-70	5.65259e-69	down
AT1G64970	G-TMT	1707.24	-1.13391	0.0639374	-17.7346	2.26666e-70	6.14481e-69	down
AT4G19960	ATKUP9	360.233	-3.16841	0.178904	-17.7101	3.50684e-70	9.49606e-69	down
AT2G36145	AT2G36145	596.51	-1.81609	0.102556	-17.7083	3.61853e-70	9.78735e-69	down
AT1G01110	IQD18	482.132	2.09164	0.11812	17.7078	3.653e-70	9.86933e-69	up
AT5G33370	AT5G33370	8100.61	-2.73745	0.154701	-17.6951	4.57245e-70	1.23394e-68	down
AT1G11770	AT1G11770	409.197	-6.51992	0.368526	-17.6919	4.8443e-70	1.30582e-68	down
AT3G08760	ATSIK	1661.09	1.36882	0.0774246	17.6794	6.04882e-70	1.62865e-68	up
AT1G02800	ATCEL2	1190.5	2.52626	0.142934	17.6743	6.61627e-70	1.77942e-68	up
AT3G09500	AT3G09500	6374.91	1.08257	0.0612893	17.6632	8.05183e-70	2.16306e-68	up
AT1G23520	AT1G23520	394.948	-5.89978	0.334038	-17.662	8.22435e-70	2.20691e-68	down
AT3G17630	ATCHX19	482.645	-2.7052	0.153248	-17.6524	9.75207e-70	2.61096e-68	down
AT1G61180	AT1G61180	570.99	2.02333	0.114632	17.6506	1.0064e-69	2.69143e-68	up
AT2G31040	AT2G31040	1117.78	-1.62131	0.0918605	-17.6497	1.02224e-69	2.73073e-68	down
AT3G06050	ATPRXIIF	1689.81	-1.17785	0.066868	-17.6146	1.90328e-69	5.07854e-68	down
AT2G37460	UMAMIT12	293.67	-4.00514	0.227537	-17.6021	2.37248e-69	6.32341e-68	down
AT5G48720	XRI	617.54	1.85336	0.105303	17.6003	2.45183e-69	6.52759e-68	up
AT3G01630	AT3G01630	280.573	-4.72614	0.268814	-17.5815	3.41622e-69	9.08494e-68	down
AT3G04000	AT3G04000	307.312	-2.79142	0.158846	-17.5732	3.95489e-69	1.05057e-67	down
AT1G24030	AT1G24030	300.282	-4.33275	0.246676	-17.5646	4.60311e-69	1.22139e-67	down
AT4G29360	AT4G29360	943.83	2.14456	0.122155	17.5561	5.3423e-69	1.41595e-67	up
AT2G19330	PIRL6	350.274	-6.29272	0.358656	-17.5453	6.46204e-69	1.71082e-67	down
AT2G36350	AT2G36350	1126	1.35543	0.0772866	17.5378	7.37793e-69	1.95113e-67	up
AT1G19650	AT1G19650	1340.13	-1.47704	0.0842438	-17.5329	8.0393e-69	2.12366e-67	down
AT1G17920	HDG12	601.049	1.94227	0.110992	17.4991	1.45525e-68	3.83991e-67	up
AT4G00350	AT4G00350	819.8	-8.19587	0.468403	-17.4975	1.49785e-68	3.94794e-67	down
AT1G61860	AT1G61860	389.195	-4.10905	0.235083	-17.4792	2.06531e-68	5.43758e-67	down
AT1G75280	AT1G75280	1466.01	-2.39927	0.137272	-17.4782	2.09906e-68	5.52031e-67	down
AT5G19140	AILP1	3493.53	-1.81353	0.103777	-17.4752	2.21326e-68	5.8142e-67	down
AT5G38420	RBCS2B	16557.8	-2.81196	0.160922	-17.4741	2.25806e-68	5.92536e-67	down
AT5G43810	AGO10	4270.23	1.72047	0.0985606	17.4559	3.10288e-68	8.13325e-67	up
AT3G21240	4CL2	494.435	-2.29987	0.131883	-17.4387	4.19207e-68	1.09761e-66	down
AT1G28610	AT1G28610	364.467	-3.62195	0.207786	-17.4311	4.78978e-68	1.25273e-66	down
AT3G16770	ATEBP	1416.08	1.55797	0.0894393	17.4193	5.89135e-68	1.53878e-66	up
AT1G01980	AT1G01980	709.477	-7.18043	0.412213	-17.4192	5.89644e-68	1.53878e-66	down
AT3G24170	ATGR1	3062.72	-1.16341	0.0668399	-17.4059	7.43906e-68	1.93922e-66	down
AT1G08340	AT1G08340	244.668	-4.35819	0.250565	-17.3935	9.2489e-68	2.40836e-66	down
AT1G23590	AT1G23590	413.011	-6.69487	0.385133	-17.3833	1.10485e-67	2.87381e-66	down
AT3G53420	AtPIP2;1	7141.08	-1.38925	0.0799275	-17.3814	1.1418e-67	2.96669e-66	down
AT3G62660	GATL7	1268.55	-1.43965	0.0828816	-17.37	1.39264e-67	3.61446e-66	down
AT3G12110	ACT11	1512.14	-1.54297	0.0888491	-17.3662	1.48861e-67	3.85932e-66	down
AT1G62540	FMO%20GS-OX2	415.25	2.40514	0.138519	17.3633	1.56475e-67	4.05231e-66	up
AT3G56370	AT3G56370	3427.13	1.23551	0.0711677	17.3606	1.63981e-67	4.24207e-66	up
AT1G69530	AT-EXP1	4138.4	-2.48943	0.143421	-17.3575	1.73205e-67	4.47581e-66	down
AT4G22590	TPPG	453.215	-2.16495	0.124755	-17.3537	1.85069e-67	4.77199e-66	down
AT4G22592	CPuORF27	453.215	-2.16495	0.124755	-17.3537	1.85069e-67	4.77199e-66	down
AT5G17090	AT5G17090	775.573	-2.09611	0.120798	-17.3522	1.89857e-67	4.89016e-66	down
AT4G04450	AtWRKY42	245.261	-3.88469	0.223898	-17.3503	1.96313e-67	5.05097e-66	down
AT5G51600	ATMAP65-3	839.944	2.0326	0.117215	17.3408	2.3164e-67	5.95344e-66	up
AT4G36850	AT4G36850	318.871	3.63662	0.209741	17.3386	2.40461e-67	6.17348e-66	up
AT2G46100	AT2G46100	568.63	-2.75091	0.158691	-17.335	2.56175e-67	6.56982e-66	down
AT4G36350	ATPAP25	673.782	-2.95382	0.170411	-17.3336	2.62592e-67	6.72711e-66	down
AT5G45490	AT5G45490	1049.05	1.64525	0.0950364	17.3118	3.8324e-67	9.8073e-66	up
AT5G23270	ATSTP11	810.367	-8.44358	0.488342	-17.2903	5.56595e-67	1.42282e-65	down
AT4G15910	ATDI21	949.982	1.43828	0.0832403	17.2787	6.81218e-67	1.73952e-65	up
AT5G09660	PMDH2	4720.14	-1.16724	0.0675684	-17.2749	7.26797e-67	1.85392e-65	down
AT3G11430	ATGPAT5	1460.61	-9.80954	0.568009	-17.2701	7.90694e-67	2.01474e-65	down
AT1G10060	ATBCAT-1	1614.95	-1.42859	0.0827452	-17.2649	8.64736e-67	2.20105e-65	down
AT1G15380	GLYI4	2008.08	1.21628	0.0704667	17.2604	9.35111e-67	2.37762e-65	up
AT4G16160	ATOEP16-2	313.021	-4.95848	0.287285	-17.2598	9.45091e-67	2.40043e-65	down
AT1G18470	AT1G18470	1155.22	-1.57892	0.0914925	-17.2574	9.84796e-67	2.4986e-65	down
AT3G18220	LPP4	372.704	-6.54321	0.379291	-17.2512	1.09633e-66	2.77862e-65	down
AT2G39570	ACR9	3801.39	1.30956	0.0759399	17.2447	1.22687e-66	3.10615e-65	up
AT1G01600	CYP86A4	1589.03	-2.99183	0.173551	-17.2389	1.35614e-66	3.42979e-65	down
AT1G26920	AT1G26920	702.735	-2.6975	0.156538	-17.2322	1.52277e-66	3.8471e-65	down
AT5G61130	AtPDCB1	2413.78	1.34166	0.0779037	17.222	1.81617e-66	4.58346e-65	up
AT4G29340	PRF4	964.306	-7.25308	0.421395	-17.2121	2.15592e-66	5.43512e-65	down
AT1G62300	ATWRKY6	328.543	-3.05659	0.177603	-17.2102	2.22798e-66	5.61082e-65	down
AT3G47680	AT3G47680	706.371	1.87205	0.108797	17.2068	2.36152e-66	5.94083e-65	up
AT5G43450	AT5G43450	253.452	-3.33981	0.194109	-17.2059	2.39914e-66	6.02908e-65	down
AT4G22860	AT4G22860	522.203	2.1429	0.124582	17.2007	2.62326e-66	6.58532e-65	up
AT3G03780	ATMS2	3757.27	-2.97841	0.173183	-17.198	2.749e-66	6.89369e-65	down
AT4G25880	APUM6	2079.51	1.03291	0.0600643	17.1968	2.80598e-66	7.02915e-65	up
AT2G16210	AT2G16210	729.043	3.11397	0.181095	17.1953	2.88115e-66	7.20985e-65	up
AT5G49890	ATCLC-C	1042.44	-1.95833	0.11399	-17.1798	3.76226e-66	9.39498e-65	down
AT3G20530	AT3G20530	848.423	-8.50827	0.495339	-17.1767	3.97036e-66	9.9042e-65	down
AT1G06250	AT1G06250	370.57	-2.3013	0.134033	-17.1697	4.47816e-66	1.11592e-64	down
AT2G20320	AT2G20320	816.474	-2.0404	0.118868	-17.1652	4.83784e-66	1.20429e-64	down
AT5G07520	ATGRP-8	1645.18	-5.42296	0.315952	-17.1639	4.948e-66	1.23042e-64	down
AT5G52060	ATBAG1	1222.81	-1.69602	0.0988165	-17.1633	4.9982e-66	1.2416e-64	down
AT1G72280	AERO1	487.957	-2.33568	0.136109	-17.1604	5.25326e-66	1.3036e-64	down
AT3G43270	AT3G43270	707.925	-3.94978	0.230518	-17.1344	8.22385e-66	2.0365e-64	down
AT2G13570	NF-YB7	324.075	-5.55442	0.324196	-17.1329	8.43467e-66	2.08653e-64	down
AT3G17010	REM22	376.494	6.04872	0.353049	17.1328	8.44843e-66	2.08775e-64	up
AT1G06430	FTSH8	1833.33	-1.92226	0.112254	-17.1242	9.79099e-66	2.41701e-64	down
AT4G33260	AtCDC20.2	1933.84	1.05059	0.0613839	17.115	1.14688e-65	2.82825e-64	up
AT2G36895	AT2G36895	711.403	-2.25392	0.131716	-17.112	1.20782e-65	2.97544e-64	down
AT4G15550	IAGLU	357.613	-3.72573	0.21798	-17.0921	1.69878e-65	4.17625e-64	down
AT5G17310	AtUGP2	985.95	-1.36157	0.0796697	-17.0902	1.75448e-65	4.30872e-64	down
AT4G33270	AtCDC20.1	3234.43	1.56016	0.0913218	17.0841	1.94772e-65	4.77834e-64	up
AT3G03910	GDH3	353.066	-6.15915	0.360583	-17.0811	2.05174e-65	5.02834e-64	down
AT1G75300	AT1G75300	583.082	-4.23542	0.247967	-17.0806	2.07027e-65	5.06853e-64	down
AT4G35190	LOG5	821.278	1.69841	0.0994763	17.0735	2.339e-65	5.72056e-64	up
AT5G61020	ECT3	3022.26	1.05462	0.061913	17.0339	4.59966e-65	1.12379e-63	up
AT1G52680	AT1G52680	2004.83	-10.4882	0.615816	-17.0313	4.81061e-65	1.17413e-63	down
AT2G16750	AT2G16750	1726.46	-4.47014	0.262506	-17.0287	5.03119e-65	1.2267e-63	down
AT2G23840	AT2G23840	243.561	-3.41115	0.200346	-17.0262	5.24628e-65	1.27783e-63	down
AT5G64120	AtPRX71	259.439	-3.10741	0.182517	-17.0253	5.33339e-65	1.29772e-63	down
AT4G01470	ATTIP1.3	588.722	-7.83969	0.460905	-17.0093	7.0014e-65	1.70009e-63	down
AT3G13065	SRF4	589.383	-3.88725	0.22858	-17.0061	7.40364e-65	1.79593e-63	down
AT4G37740	AtGRF2	518.392	3.12265	0.183642	17.004	7.67175e-65	1.85907e-63	up
AT2G36200	AT2G36200	893.832	1.56806	0.0922365	17.0004	8.15604e-65	1.97441e-63	up
AT1G75390	AtbZIP44	1411.24	-1.96925	0.115851	-16.9982	8.47183e-65	2.04877e-63	down
AT2G21220	SAUR12	233.424	-3.80532	0.22396	-16.9911	9.56099e-65	2.30981e-63	down
AT5G59670	AT5G59670	673.615	1.83756	0.108231	16.9782	1.19007e-64	2.87212e-63	up
AT1G06990	AT1G06990	289.669	-5.15742	0.304159	-16.9563	1.72795e-64	4.16603e-63	down
AT1G02470	AT1G02470	517.737	-2.81015	0.165776	-16.9514	1.87775e-64	4.5226e-63	down
AT5G19360	AtCPK34	313.798	-6.21073	0.366439	-16.9489	1.96106e-64	4.71848e-63	down
AT3G14240	AT3G14240	5205.97	1.43807	0.0848494	16.9484	1.9761e-64	4.74983e-63	up
AT1G04580	AAO4	573.235	-3.23269	0.190939	-16.9305	2.68061e-64	6.43672e-63	down
AT3G49260	iqd21	959.881	-1.56542	0.0924705	-16.9289	2.75437e-64	6.60714e-63	down
AT5G58570	AT5G58570	335.318	-3.67313	0.217071	-16.9214	3.1305e-64	7.50183e-63	down
AT3G26170	CYP71B19	273.27	-3.66497	0.216637	-16.9176	3.33938e-64	7.99431e-63	down
AT1G10370	ATGSTU17	1194.32	-1.39382	0.0823987	-16.9156	3.45417e-64	8.26078e-63	down
AT3G02910	AT3G02910	333.165	-2.47104	0.146132	-16.9096	3.82007e-64	9.12666e-63	down
AT5G07010	ATST2A	238.042	-4.73794	0.280238	-16.9069	4.00371e-64	9.5558e-63	down
AT1G60590	AT1G60590	293.522	-2.68418	0.158776	-16.9054	4.10403e-64	9.78539e-63	down
AT3G61950	AT3G61950	1078.56	1.33159	0.078783	16.9021	4.34512e-64	1.03498e-62	up
AT2G29400	PP1-AT	2429.43	1.19304	0.0705997	16.8986	4.60431e-64	1.09562e-62	up
AT4G10010	AT4G10010	327.814	-5.7926	0.342979	-16.8891	5.41652e-64	1.2876e-62	down
AT1G78160	APUM7	419.277	-3.75793	0.222527	-16.8875	5.55996e-64	1.32038e-62	down
AT1G60800	AtNIK3	3158.93	1.36007	0.080561	16.8824	6.05888e-64	1.43742e-62	up
AT1G29200	AT1G29200	230.462	-4.39598	0.260593	-16.8692	7.58503e-64	1.7977e-62	down
AT3G62040	AT3G62040	290.124	-3.29003	0.195159	-16.8583	9.12373e-64	2.15807e-62	down
AT1G77590	LACS9	3397.49	-1.87827	0.111418	-16.8578	9.19072e-64	2.17175e-62	down
AT2G36570	PXC1	1342.15	1.23613	0.0733465	16.8534	9.91296e-64	2.34009e-62	up
AT4G14130	XTH15	869.643	3.48825	0.206984	16.8528	1.00109e-63	2.36085e-62	up
AT1G09470	AT1G09470	831.795	2.21621	0.131506	16.8525	1.00624e-63	2.37065e-62	up
AT1G33811	AT1G33811	385.555	-3.43193	0.2037	-16.8479	1.08647e-63	2.55715e-62	down
AT5G51890	AT5G51890	486.05	-4.65854	0.276507	-16.8478	1.08933e-63	2.56134e-62	down
AT3G01700	AGP11	1690.03	-7.74485	0.459817	-16.8434	1.17396e-63	2.75758e-62	down
AT1G63470	AHL5	1332.17	1.99055	0.118257	16.8324	1.41145e-63	3.31216e-62	up
AT2G30600	AT2G30600	3313.48	1.62021	0.0963106	16.8228	1.66253e-63	3.89751e-62	up
AT3G09530	ATEXO70H3	764.821	-8.51128	0.506136	-16.8162	1.85713e-63	4.34942e-62	down
AT3G47460	ATSMC2	651.12	1.75257	0.104269	16.8081	2.12716e-63	4.97692e-62	up
AT5G20230	ATBCB	2799.1	-2.80924	0.167214	-16.8002	2.43258e-63	5.68591e-62	down
AT3G22750	AT3G22750	1052.03	-2.48866	0.148159	-16.7972	2.55679e-63	5.97036e-62	down
AT3G04360	AT3G04360	670.578	-8.32038	0.495448	-16.7937	2.71556e-63	6.33488e-62	down
AT3G50770	CML41	233.437	-4.38181	0.261116	-16.7811	3.35498e-63	7.81885e-62	down
AT2G35940	BLH1	2571.36	-2.09022	0.124604	-16.7749	3.72212e-63	8.66598e-62	down
AT5G60720	AT5G60720	219.533	-3.98988	0.237897	-16.7715	3.94693e-63	9.18038e-62	down
AT3G18960	AT3G18960	408.473	2.7807	0.165876	16.7638	4.49312e-63	1.04304e-61	up
AT2G16890	AT2G16890	432.485	-2.36665	0.141183	-16.7629	4.55643e-63	1.0567e-61	down
AT1G49740	AT1G49740	2341.06	-2.04759	0.122156	-16.7621	4.62064e-63	1.07055e-61	down
AT3G15020	mMDH2	1678.16	-1.85731	0.110824	-16.7591	4.86307e-63	1.12562e-61	down
AT2G29550	TUB7	6129.95	1.16683	0.0696257	16.7586	4.90145e-63	1.1334e-61	up
AT1G54450	AT1G54450	436.345	-2.20502	0.13167	-16.7466	5.99155e-63	1.38412e-61	down
AT1G31310	AT1G31310	913.876	3.919	0.234019	16.7465	6.00246e-63	1.38529e-61	up
AT1G33270	AT1G33270	793.605	-1.53529	0.091704	-16.7418	6.5021e-63	1.49914e-61	down
AT1G04280	AT1G04280	433.672	2.23056	0.133268	16.7373	7.00413e-63	1.61333e-61	up
AT1G04520	PDLP2	818.72	1.69508	0.101277	16.7371	7.03219e-63	1.61822e-61	up
AT3G14840	AT3G14840	2281.95	1.25648	0.0751112	16.7282	8.16699e-63	1.87754e-61	up
AT2G15580	AT2G15580	744.462	-2.34305	0.140077	-16.7269	8.34106e-63	1.9157e-61	down
AT4G16270	AT4G16270	3798.95	2.46081	0.14718	16.7197	9.41619e-63	2.15845e-61	up
AT3G15550	AT3G15550	622.336	1.9608	0.117301	16.7159	1.0035e-62	2.29808e-61	up
AT4G04570	CRK40	247.648	-3.54694	0.212266	-16.7098	1.11149e-62	2.54294e-61	down
AT2G17560	HMGB4	2849.69	1.01409	0.0606971	16.7073	1.15951e-62	2.65026e-61	up
AT3G47800	AT3G47800	1508.53	1.30348	0.0781762	16.6736	2.04041e-62	4.65473e-61	up
AT2G41415	AT2G41415	392.542	-2.7949	0.167677	-16.6684	2.22577e-62	5.07271e-61	down
AT2G16730	BGAL13	1128.01	-9.43612	0.566196	-16.6658	2.32344e-62	5.29024e-61	down
AT1G33800	AtGXMT1	289.457	-4.52063	0.271253	-16.6657	2.32642e-62	5.29195e-61	down
AT3G06490	AtMYB108	377.273	-6.05488	0.3634	-16.6618	2.48566e-62	5.64875e-61	down
AT3G59140	ABCC10	1146.53	-1.60887	0.0965691	-16.6603	2.54841e-62	5.78583e-61	down
AT2G30520	RPT2	1615.16	-1.698	0.101927	-16.659	2.60325e-62	5.90468e-61	down
AT2G41740	ATVLN2	2085.3	-1.18406	0.0711228	-16.648	3.12725e-62	7.08644e-61	down
AT1G12200	FMO	498.279	-2.38578	0.14335	-16.643	3.40276e-62	7.70341e-61	down
AT4G09510	A%2FN-InvI	1348.65	1.25027	0.0751244	16.6426	3.42235e-62	7.74037e-61	up
AT2G23120	AT2G23120	2298.48	1.20112	0.0721768	16.6414	3.4931e-62	7.89287e-61	up
AT3G05500	AT3G05500	1453.25	-1.1881	0.0714864	-16.6199	4.99944e-62	1.12858e-60	down
AT1G74000	SS3	373.714	-5.48694	0.330174	-16.6183	5.13507e-62	1.1581e-60	down
AT2G23900	AT2G23900	1054.04	-9.3386	0.562032	-16.6158	5.35841e-62	1.20732e-60	down
AT1G49470	AT1G49470	240.076	-4.52642	0.272448	-16.6139	5.52798e-62	1.24435e-60	down
AT5G33290	XGD1	223.003	-3.55973	0.214272	-16.6131	5.60055e-62	1.25949e-60	down
AT5G19640	AT5G19640	207.317	-4.34037	0.26136	-16.6068	6.21848e-62	1.39713e-60	down
AT3G51070	AT3G51070	336.043	-2.69267	0.162173	-16.6038	6.54566e-62	1.46925e-60	down
AT5G40480	EMB3012	1440.71	1.32903	0.0800598	16.6005	6.91587e-62	1.55088e-60	up
AT3G60140	BGLU30	476.572	6.98083	0.420687	16.5939	7.71526e-62	1.72851e-60	up
AT1G73590	AtPIN1	1354.93	2.1629	0.130511	16.5725	1.10164e-61	2.46577e-60	up
AT1G57820	ORTH2	1588.87	2.41069	0.145474	16.5713	1.12449e-61	2.51454e-60	up
AT5G17500	AT5G17500	204.813	-4.08591	0.247077	-16.537	1.98612e-61	4.4371e-60	down
AT4G22920	ATNYE1	867.242	-1.69458	0.102574	-16.5205	2.61145e-61	5.82863e-60	down
AT5G06610	AT5G06610	329.331	-2.8758	0.174077	-16.5202	2.6233e-61	5.84959e-60	down
AT4G02060	MCM7	1076.76	1.52075	0.0920799	16.5156	2.8346e-61	6.31484e-60	up
AT5G47530	AT5G47530	232.317	-4.07306	0.246832	-16.5014	3.58666e-61	7.98276e-60	down
AT1G12780	ATUGE1	3598.13	-1.01835	0.061784	-16.4824	4.91209e-61	1.09225e-59	down
AT5G02270	ABCI20	557.553	-2.048	0.124343	-16.4706	5.96779e-61	1.32575e-59	down
AT1G14345	AT1G14345	726.081	-1.55974	0.0947189	-16.467	6.33213e-61	1.40538e-59	down
AT3G56830	AT3G56830	876.988	2.06656	0.125498	16.4668	6.35041e-61	1.40812e-59	up
AT4G34120	CBSX2	1194.46	-1.32436	0.080427	-16.4667	6.36758e-61	1.41061e-59	down
AT2G42900	AT2G42900	440.185	-2.60515	0.158245	-16.4627	6.79754e-61	1.50305e-59	down
AT2G22980	SCPL13	2305.59	-1.89911	0.115408	-16.4556	7.6502e-61	1.69002e-59	down
AT1G31760	AT1G31760	470.048	2.58565	0.157254	16.4425	9.4903e-61	2.09457e-59	up
AT2G05620	AtPGR5	1419.22	-1.1678	0.0712333	-16.394	2.11225e-60	4.65754e-59	down
AT1G73480	AT1G73480	439.745	-2.19871	0.13414	-16.3912	2.21007e-60	4.86871e-59	down
AT2G39730	RCA	27146.3	-2.1993	0.134361	-16.3686	3.20567e-60	7.04891e-59	down
AT1G62370	AT1G62370	240.212	-3.06989	0.187619	-16.3623	3.55155e-60	7.80225e-59	down
AT3G62820	AT3G62820	1054.43	-2.53962	0.155255	-16.3577	3.83345e-60	8.41376e-59	down
AT5G11790	NDL2	1207.96	-1.35726	0.0830597	-16.3408	5.06032e-60	1.10963e-58	down
AT3G43120	SAUR39	573.83	-8.09528	0.495651	-16.3326	5.78424e-60	1.2672e-58	down
AT5G62080	AT5G62080	3377.19	1.04822	0.0642163	16.3233	6.74233e-60	1.47437e-58	up
AT2G26850	AT2G26850	956.496	-9.1966	0.56372	-16.3141	7.8299e-60	1.71062e-58	down
AT5G57240	ORP4C	351.061	-2.95756	0.181333	-16.3101	8.36219e-60	1.82523e-58	down
AT1G09380	UMAMIT25	234.558	-5.12973	0.314588	-16.3062	8.9202e-60	1.94524e-58	down
AT5G49130	AT5G49130	915.155	-9.13354	0.560596	-16.2926	1.11476e-59	2.42875e-58	down
AT1G15570	CYCA2;3	713.247	1.6833	0.103474	16.2679	1.6682e-59	3.62788e-58	up
AT2G27040	AGO4	3509.12	1.42599	0.0876625	16.2668	1.69685e-59	3.68681e-58	up
AT2G40320	TBL33	263.389	-3.20392	0.196967	-16.2663	1.7124e-59	3.71718e-58	down
AT4G21105	AT4G21105	3696.63	-1.10285	0.0678032	-16.2655	1.73431e-59	3.76131e-58	down
AT5G38980	AT5G38980	934.558	-2.03966	0.125457	-16.2578	1.96726e-59	4.26263e-58	down
AT3G54650	FBL17	1186.52	1.38379	0.0851419	16.2528	2.13377e-59	4.61921e-58	up
AT5G52360	ADF10	772.147	-7.52818	0.463292	-16.2493	2.2585e-59	4.88477e-58	down
AT4G34160	CYCD3	1324.78	1.57924	0.0972167	16.2445	2.44292e-59	5.27885e-58	up
AT5G02260	ATEXP9	358.245	-2.24771	0.138384	-16.2425	2.52248e-59	5.44581e-58	down
AT3G05970	ATLACS6	1773.68	-1.01921	0.0627726	-16.2365	2.78256e-59	6.00185e-58	down
AT3G13390	sks11	2053.5	-10.7873	0.664732	-16.228	3.19554e-59	6.88635e-58	down
AT2G45480	AtGRF9	403.742	3.12029	0.192299	16.2262	3.29101e-59	7.08566e-58	up
AT4G00200	AHL7	511.118	2.23416	0.137694	16.2256	3.3253e-59	7.15301e-58	up
AT1G70410	ATBCA4	1396.21	-2.41978	0.149135	-16.2254	3.33428e-59	7.16582e-58	down
AT1G02475	AT1G02475	696.524	-1.62256	0.100005	-16.2248	3.37077e-59	7.2377e-58	down
AT3G45240	ATSNAK2	3389.11	1.92844	0.118883	16.2213	3.56607e-59	7.65013e-58	up
AT5G60500	AtcPT8	276.321	-4.70353	0.290053	-16.2161	3.87961e-59	8.31526e-58	down
AT1G06360	AT1G06360	729.067	2.27754	0.140461	16.2147	3.96938e-59	8.49999e-58	up
AT3G55560	AGF2	254.711	4.17607	0.257599	16.2115	4.1828e-59	8.94893e-58	up
AT4G31840	AtENODL15	2642.97	1.47559	0.0910368	16.2087	4.37487e-59	9.35144e-58	up
AT3G27200	AT3G27200	1195.88	-5.02879	0.310303	-16.2061	4.56742e-59	9.75422e-58	down
AT1G80540	AT1G80540	216.596	-4.96076	0.306199	-16.2011	4.95317e-59	1.05686e-57	down
AT3G10130	AT3G10130	412.888	-2.39226	0.1477	-16.1968	5.31182e-59	1.13236e-57	down
AT1G63060	AT1G63060	513.153	-7.78063	0.480462	-16.1941	5.55405e-59	1.18294e-57	down
AT1G23390	AT1G23390	1309.74	1.20164	0.0742091	16.1926	5.68492e-59	1.20973e-57	up
AT3G15170	AtCUC1	233.168	4.13671	0.255545	16.1878	6.15107e-59	1.30775e-57	up
AT3G43860	AtGH9A4	1114.85	-9.41836	0.581875	-16.1862	6.30814e-59	1.33994e-57	down
AT3G10020	AT3G10020	2295.87	1.98052	0.122386	16.1825	6.6992e-59	1.42174e-57	up
AT1G54780	AtTLP18.3	2375.8	-1.47256	0.0910206	-16.1784	7.16791e-59	1.51985e-57	down
AT5G48930	HCT	1837.72	-1.22838	0.0759328	-16.1772	7.29906e-59	1.54628e-57	down
AT3G61230	PLIM2c	232.589	-4.92325	0.304492	-16.1687	8.37843e-59	1.77178e-57	down
AT5G22880	H2B	7626.46	2.03802	0.126069	16.1659	8.76872e-59	1.85266e-57	up
AT2G28400	AT2G28400	796.042	-2.07296	0.128296	-16.1577	1.00228e-58	2.11574e-57	down
AT1G73430	AT1G73430	2982.45	1.56708	0.0970709	16.1436	1.25902e-58	2.65535e-57	up
AT1G32190	AT1G32190	595.581	1.7027	0.105497	16.1398	1.34002e-58	2.82368e-57	up
AT3G02970	EXL6	665.986	-8.48207	0.525542	-16.1397	1.34275e-58	2.82691e-57	down
AT2G36120	DOT1	226.593	-4.24336	0.263	-16.1344	1.46176e-58	3.07203e-57	down
AT2G01850	ATXTH27	1393.92	-1.45849	0.090412	-16.1316	1.52954e-58	3.21163e-57	down
AT5G14780	FDH	2540.07	-2.3011	0.142675	-16.1282	1.6157e-58	3.38955e-57	down
AT5G49660	XIP1	417.256	-2.21532	0.13746	-16.1162	1.96336e-58	4.11526e-57	down
AT3G13450	DIN4	2221.68	1.11	0.068877	16.1157	1.97812e-58	4.14254e-57	up
AT5G42490	AT5G42490	247.932	-5.78537	0.359043	-16.1133	2.05681e-58	4.30353e-57	down
AT5G16540	ZFN3	1653.59	-1.91292	0.118788	-16.1036	2.40636e-58	5.03047e-57	down
AT1G47610	AT1G47610	337.44	-2.64645	0.164463	-16.0914	2.93073e-58	6.12128e-57	down
AT1G01590	ATFRO1	259.276	-4.78677	0.297563	-16.0866	3.16743e-58	6.60985e-57	down
AT1G69720	HO3	212.58	-3.93833	0.244874	-16.0831	3.35261e-58	6.99015e-57	down
AT5G09220	AAP2	1232.73	-1.75952	0.109423	-16.08	3.52541e-58	7.344e-57	down
AT5G47540	AT5G47540	1269.48	-2.97449	0.184983	-16.0798	3.53734e-58	7.36239e-57	down
AT1G53190	AT1G53190	1392.71	-1.22017	0.0758892	-16.0783	3.62377e-58	7.53566e-57	down
AT1G80460	GLI1	1956.69	-1.01496	0.0631295	-16.0774	3.67706e-58	7.63979e-57	down
AT5G25980	BGLU37	51723.3	-1.71621	0.10677	-16.0739	3.88733e-58	8.06961e-57	down
AT3G05640	AT3G05640	615.299	-1.85201	0.115222	-16.0733	3.9249e-58	8.14048e-57	down
AT5G47600	AT5G47600	2428.74	4.29048	0.266943	16.0726	3.96823e-58	8.22316e-57	up
AT3G21110	ATPURC	1179.28	1.67049	0.103972	16.0667	4.36414e-58	9.03571e-57	up
AT4G00040	AT4G00040	2829.45	-2.18187	0.135848	-16.0611	4.77764e-58	9.88322e-57	down
AT3G15360	ATHM4	2356.52	-1.53301	0.0954523	-16.0605	4.8269e-58	9.97644e-57	down
AT1G22400	ATUGT85A1	467.296	-2.57931	0.160693	-16.0512	5.60624e-58	1.15771e-56	down
AT4G13345	MEE55	723.767	-2.33199	0.145291	-16.0505	5.67293e-58	1.17047e-56	down
AT2G30590	WRKY21	1100.96	1.5592	0.0971552	16.0486	5.85122e-58	1.2062e-56	up
AT1G26540	AT1G26540	437.458	2.13787	0.133328	16.0346	7.32137e-58	1.50796e-56	up
AT5G23210	SCPL34	2185.01	-1.70474	0.106324	-16.0334	7.46715e-58	1.53665e-56	down
AT5G56540	AGP14	215.316	-3.68198	0.229714	-16.0285	8.07902e-58	1.66113e-56	down
AT3G02480	AT3G02480	2380.93	-4.69648	0.293056	-16.0259	8.42807e-58	1.7314e-56	down
AT3G19620	AT3G19620	281.252	-4.00151	0.249817	-16.0178	9.5988e-58	1.9702e-56	down
AT1G10740	AT1G10740	1218.58	-1.3598	0.0849128	-16.0141	1.01904e-57	2.08983e-56	down
AT2G05850	scpl38	539.253	-8.00542	0.500204	-16.0043	1.19215e-57	2.44272e-56	down
AT5G36160	AT5G36160	1168.45	-2.29751	0.143582	-16.0014	1.2493e-57	2.55762e-56	down
AT3G57680	AT3G57680	381.756	-2.06929	0.129321	-16.0012	1.25346e-57	2.56392e-56	down
AT1G02690	IMPA-6	1029.19	1.44688	0.0904314	15.9998	1.28215e-57	2.62035e-56	up
AT4G34720	ATVHA-C1	3708.4	-1.07602	0.0672687	-15.9959	1.36549e-57	2.78827e-56	down
AT3G05820	A%2FN-InvH	242.495	-2.71462	0.169721	-15.9946	1.39345e-57	2.84292e-56	down
AT5G66190	ATLFNR1	6298.43	-1.27168	0.0795548	-15.985	1.62665e-57	3.31585e-56	down
AT5G60600	CLB4	3206.83	-1.08512	0.0679371	-15.9724	1.98998e-57	4.053e-56	down
AT4G18050	ABCB9	256.762	-2.69224	0.168642	-15.9643	2.26646e-57	4.61215e-56	down
AT5G18620	CHR17	2066.67	1.18649	0.0743353	15.9613	2.37644e-57	4.83183e-56	up
AT1G64370	AT1G64370	1178.71	-6.75107	0.423041	-15.9584	2.48893e-57	5.05622e-56	down
AT1G78680	ATGGH2	3833.53	-1.58066	0.0990551	-15.9574	2.52969e-57	5.13463e-56	down
AT1G48020	ATPMEI1	683.932	-8.35083	0.52339	-15.9553	2.61871e-57	5.31076e-56	down
AT4G01660	ABC1	907.683	-1.37047	0.0859391	-15.947	2.98728e-57	6.05306e-56	down
AT4G18280	AT4G18280	648.851	-3.60105	0.225875	-15.9427	3.20242e-57	6.48347e-56	down
AT5G08000	E13L3	2877.92	1.4426	0.0904905	15.942	3.24041e-57	6.55479e-56	up
AT5G64240	AtMC3	595.615	-1.9074	0.119786	-15.9233	4.36395e-57	8.82001e-56	down
AT1G73630	AT1G73630	540.261	-4.80321	0.301697	-15.9206	4.55809e-57	9.20456e-56	down
AT2G07170	AT2G07170	456.871	1.9444	0.122166	15.916	4.90981e-57	9.90638e-56	up
AT1G13880	AT1G13880	3394.91	2.2801	0.143272	15.9144	5.03307e-57	1.01465e-55	up
AT4G25850	ORP4B	784.295	-1.58151	0.0994249	-15.9066	5.70549e-57	1.14923e-55	down
AT3G58240	AT3G58240	209.592	-4.35359	0.273837	-15.8985	6.49391e-57	1.30693e-55	down
AT5G38660	APE1	1112.13	-1.30245	0.0819432	-15.8945	6.91792e-57	1.39108e-55	down
AT1G70720	AT1G70720	230.632	-5.21911	0.328439	-15.8906	7.35617e-57	1.47796e-55	down
AT5G16490	RIC4	205.879	-4.9922	0.314201	-15.8886	7.60633e-57	1.52692e-55	down
AT1G23660	AT1G23660	294.318	-6.38163	0.401906	-15.8784	8.9406e-57	1.79325e-55	down
AT3G55980	ATSZF1	1362.72	1.10636	0.0697473	15.8624	1.15449e-56	2.31367e-55	up
AT1G08140	ATCHX6A	501.774	-7.90084	0.498279	-15.8563	1.2723e-56	2.54759e-55	down
AT1G20080	ATSYTB	258.715	-4.90177	0.309151	-15.8556	1.28671e-56	2.57428e-55	down
AT5G10660	AT5G10660	231.644	-5.53956	0.349956	-15.8293	1.95396e-56	3.90596e-55	down
AT4G25780	AT4G25780	646.571	-7.19279	0.454449	-15.8275	2.01105e-56	4.01668e-55	down
AT4G26760	MAP65-2	2053.79	1.45339	0.0918619	15.8215	2.21248e-56	4.41529e-55	up
AT5G52860	ABCG8	376.121	2.65346	0.167715	15.8213	2.21931e-56	4.4252e-55	up
AT5G41400	AT5G41400	227.912	-3.57224	0.225819	-15.819	2.29959e-56	4.58144e-55	down
AT2G30950	FTSH2	4251.21	-1.24307	0.0786275	-15.8095	2.67393e-56	5.32275e-55	down
AT2G47680	AT2G47680	325.942	2.83608	0.179487	15.8011	3.05886e-56	6.0839e-55	up
AT1G07590	AT1G07590	10365	-1.93505	0.1225	-15.7963	3.30126e-56	6.56054e-55	down
AT5G08610	PDE340	1750.65	1.40585	0.0890028	15.7956	3.3368e-56	6.62562e-55	up
AT2G32295	AT2G32295	972.818	1.44636	0.0916151	15.7874	3.80149e-56	7.54201e-55	up
AT2G28510	AT2G28510	670.843	1.54447	0.0978802	15.7792	4.32664e-56	8.57672e-55	up
AT2G38750	ANNAT4	345.455	-2.5546	0.161946	-15.7744	4.66519e-56	9.24011e-55	down
AT4G35650	IDH-III	200.848	-3.66933	0.232677	-15.77	5.00395e-56	9.90281e-55	down
AT5G17860	CAX7	1549.02	-1.94471	0.123386	-15.7612	5.74861e-56	1.13576e-54	down
AT5G43780	APS4	1155.74	-2.068	0.131207	-15.7613	5.74755e-56	1.13576e-54	down
AT5G57690	ATDGK4	192.049	-3.78336	0.240189	-15.7516	6.69887e-56	1.3224e-54	down
AT5G66020	ATSAC1B	290.492	-6.36428	0.404092	-15.7496	6.91275e-56	1.36349e-54	down
AT3G21090	ABCG15	217.256	3.19642	0.202968	15.7484	7.04722e-56	1.38886e-54	up
AT1G21140	AT1G21140	337.867	-6.90843	0.438851	-15.7421	7.78348e-56	1.53269e-54	down
AT1G16320	AT1G16320	560.122	-1.91835	0.121926	-15.7337	8.88534e-56	1.74821e-54	down
AT4G10260	AT4G10260	602.753	-5.09652	0.324006	-15.7297	9.45894e-56	1.85953e-54	down
AT2G47880	AT2G47880	412.142	-4.4614	0.283731	-15.724	1.035e-55	2.03302e-54	down
AT5G60340	AAK6	1684.59	1.02537	0.0652877	15.7054	1.38825e-55	2.7224e-54	up
AT4G28310	AT4G28310	536.512	1.70664	0.108674	15.7042	1.41447e-55	2.77151e-54	up
AT3G42950	AT3G42950	1282.58	-1.34339	0.0855691	-15.6995	1.5243e-55	2.98427e-54	down
AT5G51030	AT5G51030	343.512	-6.60789	0.420902	-15.6994	1.52797e-55	2.98898e-54	down
AT2G25890	AT2G25890	272.207	-6.17654	0.393431	-15.6992	1.53261e-55	2.99558e-54	down
AT5G48450	sks3	524.341	1.96469	0.125174	15.6957	1.61813e-55	3.16015e-54	up
AT3G25585	AAPT2	1645.19	-1.02705	0.0654365	-15.6954	1.62558e-55	3.17208e-54	down
AT4G23570	SGT1A	1112.75	1.28041	0.0815934	15.6926	1.69956e-55	3.31373e-54	up
AT5G01030	AT5G01030	1444.03	1.12019	0.0713849	15.6923	1.7073e-55	3.32608e-54	up
AT3G28050	UMAMIT41	3301.32	-1.24369	0.07927	-15.6894	1.78857e-55	3.48155e-54	down
AT3G26450	AT3G26450	398.497	-2.76853	0.176475	-15.688	1.82792e-55	3.55524e-54	down
AT1G23149	CPuORF29	439.422	-4.20447	0.268304	-15.6705	2.40527e-55	4.67052e-54	down
AT1G23150	AT1G23150	439.422	-4.20447	0.268304	-15.6705	2.40527e-55	4.67052e-54	down
AT3G23450	AT3G23450	882.484	-2.34584	0.149762	-15.6638	2.67565e-55	5.19128e-54	down
AT4G32500	AKT5	361.544	-2.32877	0.148675	-15.6634	2.68948e-55	5.21387e-54	down
AT1G04290	AT1G04290	844.935	-1.43149	0.0913951	-15.6626	2.72409e-55	5.27665e-54	down
AT5G67210	IRX15-L	355.618	-3.73269	0.238392	-15.6578	2.93806e-55	5.68647e-54	down
AT5G55700	BAM4	1389.56	1.10585	0.0706434	15.654	3.11949e-55	6.0327e-54	up
AT5G46270	AT5G46270	215.873	-4.80837	0.307173	-15.6536	3.13796e-55	6.06348e-54	down
AT2G19520	ACG1	2321.19	1.17661	0.0751674	15.6531	3.16268e-55	6.1063e-54	up
AT1G58120	AT1G58120	941.351	-9.39692	0.600664	-15.6442	3.63898e-55	7.0145e-54	down
AT1G58122	CPuORF45	941.351	-9.39692	0.600664	-15.6442	3.63898e-55	7.0145e-54	down
AT3G28180	ATCSLC04	719.832	-2.16496	0.138404	-15.6424	3.74618e-55	7.21527e-54	down
AT3G14560	AT3G14560	703.039	-5.30931	0.339477	-15.6397	3.90689e-55	7.5187e-54	down
AT4G29880	PIRL7	236.342	-5.79551	0.370595	-15.6384	3.98572e-55	7.6642e-54	down
AT4G10300	AT4G10300	1318.07	-1.69251	0.108275	-15.6316	4.43397e-55	8.51925e-54	down
AT2G45600	AT2G45600	612.555	-2.13532	0.136614	-15.6303	4.52771e-55	8.69232e-54	down
AT2G32530	ATCSLB03	566.737	-2.08909	0.133664	-15.6294	4.58767e-55	8.80032e-54	down
AT5G28030	DES1	1252.72	-4.28253	0.274103	-15.6238	5.01318e-55	9.60881e-54	down
AT5G51910	AT5G51910	682.954	2.8483	0.182432	15.613	5.94137e-55	1.13787e-53	up
AT3G19090	AtLARP6c	473.345	-7.81659	0.50065	-15.6129	5.94796e-55	1.13821e-53	down
AT2G43320	AT2G43320	1021.02	1.33474	0.0855306	15.6054	6.69327e-55	1.2798e-53	up
AT5G07420	AT5G07420	1175.55	-9.72044	0.62292	-15.6046	6.76928e-55	1.2933e-53	down
AT5G55520	AT5G55520	595.74	1.75969	0.112788	15.6018	7.0821e-55	1.35198e-53	up
AT1G18520	TET11	281.168	-5.75338	0.368795	-15.6005	7.2248e-55	1.37811e-53	down
AT4G28760	TRM20	3964.42	1.34495	0.0862358	15.5961	7.73402e-55	1.47406e-53	up
AT3G23920	AtBAM1	3046.71	-1.69665	0.108843	-15.588	8.7779e-55	1.67167e-53	down
AT1G15910	FDM1	1316.57	1.42317	0.0913091	15.5862	9.02816e-55	1.71796e-53	up
AT3G46210	AT3G46210	1674.86	2.20762	0.141642	15.5859	9.07233e-55	1.72498e-53	up
AT3G17840	RLK902	2128.84	1.09272	0.0701298	15.5814	9.74617e-55	1.85162e-53	up
AT1G77630	LYM3	648.023	1.60063	0.102819	15.5675	1.21016e-54	2.29547e-53	up
AT5G15110	AT5G15110	1572.84	-10.4015	0.668157	-15.5675	1.21018e-54	2.29547e-53	down
AT4G00780	AT4G00780	664.053	-2.88406	0.185301	-15.5642	1.27429e-54	2.41516e-53	down
AT3G61010	AT3G61010	235.041	2.86914	0.184431	15.5567	1.43373e-54	2.71517e-53	up
AT4G03280	PETC	5219.33	-1.2798	0.082287	-15.5529	1.52169e-54	2.87944e-53	down
AT4G21580	AT4G21580	971.197	-1.33566	0.0859407	-15.5416	1.81332e-54	3.42856e-53	down
AT2G33860	ARF3	2503.25	1.21243	0.0780787	15.5283	2.23134e-54	4.21558e-53	up
AT4G22730	AT4G22730	436.676	-3.06516	0.197651	-15.508	3.06495e-54	5.78128e-53	down
AT5G44005	AT5G44005	219.64	-4.78777	0.308832	-15.5028	3.32018e-54	6.25774e-53	down
AT1G68020	ATTPS6	1648.69	1.34167	0.0865583	15.5002	3.45903e-54	6.51428e-53	up
AT5G16570	GLN1;4	324.548	-2.63023	0.169724	-15.4971	3.62675e-54	6.82472e-53	down
AT3G47440	TIP5;1	392.102	-7.25167	0.468359	-15.4831	4.50942e-54	8.479e-53	down
AT1G73890	AT1G73890	359.431	2.34083	0.151198	15.4819	4.59774e-54	8.63822e-53	up
AT5G49900	AT5G49900	719.131	-1.55358	0.10035	-15.4817	4.61352e-54	8.66102e-53	down
AT5G07180	ERL2	1557.29	1.46844	0.0949652	15.4629	6.17152e-54	1.15767e-52	up
AT2G31810	AT2G31810	1704.71	1.73381	0.11213	15.4625	6.21475e-54	1.16486e-52	up
AT2G37760	AKR4C8	1725.2	-2.86083	0.185419	-15.429	1.04487e-53	1.95537e-52	down
AT5G26210	AL4	1139.22	1.53784	0.0997042	15.424	1.12944e-53	2.11197e-52	up
AT4G10270	AT4G10270	242.805	2.70382	0.175338	15.4206	1.19012e-53	2.22368e-52	up
AT5G54690	GAUT12	225.135	-5.49413	0.356304	-15.4198	1.20498e-53	2.24967e-52	down
AT5G10650	AT5G10650	1128.55	-2.68875	0.174373	-15.4195	1.20958e-53	2.25649e-52	down
AT4G24580	REN1	470.269	-2.80272	0.181807	-15.4159	1.27968e-53	2.38539e-52	down
AT3G56880	AT3G56880	2453.88	1.28278	0.0832357	15.4114	1.37309e-53	2.55749e-52	up
AT4G33040	AT4G33040	796.685	-2.65162	0.17222	-15.3967	1.72307e-53	3.20685e-52	down
AT1G01460	ATPIPK11	221.313	-5.61916	0.365027	-15.3938	1.80049e-53	3.34832e-52	down
AT3G15280	AT3G15280	376.969	-6.11423	0.397426	-15.3846	2.0773e-53	3.86006e-52	down
AT5G19540	AT5G19540	1149.55	-1.16301	0.0756106	-15.3816	2.1757e-53	4.03976e-52	down
AT1G71260	ATWHY2	884.946	1.4504	0.0943458	15.3733	2.47414e-53	4.5903e-52	up
AT1G11410	AT1G11410	604.717	-2.14439	0.139563	-15.3651	2.80811e-53	5.20586e-52	down
AT2G45040	AT2G45040	216.718	-3.99622	0.260215	-15.3574	3.1608e-53	5.85511e-52	down
AT5G02580	AT5G02580	583.686	-6.64233	0.43252	-15.3573	3.1657e-53	5.85963e-52	down
AT2G42570	TBL39	2026.32	1.28735	0.0838754	15.3483	3.63543e-53	6.72384e-52	up
AT1G10360	ATGSTU18	758.166	-1.77358	0.115574	-15.3459	3.775e-53	6.97655e-52	down
AT1G09080	BIP3	174.781	-4.15425	0.270896	-15.3352	4.44665e-53	8.21143e-52	down
AT3G14280	AT3G14280	258.403	-6.29399	0.410767	-15.3225	5.40677e-53	9.9767e-52	down
AT5G62880	ARAC10	1000.04	-1.27642	0.0833112	-15.3211	5.5306e-53	1.01973e-51	down
AT3G07010	AT3G07010	1759.33	-1.13799	0.0742828	-15.3197	5.64836e-53	1.04063e-51	down
AT2G36790	UGT73C6	227.119	-2.66767	0.174222	-15.3119	6.36664e-53	1.17205e-51	down
AT2G29890	ATVLN1	1531.06	1.53021	0.0999522	15.3094	6.6123e-53	1.21634e-51	up
AT5G53950	AtCUC2	322.073	3.12558	0.20419	15.3072	6.84245e-53	1.2577e-51	up
AT3G52840	BGAL2	482.524	-1.78482	0.116625	-15.304	7.18946e-53	1.32046e-51	down
AT2G16270	AT2G16270	531.084	2.03651	0.133132	15.2969	8.0187e-53	1.47162e-51	up
AT3G14890	AT3G14890	819.263	1.52143	0.0994767	15.2943	8.3475e-53	1.53078e-51	up
AT2G14750	AKN1	993.425	-1.44748	0.0946622	-15.291	8.78138e-53	1.60911e-51	down
AT4G28700	AMT1;4	428.428	-3.39146	0.221812	-15.2898	8.94901e-53	1.63856e-51	down
AT3G52470	AT3G52470	796.727	-1.44689	0.094635	-15.2891	9.03369e-53	1.65279e-51	down
AT5G67260	CYCD3;2	2961.2	1.74101	0.113895	15.2861	9.46764e-53	1.73085e-51	up
AT2G23790	AT2G23790	2994.6	-2.06447	0.135076	-15.2837	9.81468e-53	1.79291e-51	down
AT1G32060	PRK	5757.85	-1.62757	0.106522	-15.2793	1.05142e-52	1.91922e-51	down
AT3G20190	PRK4	622.107	-5.20782	0.340924	-15.2756	1.11208e-52	2.0284e-51	down
AT4G02770	PSAD-1	5811.45	-1.2998	0.0850942	-15.2748	1.12527e-52	2.05087e-51	down
AT3G48280	CYP71A25	237.24	-4.58041	0.299929	-15.2716	1.18156e-52	2.15181e-51	down
AT5G57320	VLN5	328.269	-6.278	0.411271	-15.2649	1.3111e-52	2.3859e-51	down
AT3G14380	AT3G14380	382.302	-7.35334	0.481806	-15.262	1.3693e-52	2.4899e-51	down
AT1G07370	ATPCNA1	803.99	1.60413	0.105121	15.2599	1.41515e-52	2.5713e-51	up
AT1G44160	AT1G44160	309.418	-6.55511	0.429684	-15.2557	1.50946e-52	2.74057e-51	down
AT5G56970	AtCKX3	320.452	-2.26703	0.148626	-15.2532	1.56649e-52	2.84194e-51	down
AT2G13680	ATGSL02	988.842	-1.31592	0.0862798	-15.2517	1.60328e-52	2.90647e-51	down
AT1G73050	AT1G73050	313.98	2.86649	0.187983	15.2487	1.68017e-52	3.04354e-51	up
AT5G40040	AT5G40040	311.293	-2.85309	0.187123	-15.2471	1.72057e-52	3.11433e-51	down
AT3G54180	CDC2B	399.066	1.92795	0.126448	15.247	1.72337e-52	3.11704e-51	up
AT1G54860	AT1G54860	311.507	-6.56934	0.430995	-15.2423	1.85351e-52	3.34987e-51	down
AT1G10410	AT1G10410	1252.92	-1.15528	0.0758815	-15.2248	2.42e-52	4.37035e-51	down
AT3G01500	ATBCA1	9660.79	-1.88307	0.123706	-15.2222	2.51896e-52	4.54562e-51	down
AT1G52827	ATCDT1	375.922	-2.6022	0.171041	-15.2139	2.86003e-52	5.15718e-51	down
AT2G39470	PnsL1	1149.68	-1.70285	0.111938	-15.2124	2.92778e-52	5.27533e-51	down
AT5G57380	VIN3	173.076	-3.82821	0.251802	-15.2032	3.36573e-52	6.05984e-51	down
AT1G55200	AT1G55200	756.133	1.91271	0.125873	15.1956	3.78413e-52	6.80799e-51	up
AT2G13350	AT2G13350	1173.16	-9.97833	0.657054	-15.1865	4.34664e-52	7.81407e-51	down
AT4G34440	AtPERK5	238.545	-5.80701	0.382687	-15.1743	5.23285e-52	9.40013e-51	down
AT3G11340	UGT76B1	208.042	-4.04789	0.266787	-15.1728	5.35591e-52	9.61391e-51	down
AT4G28040	UMAMIT33	330.444	2.57585	0.169786	15.1711	5.49495e-52	9.85605e-51	up
AT4G18425	AT4G18425	238.927	-2.70401	0.178276	-15.1675	5.80247e-52	1.03998e-50	down
AT1G20070	AT1G20070	683.871	-2.60822	0.172105	-15.1548	7.04127e-52	1.26106e-50	down
AT2G07690	MCM5	1156.23	1.55936	0.103008	15.1382	9.06794e-52	1.6228e-50	up
AT3G19970	AT3G19970	899.177	-1.42217	0.0939577	-15.1363	9.32635e-52	1.66779e-50	down
AT1G07430	AIP1	304.002	-2.36498	0.156263	-15.1346	9.58133e-52	1.71209e-50	down
AT5G04200	AtMC9	293.124	-4.27365	0.282443	-15.131	1.01095e-51	1.80512e-50	down
AT5G43150	AT5G43150	318.933	-2.36645	0.156407	-15.1301	1.02501e-51	1.82884e-50	down
AT5G56740	HAC07	1003.15	1.23848	0.0818825	15.125	1.10754e-51	1.97461e-50	up
AT1G76690	ATOPR2	275.231	-3.19207	0.211135	-15.1186	1.22036e-51	2.1725e-50	down
AT1G53860	AT1G53860	199.43	3.46373	0.229108	15.1184	1.22562e-51	2.18023e-50	up
AT5G49740	ATFRO7	1390.23	-2.66315	0.17616	-15.1178	1.2356e-51	2.19633e-50	down
AT5G58310	ATMES18	409.091	-2.19462	0.145216	-15.1128	1.33422e-51	2.36986e-50	down
AT3G52010	scpl37	646.475	-8.63228	0.571386	-15.1076	1.44282e-51	2.56084e-50	down
AT2G43800	AT2G43800	1343.97	1.59426	0.105534	15.1065	1.46679e-51	2.60145e-50	up
AT3G52720	ACA1	272.012	-3.42506	0.226772	-15.1035	1.53468e-51	2.71982e-50	down
AT2G46880	ATPAP14	279.178	-2.63203	0.174288	-15.1017	1.57923e-51	2.79669e-50	down
AT4G31610	ATREM1	716.318	1.79765	0.119041	15.1011	1.59304e-51	2.81904e-50	up
AT4G15530	PPDK	1651.6	-2.83765	0.187917	-15.1006	1.60486e-51	2.83784e-50	down
AT5G28470	AT5G28470	360.661	-3.82415	0.253346	-15.0946	1.75832e-51	3.10689e-50	down
AT1G44800	SIAR1	1037.49	-3.05046	0.202258	-15.082	2.12641e-51	3.7545e-50	down
AT5G11420	AT5G11420	1250.06	-4.65257	0.308637	-15.0746	2.38052e-51	4.20005e-50	down
AT4G14770	ATTCX2	778.137	1.35423	0.0898423	15.0734	2.42373e-51	4.27311e-50	up
AT2G43710	AtSSI2	3674.84	-1.46143	0.0969779	-15.0697	2.56147e-51	4.5126e-50	down
AT1G56020	AT1G56020	454.017	2.24186	0.148816	15.0647	2.76582e-51	4.869e-50	up
AT5G55060	AT5G55060	2117.91	1.04999	0.0697108	15.062	2.878e-51	5.06271e-50	up
AT4G18640	MRH1	1064.23	-3.18759	0.211648	-15.0608	2.93118e-51	5.15245e-50	down
AT3G03770	AT3G03770	1688.43	-1.28513	0.0853315	-15.0605	2.94607e-51	5.17481e-50	down
AT4G16141	AT4G16141	1375.65	1.12795	0.0749065	15.0581	3.05314e-51	5.3589e-50	up
AT4G25640	ATDTX35	3056.94	-1.35117	0.0897372	-15.057	3.10711e-51	5.4496e-50	down
AT1G43170	ARP1	20419.7	1.18902	0.0790064	15.0497	3.46726e-51	6.0768e-50	up
AT5G25840	AT5G25840	193.543	-4.69381	0.31201	-15.0437	3.79469e-51	6.64574e-50	down
AT3G51000	AT3G51000	2500.78	-2.40362	0.159779	-15.0434	3.81286e-51	6.67264e-50	down
AT1G75870	AT1G75870	470.006	-6.9645	0.463432	-15.0281	4.80737e-51	8.40688e-50	down
AT3G23600	AT3G23600	3123.02	-1.55938	0.103774	-15.0268	4.90427e-51	8.57002e-50	down
AT3G51720	AT3G51720	939.255	1.44327	0.0960539	15.0256	4.99207e-51	8.71703e-50	up
AT3G45440	LecRK-I.6	174.548	-3.50089	0.233004	-15.025	5.03369e-51	8.78325e-50	down
AT4G15090	FAR1	1008.18	1.18664	0.078997	15.0213	5.32427e-51	9.28347e-50	up
AT4G09950	AT4G09950	172.722	-4.29839	0.286194	-15.0191	5.5038e-51	9.58945e-50	down
AT5G46795	MSP2	254.11	-5.5402	0.368893	-15.0184	5.56008e-51	9.68042e-50	down
AT5G40450	AT5G40450	1160.72	-2.29806	0.153034	-15.0167	5.71121e-51	9.93625e-50	down
AT2G30270	AT2G30270	404.021	-1.88847	0.125772	-15.015	5.85673e-51	1.0182e-49	down
AT1G78510	AtSPS1	683.083	-1.58617	0.105701	-15.0062	6.69159e-51	1.16249e-49	down
AT2G37450	UMAMIT13	944.99	1.29915	0.0865844	15.0044	6.87212e-51	1.19298e-49	up
AT4G36080	AT4G36080	1488.84	1.0468	0.0698008	14.9969	7.69135e-51	1.33422e-49	up
AT5G63190	AT5G63190	2313.19	1.36091	0.0908087	14.9866	8.98722e-51	1.55787e-49	up
AT4G37260	ATMYB73	1495.94	1.22367	0.0816746	14.9822	9.59712e-51	1.66238e-49	up
AT1G11755	LEW1	733.313	-1.33748	0.0893103	-14.9757	1.05925e-50	1.83212e-49	down
AT3G58480	AT3G58480	213.475	-5.73099	0.38307	-14.9607	1.32685e-50	2.29164e-49	down
AT4G03100	AT4G03100	474.077	1.74043	0.116502	14.939	1.83676e-50	3.17001e-49	up
AT5G08680	AT5G08680	4508.05	-1.14702	0.0767835	-14.9383	1.85577e-50	3.2005e-49	down
AT2G21100	AT2G21100	205.207	3.97475	0.266146	14.9345	1.96519e-50	3.38675e-49	up
AT4G25240	SKS1	483.534	2.76098	0.185134	14.9134	2.69607e-50	4.63958e-49	up
AT2G29320	AT2G29320	514.229	-1.93403	0.129712	-14.9101	2.83137e-50	4.86888e-49	down
AT3G14600	AT3G14600	5232.39	1.25542	0.0842074	14.9087	2.89325e-50	4.9717e-49	up
AT2G30010	TBL45	725.083	-1.84121	0.123504	-14.9082	2.91693e-50	5.00877e-49	down
AT4G15620	AT4G15620	687.295	-1.78859	0.119991	-14.906	3.0138e-50	5.17136e-49	down
AT2G21490	LEA	820.067	-9.19704	0.617347	-14.8977	3.41218e-50	5.85072e-49	down
AT1G75388	CPuORF5	1303.96	-1.96038	0.13177	-14.8773	4.62847e-50	7.92479e-49	down
AT1G23310	AOAT1	10973.3	-1.01324	0.0681217	-14.874	4.86368e-50	8.32151e-49	down
AT3G60530	GATA4	1188.9	1.12796	0.0758852	14.8641	5.63959e-50	9.63517e-49	up
AT1G79640	AT1G79640	1169.96	-1.07507	0.0724652	-14.8357	8.60936e-50	1.46984e-48	down
AT1G51340	AT1G51340	307.973	-4.37085	0.294655	-14.8338	8.85775e-50	1.51116e-48	down
AT2G37290	AT2G37290	232.798	-2.56181	0.172733	-14.8311	9.22357e-50	1.57244e-48	down
AT1G14440	AtHB31	1948.55	2.25103	0.151818	14.8272	9.76815e-50	1.66409e-48	up
AT5G60400	AT5G60400	1160.28	1.64233	0.110767	14.8269	9.8226e-50	1.67217e-48	up
AT5G62720	AT5G62720	705.575	-1.95904	0.132137	-14.8258	9.97171e-50	1.69633e-48	down
AT5G10380	ATRING1	564.579	-2.36895	0.15993	-14.8124	1.21853e-49	2.07142e-48	down
AT4G24670	TAR2	959.31	1.23109	0.0831507	14.8056	1.34863e-49	2.29094e-48	up
AT1G05560	UGT1	1288.81	-1.28852	0.0870313	-14.8052	1.35487e-49	2.29989e-48	down
AT1G23510	AT1G23510	209.472	-5.25608	0.35516	-14.7992	1.48257e-49	2.51487e-48	down
AT5G39760	AtHB23	714.968	-1.45757	0.0985107	-14.7961	1.55261e-49	2.63178e-48	down
AT2G19730	AT2G19730	6564.62	1.09134	0.0737642	14.795	1.57773e-49	2.67246e-48	up
AT2G28180	ATCHX8	218.055	-5.94487	0.401934	-14.7907	1.68274e-49	2.8483e-48	down
AT2G38170	ATCAX1	6582.1	-2.11927	0.14342	-14.7766	2.07336e-49	3.50699e-48	down
AT5G02180	AT5G02180	205.295	-3.77871	0.256187	-14.7498	3.08546e-49	5.2152e-48	down
AT1G77450	anac032	404.249	-2.31245	0.156782	-14.7494	3.10197e-49	5.23938e-48	down
AT2G21050	LAX2	1107.92	2.0395	0.138327	14.744	3.3606e-49	5.67218e-48	up
AT3G62640	AT3G62640	595.993	-8.15044	0.552931	-14.7404	3.54585e-49	5.9806e-48	down
AT5G15120	AT5G15120	393.674	2.41569	0.163921	14.7369	3.73484e-49	6.2949e-48	up
AT2G42610	LSH10	194.17	4.81061	0.326458	14.7358	3.79944e-49	6.39924e-48	up
AT1G64080	MAKR2	785.615	1.52255	0.10339	14.7262	4.3735e-49	7.36087e-48	up
AT5G47860	AT5G47860	797.55	-1.65646	0.11256	-14.7162	5.07656e-49	8.53206e-48	down
AT1G69850	AIT1	616.445	-2.0332	0.138202	-14.7118	5.41467e-49	9.09388e-48	down
AT1G33410	ATNUP160	1385.6	1.20539	0.0819532	14.7083	5.7055e-49	9.57557e-48	up
AT2G35840	AT2G35840	1989.16	-1.08341	0.0736678	-14.7067	5.83752e-49	9.79022e-48	down
AT3G46660	UGT76E12	381.99	-1.86726	0.127021	-14.7004	6.40989e-49	1.07426e-47	down
AT5G07220	ATBAG3	858.153	-2.92992	0.199344	-14.6978	6.65833e-49	1.11511e-47	down
AT5G43340	PHT1;6	568.057	-2.31157	0.157276	-14.6975	6.68855e-49	1.11938e-47	down
AT1G44900	ATMCM2	1256.13	1.65049	0.11231	14.6958	6.85463e-49	1.14636e-47	up
AT1G66850	AT1G66850	9416.1	-4.5072	0.306762	-14.6928	7.16591e-49	1.19758e-47	down
AT5G20930	TSL	956.973	1.34585	0.0916208	14.6893	7.5453e-49	1.2601e-47	up
AT5G18840	AT5G18840	358.12	-4.14027	0.281952	-14.6843	8.12735e-49	1.35635e-47	down
AT5G37810	NIP4;1	219.121	-6.05282	0.412306	-14.6804	8.60718e-49	1.43542e-47	down
AT5G01190	LAC10	174.73	-4.27504	0.291312	-14.6751	9.30638e-49	1.55093e-47	down
AT3G56170	CAN	507.738	-2.43478	0.166045	-14.6634	1.10604e-48	1.84195e-47	down
AT1G01370	CENH3	445.775	1.78729	0.121911	14.6606	1.15197e-48	1.9171e-47	up
AT5G07540	ATGRP-6	1686.95	-7.15265	0.487911	-14.6597	1.16733e-48	1.9413e-47	down
AT2G34650	ABR	585.689	1.66954	0.113894	14.6587	1.18445e-48	1.96839e-47	up
AT3G11820	AT-SYR1	1019.79	1.50067	0.102394	14.6558	1.23666e-48	2.05373e-47	up
AT2G40920	AT2G40920	353.621	1.9188	0.130955	14.6524	1.30102e-48	2.15909e-47	up
AT2G26410	Iqd4	648.013	-8.85821	0.604601	-14.6513	1.32079e-48	2.19038e-47	down
AT5G14610	AT5G14610	3998.08	1.64847	0.112609	14.6389	1.58572e-48	2.6279e-47	up
AT2G32487	AT2G32487	177.138	-3.80379	0.259947	-14.6329	1.73235e-48	2.86889e-47	down
AT4G32551	LUG	2652.58	1.08776	0.0743524	14.6297	1.81485e-48	3.00342e-47	up
AT4G28740	AT4G28740	521.227	-1.64448	0.112412	-14.6291	1.83328e-48	3.03181e-47	down
AT5G17700	AT5G17700	508.914	-2.23479	0.152764	-14.629	1.83488e-48	3.03234e-47	down
AT5G40780	LHT1	241.977	-3.36468	0.230035	-14.6268	1.89368e-48	3.12734e-47	down
AT4G10310	ATHKT1	566.558	-8.44061	0.577128	-14.6252	1.93992e-48	3.20148e-47	down
AT2G24210	TPS10	1569.95	-10.7209	0.733065	-14.6248	1.95265e-48	3.22025e-47	down
AT2G18500	ATOFP7	307.145	3.5225	0.240972	14.6179	2.16069e-48	3.56086e-47	up
AT3G25170	RALFL26	732.812	-8.4524	0.578262	-14.6169	2.19149e-48	3.60912e-47	down
AT2G45190	AFO	1700.58	2.41611	0.16532	14.6147	2.26326e-48	3.72473e-47	up
AT2G32160	AT2G32160	219.865	-3.71381	0.254142	-14.6131	2.31619e-48	3.80921e-47	down
AT2G47600	ATMHX	1451.47	-1.2126	0.0830405	-14.6025	2.70582e-48	4.4469e-47	down
AT5G01610	AT5G01610	403.019	-2.1255	0.145558	-14.6024	2.71112e-48	4.45253e-47	down
AT5G56270	ATWRKY2	873.822	-1.31816	0.0902968	-14.5981	2.88697e-48	4.73807e-47	down
AT3G63520	ATCCD1	3707.69	-1.31662	0.0902674	-14.5857	3.46102e-48	5.67626e-47	down
AT4G09750	AT4G09750	445.496	-1.7505	0.120019	-14.5852	3.48745e-48	5.71566e-47	down
AT4G18010	5PTASE2	672.973	-1.73308	0.118825	-14.5851	3.49355e-48	5.7217e-47	down
AT2G46530	ARF11	649.502	1.82039	0.124827	14.5833	3.5883e-48	5.87284e-47	up
AT5G02110	CYCD7	418.779	-7.80991	0.53557	-14.5824	3.63308e-48	5.94203e-47	down
AT2G35810	AT2G35810	785.203	-1.72172	0.118124	-14.5755	4.02163e-48	6.573e-47	down
AT2G30080	ATZIP6	345.309	-2.15607	0.148001	-14.5679	4.49345e-48	7.33405e-47	down
AT1G09790	COBL6	172.529	-4.09999	0.281613	-14.5589	5.12432e-48	8.35799e-47	down
AT3G27960	KLCR2	445.579	-1.71987	0.118135	-14.5586	5.15224e-48	8.39776e-47	down
AT2G30690	AT2G30690	163.61	-3.64925	0.250675	-14.5577	5.21863e-48	8.50014e-47	down
AT1G58848	AT1G58848	1234.28	1.66267	0.114216	14.5572	5.25489e-48	8.55333e-47	up
AT1G54290	AT1G54290	698.635	-1.66319	0.114271	-14.5548	5.44845e-48	8.86232e-47	down
AT5G59970	AT5G59970	2737.65	1.60317	0.110227	14.5442	6.35492e-48	1.03297e-46	up
AT3G17760	GAD5	717.25	-3.70258	0.254627	-14.5412	6.64233e-48	1.07895e-46	down
AT1G52230	PSAH-2	3393.26	-1.29194	0.0888558	-14.5397	6.79041e-48	1.10225e-46	down
AT4G28500	ANAC073	197.497	-5.70297	0.392286	-14.5378	6.98166e-48	1.13252e-46	down
AT3G19120	AT3G19120	870.252	1.45139	0.0998549	14.535	7.27126e-48	1.17869e-46	up
AT5G10180	AST68	418.035	-1.80986	0.124519	-14.5348	7.29046e-48	1.181e-46	down
AT5G16360	AT5G16360	197.679	-2.76553	0.190279	-14.5341	7.37198e-48	1.19339e-46	down
AT5G67030	ABA1	2083.52	-1.56844	0.108029	-14.5186	9.23464e-48	1.4939e-46	down
AT1G05577	AT1G05577	190.696	-4.01014	0.276255	-14.5161	9.57875e-48	1.54851e-46	down
AT1G26560	BGLU40	1411.95	-1.88161	0.129723	-14.5049	1.12845e-47	1.82302e-46	down
AT1G54820	AT1G54820	633.8	-2.17636	0.150053	-14.5039	1.14439e-47	1.84752e-46	down
AT2G35765	AT2G35765	680.16	-8.5071	0.586605	-14.5023	1.17231e-47	1.89131e-46	down
AT3G60100	CSY5	155.377	-4.41346	0.304339	-14.5018	1.18011e-47	1.9026e-46	down
AT5G54250	ATCNGC4	1054.76	-2.37535	0.163826	-14.4992	1.22504e-47	1.9737e-46	down
AT3G23410	ATFAO3	661.35	-3.41611	0.235618	-14.4985	1.23781e-47	1.99291e-46	down
AT1G49870	AT1G49870	463.884	1.67509	0.115536	14.4984	1.23987e-47	1.99489e-46	up
AT3G48200	AT3G48200	3153.5	1.19295	0.0822836	14.498	1.24749e-47	2.00578e-46	up
AT2G39800	ATP5CS	5046.97	-1.02945	0.0710206	-14.4951	1.30051e-47	2.08961e-46	down
AT2G21060	ATCSP4	2282.9	1.91262	0.132003	14.4893	1.41621e-47	2.27398e-46	up
AT4G19170	CCD4	367.765	-2.83948	0.195982	-14.4885	1.43269e-47	2.29888e-46	down
AT4G26580	AT4G26580	169.173	-5.1458	0.355258	-14.4847	1.5137e-47	2.42724e-46	down
AT4G18395	AT4G18395	496.162	-7.60023	0.52478	-14.4827	1.55885e-47	2.49794e-46	down
AT4G12980	AT4G12980	653.784	-2.26462	0.156402	-14.4795	1.63378e-47	2.61625e-46	down
AT1G04050	SDG13	652.319	1.74332	0.12041	14.4782	1.66319e-47	2.66155e-46	up
AT5G53550	ATYSL3	2327.91	1.67527	0.115892	14.4554	2.31649e-47	3.70202e-46	up
AT1G63220	AT1G63220	411.815	-3.48305	0.240952	-14.4554	2.31928e-47	3.70398e-46	down
AT5G59710	AtVIP2	3384.41	1.9349	0.133858	14.4549	2.33564e-47	3.72761e-46	up
AT3G26180	CYP71B20	972.087	-1.6019	0.110826	-14.4542	2.35788e-47	3.76057e-46	down
AT5G59040	COPT3	213.419	-4.93543	0.341532	-14.4509	2.47531e-47	3.94521e-46	down
AT2G45740	PEX11D	1448.76	-1.61791	0.112003	-14.4452	2.68623e-47	4.27852e-46	down
AT5G40270	AT5G40270	928.033	1.30138	0.0901024	14.4434	2.76045e-47	4.39378e-46	up
AT4G27050	AT4G27050	1106.19	-1.36602	0.0946025	-14.4396	2.91449e-47	4.63585e-46	down
AT4G05520	ATEHD2	747.277	1.90148	0.131747	14.4328	3.21819e-47	5.1155e-46	up
AT5G54870	AT5G54870	1314.79	-1.63859	0.113548	-14.4308	3.31405e-47	5.26436e-46	down
AT3G14570	ATGSL04	535.853	-1.62958	0.112982	-14.4234	3.68537e-47	5.85028e-46	down
AT4G11320	AtCP2	3586.84	-1.0745	0.074516	-14.4197	3.89044e-47	6.17169e-46	down
AT5G45750	AtRABA1c	1075.47	1.1456	0.079461	14.4172	4.0334e-47	6.3942e-46	up
AT3G17680	AT3G17680	736.134	1.99721	0.138634	14.4063	4.72389e-47	7.48385e-46	up
AT3G48740	AtSWEET11	1125.22	-4.94689	0.343499	-14.4015	5.06594e-47	8.0204e-46	down
AT1G75380	ATBBD1	3677.3	-1.35523	0.0941205	-14.3988	5.26238e-47	8.32585e-46	down
AT3G26810	AFB2	1397.04	1.29709	0.0901163	14.3936	5.67915e-47	8.97926e-46	up
AT5G57040	AT5G57040	745.877	-2.12807	0.147859	-14.3926	5.75688e-47	9.0961e-46	down
AT2G46300	AT2G46300	211.128	-5.62695	0.391124	-14.3866	6.27893e-47	9.91437e-46	down
AT2G33775	RALFL19	1041.8	-9.80909	0.68198	-14.3832	6.59269e-47	1.04029e-45	down
AT5G53588	CPuORF50	259.355	-2.204	0.153243	-14.3824	6.67474e-47	1.05184e-45	down
AT5G53590	SAUR30	259.355	-2.204	0.153243	-14.3824	6.67474e-47	1.05184e-45	down
AT2G05310	AT2G05310	1137.22	-1.09149	0.0759272	-14.3755	7.37269e-47	1.16105e-45	down
AT5G04600	AT5G04600	1594.26	1.21681	0.084681	14.3694	8.05476e-47	1.26762e-45	up
AT1G59540	ZCF125	457.016	1.72087	0.119813	14.363	8.83392e-47	1.38932e-45	up
AT5G12170	CLT3	396.68	-2.32037	0.161581	-14.3604	9.17413e-47	1.44187e-45	down
AT2G33620	AHL10	3804.9	1.09699	0.0764035	14.3579	9.50367e-47	1.49268e-45	up
AT5G64330	JK218	734.469	-1.87564	0.130643	-14.357	9.63577e-47	1.51243e-45	down
AT1G53480	ATMRD1	257.908	-5.92352	0.412591	-14.3569	9.64457e-47	1.51281e-45	down
AT1G80830	ATNRAMP1	844.305	-1.42236	0.0990727	-14.3567	9.67189e-47	1.51609e-45	down
AT3G17465	RPL3P	1285.11	1.01478	0.0706864	14.3562	9.74819e-47	1.52705e-45	up
AT5G26692	AT5G26692	891.435	-9.58244	0.667549	-14.3547	9.95977e-47	1.55916e-45	down
AT1G15470	AT1G15470	1129.19	-1.40141	0.09763	-14.3543	1.00076e-46	1.56562e-45	down
AT5G08030	AtGDPD6	440.469	-2.99155	0.208476	-14.3496	1.07182e-46	1.67567e-45	down
AT4G24350	AT4G24350	288.714	-2.09999	0.146349	-14.3492	1.07768e-46	1.68374e-45	down
AT1G31170	ATSRX	529.29	-1.53222	0.106788	-14.3483	1.09256e-46	1.70586e-45	down
AT1G24520	BCP1	2617.09	-9.01597	0.628382	-14.3479	1.098e-46	1.71323e-45	down
AT2G36800	DOGT1	615.962	-2.42761	0.169447	-14.3266	1.49148e-46	2.32566e-45	down
AT3G51130	AT3G51130	1503.04	-1.00058	0.0699021	-14.3141	1.78768e-46	2.78569e-45	down
AT1G26720	AT1G26720	280.071	-4.27384	0.29865	-14.3106	1.8801e-46	2.92778e-45	down
AT5G21080	AT5G21080	246.251	-6.5763	0.459642	-14.3075	1.96563e-46	3.05896e-45	down
AT5G55820	WYR	461.15	2.01483	0.140988	14.2908	2.49659e-46	3.88016e-45	up
AT2G06520	PSBX	9802.62	-1.07615	0.075338	-14.2842	2.74472e-46	4.26302e-45	down
AT1G09500	AT1G09500	1167.96	2.1461	0.150257	14.2829	2.79828e-46	4.34337e-45	up
AT4G37990	ATCAD8	558.975	-2.50413	0.175384	-14.2779	3.00351e-46	4.65888e-45	down
AT4G15093	AtLigB	156.85	-3.74238	0.262191	-14.2735	3.20069e-46	4.96149e-45	down
AT2G38620	CDKB1;2	258.548	2.61101	0.182941	14.2724	3.24997e-46	5.03459e-45	up
AT1G08730	ATXIC	304.185	-1.98436	0.139142	-14.2615	3.80335e-46	5.88416e-45	down
AT1G55480	ZKT	1147.13	-1.51934	0.10661	-14.2513	4.39871e-46	6.80081e-45	down
AT3G54750	AT3G54750	869.273	1.21748	0.0854391	14.2497	4.50494e-46	6.96053e-45	up
AT1G14690	MAP65-7	2130.03	1.13854	0.0799042	14.2488	4.55996e-46	7.03638e-45	up
AT2G03830	GLV6	176.573	-4.93688	0.346779	-14.2364	5.44677e-46	8.39389e-45	down
AT5G61420	AtMYB28	535.605	-1.62737	0.114313	-14.2361	5.46913e-46	8.42288e-45	down
AT5G03320	AT5G03320	1142.72	2.34349	0.164619	14.2359	5.48715e-46	8.44516e-45	up
AT4G20780	CML42	202.431	-4.04012	0.28381	-14.2353	5.53433e-46	8.51226e-45	down
AT3G10410	CPY	6116.47	-1.15709	0.0812963	-14.233	5.71633e-46	8.7865e-45	down
AT4G29470	PLA2-DELTA	385.496	-7.68818	0.54024	-14.231	5.88012e-46	9.03242e-45	down
AT1G27040	AtNPF4.5	320.531	-5.87553	0.413028	-14.2255	6.36474e-46	9.77051e-45	down
AT3G03800	ATSYP131	296.239	-6.72124	0.472672	-14.2197	6.91675e-46	1.0611e-44	down
AT3G23730	XTH16	2083.86	1.11359	0.0783501	14.213	7.61274e-46	1.16712e-44	up
AT1G32780	AT1G32780	352.052	-2.05629	0.144692	-14.2115	7.77884e-46	1.19182e-44	down
AT5G64040	PSAN	4235.87	-1.31553	0.0926006	-14.2066	8.34319e-46	1.27746e-44	down
AT2G26490	AT2G26490	507.487	-8.27898	0.582872	-14.2038	8.68141e-46	1.32839e-44	down
AT1G46264	AT-HSFB4	317.338	2.21964	0.156273	14.2036	8.70524e-46	1.33118e-44	up
AT5G17100	AT5G17100	203.091	-6.04985	0.426004	-14.2014	8.97967e-46	1.37226e-44	down
AT1G02205	CER1	10737.4	-1.33265	0.093872	-14.1965	9.63016e-46	1.47072e-44	down
AT2G43330	ATINT1	1396.66	1.74422	0.122899	14.1923	1.02273e-45	1.56091e-44	up
AT5G47550	AT5G47550	830.372	-2.97918	0.209952	-14.1898	1.05955e-45	1.61606e-44	down
AT2G37410	ATTIM17-2	2482.3	1.17164	0.082611	14.1827	1.17293e-45	1.78785e-44	up
AT4G24130	AT4G24130	1900.51	-1.09622	0.0773068	-14.1802	1.21569e-45	1.85184e-44	down
AT1G26190	AT1G26190	1300.09	1.37834	0.0972113	14.1788	1.23916e-45	1.88638e-44	up
AT4G00360	ATT1	334.842	-2.54229	0.179341	-14.1758	1.29433e-45	1.96911e-44	down
AT1G55890	AT1G55890	696.271	1.41918	0.100116	14.1754	1.3008e-45	1.97768e-44	up
AT1G78070	AT1G78070	495.83	-2.32475	0.164082	-14.1682	1.44076e-45	2.18767e-44	down
AT4G14020	AT4G14020	388.514	-5.10348	0.360205	-14.1683	1.43999e-45	2.18767e-44	down
AT3G28960	AT3G28960	178.406	-2.94985	0.20834	-14.1588	1.64715e-45	2.49785e-44	down
AT4G11990	AT4G11990	333.257	2.04085	0.144232	14.1497	1.87436e-45	2.84061e-44	up
AT2G35210	AGD10	375.547	-4.30956	0.304618	-14.1474	1.93753e-45	2.93447e-44	down
AT1G52720	AT1G52720	992.505	1.31584	0.0930444	14.1421	2.08929e-45	3.1623e-44	up
AT2G11810	ATMGD3	142.961	-4.05215	0.286652	-14.1362	2.27367e-45	3.43919e-44	down
AT3G46580	ATMBD5	405.661	1.83757	0.130004	14.1347	2.32018e-45	3.5073e-44	up
AT2G27880	AGO5	861.855	1.39025	0.0983635	14.1338	2.35162e-45	3.55256e-44	up
AT4G11080	3xHMG-box1	329.444	1.89744	0.134256	14.133	2.37872e-45	3.59122e-44	up
AT3G17660	AGD15	311.786	-1.90348	0.134717	-14.1294	2.50098e-45	3.7734e-44	down
AT3G01085	AT3G01085	715.213	-9.00179	0.637119	-14.1289	2.52092e-45	3.80107e-44	down
AT1G15260	AT1G15260	1021.35	-1.24263	0.0879829	-14.1236	2.71805e-45	4.0957e-44	down
AT1G75240	AtHB33	5087	2.54338	0.180228	14.112	3.20402e-45	4.82493e-44	up
AT1G66760	AT1G66760	759.08	3.43196	0.243253	14.1086	3.36223e-45	5.05996e-44	up
AT1G51670	AT1G51670	326.509	2.58149	0.183071	14.101	3.74268e-45	5.62896e-44	up
AT1G07540	TRFL2	241.712	-6.4181	0.455174	-14.1003	3.78007e-45	5.68158e-44	down
AT1G43670	AtcFBP	2382.3	-1.13142	0.0802533	-14.0981	3.90181e-45	5.86086e-44	down
AT4G32910	AT4G32910	1164.7	1.23631	0.0877071	14.0959	4.02516e-45	6.04232e-44	up
AT1G02040	AT1G02040	146.24	-4.31991	0.306471	-14.0956	4.03932e-45	6.05974e-44	down
AT1G44110	CYCA1;1	573.05	1.60684	0.114026	14.0918	4.26429e-45	6.3932e-44	up
AT1G29050	TBL38	1037.48	-1.70483	0.120982	-14.0916	4.27682e-45	6.40795e-44	down
AT1G69410	ATELF5A-3	1285.86	-1.86194	0.132148	-14.0898	4.38829e-45	6.56668e-44	down
AT5G59130	AT5G59130	306.965	-1.97563	0.140216	-14.0898	4.38568e-45	6.56668e-44	down
AT4G29670	ACHT2	1199.72	-1.27599	0.090564	-14.0894	4.41503e-45	6.60252e-44	down
AT5G43745	AT5G43745	1290.25	-1.66322	0.118102	-14.0829	4.83696e-45	7.22896e-44	down
AT5G48820	ICK6	355.616	2.25764	0.160434	14.0721	5.63686e-45	8.41914e-44	up
AT4G14368	AT4G14368	225.566	-6.44693	0.458344	-14.0657	6.17082e-45	9.21086e-44	down
AT3G05060	AT3G05060	1434.48	1.09258	0.0776776	14.0656	6.17622e-45	9.21312e-44	up
AT3G06778	AT3G06778	239.91	-4.74372	0.337267	-14.0652	6.21872e-45	9.27069e-44	down
AT3G56400	ATWRKY70	826.91	1.20181	0.0854745	14.0605	6.64414e-45	9.89868e-44	up
AT5G03510	AT5G03510	162.547	-3.36487	0.239461	-14.0518	7.50478e-45	1.11739e-43	down
AT5G55950	AT5G55950	225.313	-3.66405	0.260908	-14.0434	8.45119e-45	1.25751e-43	down
AT3G44620	AT3G44620	634.422	-1.47355	0.104936	-14.0423	8.58683e-45	1.2769e-43	down
AT3G17770	AT3G17770	1969.87	1.66684	0.118726	14.0394	8.95273e-45	1.33047e-43	up
AT1G79700	WRI4	671.894	1.46663	0.104477	14.0378	9.15062e-45	1.35903e-43	up
AT2G16500	ADC1	4624.96	-1.02779	0.0732446	-14.0323	9.88296e-45	1.46688e-43	down
AT5G14550	AT5G14550	722.814	-1.28444	0.0916179	-14.0195	1.18414e-44	1.75646e-43	down
AT2G37090	IRX9	189.73	-5.55736	0.396619	-14.0118	1.31961e-44	1.95618e-43	down
AT1G25560	AtTEM1	597.239	1.48561	0.106032	14.011	1.33542e-44	1.97838e-43	up
AT1G08210	AT1G08210	801.383	1.80853	0.129175	14.0006	1.54622e-44	2.28925e-43	up
AT3G14870	AT3G14870	578.744	1.91882	0.137073	13.9985	1.59122e-44	2.35441e-43	up
AT1G74210	AtGDPD5	777.692	-1.53622	0.109756	-13.9967	1.63378e-44	2.41587e-43	down
AT2G39510	UMAMIT14	862.326	-1.79026	0.127915	-13.9957	1.65509e-44	2.44587e-43	down
AT5G59780	ATMYB59	173.749	-3.4898	0.249378	-13.994	1.69577e-44	2.50442e-43	down
AT3G28560	AT3G28560	166.788	3.9069	0.279337	13.9864	1.88818e-44	2.78513e-43	up
AT1G55960	AT1G55960	692.084	-1.2954	0.0926268	-13.9852	1.9203e-44	2.83075e-43	down
AT4G37410	CYP81F4	147.495	-4.73271	0.338478	-13.9823	1.99786e-44	2.94324e-43	down
AT1G75460	AT1G75460	672.236	-2.76694	0.197898	-13.9816	2.01845e-44	2.97174e-43	down
AT1G31290	AGO3	220.975	2.50344	0.17914	13.9748	2.22116e-44	3.26816e-43	up
AT1G69700	ATHVA22C	1367.2	1.2617	0.0902912	13.9736	2.25767e-44	3.31982e-43	up
AT3G49270	AT3G49270	255.101	-3.15748	0.226037	-13.9689	2.41363e-44	3.54696e-43	down
AT3G59220	ATPIRIN1	385.245	-3.29988	0.236402	-13.9588	2.78185e-44	4.08555e-43	down
AT1G02813	AT1G02813	819.288	-1.82266	0.130601	-13.9559	2.89466e-44	4.2486e-43	down
AT1G20610	CYCB2;3	955.357	2.01276	0.144341	13.9445	3.39693e-44	4.98273e-43	up
AT2G22610	AT2G22610	633.28	1.33229	0.0955891	13.9377	3.73794e-44	5.47954e-43	up
AT5G60200	TMO6	713.791	2.43123	0.174437	13.9376	3.74359e-44	5.48443e-43	up
AT1G76090	SMT3	766.558	-1.42873	0.102521	-13.9359	3.83334e-44	5.61246e-43	down
AT1G29390	COR314-TM2	1141.73	-1.8421	0.132251	-13.9288	4.23348e-44	6.19068e-43	down
AT3G49910	AT3G49910	9770.79	1.31285	0.0943048	13.9214	4.69831e-44	6.86197e-43	up
AT4G29250	AT4G29250	209.168	-2.67227	0.191963	-13.9208	4.73729e-44	6.91464e-43	down
AT1G09155	AtPP2-B15	232.097	-6.36241	0.457087	-13.9195	4.82405e-44	7.03695e-43	down
AT4G01580	AT4G01580	380.594	2.46703	0.177237	13.9194	4.8319e-44	7.04407e-43	up
AT4G21270	ATK1	639.166	1.63956	0.117802	13.9179	4.93043e-44	7.1833e-43	up
AT4G37925	NDH-M	700.245	-1.82003	0.130786	-13.9161	5.06077e-44	7.36868e-43	down
AT1G53920	GLIP5	295.865	2.08736	0.150144	13.9024	6.12675e-44	8.91532e-43	up
AT5G62310	IRE	194.946	-2.62692	0.189078	-13.8933	6.95721e-44	1.01176e-42	down
AT1G78970	ATLUP1	399.35	-2.51688	0.181197	-13.8903	7.24871e-44	1.05286e-42	down
AT4G27820	BGLU9	519.227	-2.22645	0.160378	-13.8826	8.07918e-44	1.17277e-42	down
AT5G58260	NdhN	474.008	-1.58414	0.114229	-13.8681	9.89286e-44	1.43428e-42	down
AT5G43300	AtGDPD3	432.257	-7.3985	0.533561	-13.8663	1.01389e-43	1.46906e-42	down
AT4G26830	AT4G26830	274.892	-2.49749	0.180141	-13.8641	1.04593e-43	1.51456e-42	down
AT1G71340	AtGDPD4	962.235	2.07757	0.149927	13.8572	1.15072e-43	1.66528e-42	up
AT5G13320	AtGH3.12	200.161	-5.82027	0.420217	-13.8506	1.26081e-43	1.82238e-42	down
AT5G53620	AT5G53620	1705.15	1.0344	0.0746907	13.8491	1.2888e-43	1.86171e-42	up
AT4G14040	EDA38	1212.87	-1.05782	0.0764845	-13.8305	1.66923e-43	2.40978e-42	down
AT4G00238	AT4G00238	845.287	1.44636	0.104594	13.8283	1.72063e-43	2.48247e-42	up
AT2G02990	ATRNS1	1115.03	-3.7317	0.269863	-13.8281	1.72507e-43	2.48736e-42	down
AT4G23440	AT4G23440	941.462	1.52025	0.110007	13.8195	1.94413e-43	2.80153e-42	up
AT2G35660	CTF2A	368.43	-1.93132	0.139839	-13.811	2.18675e-43	3.14732e-42	down
AT3G28780	AT3G28780	3385.99	-12.2445	0.886597	-13.8107	2.19655e-43	3.15952e-42	down
AT1G54690	G-H2AX	1184.64	1.0416	0.0754216	13.8103	2.20843e-43	3.17468e-42	up
AT4G04890	PDF2	3709.34	1.18066	0.0854954	13.8097	2.22906e-43	3.20241e-42	up
AT1G28470	ANAC010	169.953	-3.09015	0.223822	-13.8062	2.33688e-43	3.35527e-42	down
AT5G44400	AT5G44400	907.533	-6.09126	0.441225	-13.8054	2.36589e-43	3.39488e-42	down
AT1G49240	ACT8	4561.06	1.29866	0.0941441	13.7944	2.75493e-43	3.95073e-42	up
AT1G59218	AT1G59218	588.815	1.5319	0.11107	13.7923	2.83553e-43	4.06386e-42	up
AT1G32930	AtGALT31A	634.097	1.58053	0.114606	13.791	2.88924e-43	4.13833e-42	up
AT4G28100	AT4G28100	728.8	1.86858	0.135544	13.7858	3.10202e-43	4.44044e-42	up
AT2G01260	AT2G01260	530.051	-1.47623	0.107098	-13.784	3.18248e-43	4.55286e-42	down
AT5G24790	AT5G24790	140.805	-3.41351	0.247662	-13.7829	3.2286e-43	4.61606e-42	down
AT5G18910	AT5G18910	642.214	-9.10833	0.660943	-13.7808	3.32546e-43	4.75169e-42	down
AT1G65060	4CL3	1159.63	-1.98393	0.144017	-13.7756	3.57293e-43	5.10222e-42	down
AT1G64200	VHA-E3	315.406	-2.0258	0.1472	-13.7623	4.29919e-43	6.13196e-42	down
AT4G31120	ATPRMT5	1121.66	1.19882	0.0871376	13.7578	4.5701e-43	6.51445e-42	up
AT5G23920	AT5G23920	618.985	-1.70943	0.124279	-13.7548	4.76653e-43	6.79038e-42	down
AT5G53820	AT5G53820	3990.16	-7.53748	0.548049	-13.7533	4.86563e-43	6.9274e-42	down
AT3G57940	AT3G57940	1513.89	2.20956	0.160724	13.7475	5.26867e-43	7.49673e-42	up
AT3G19930	ATSTP4	723.101	-1.80351	0.131361	-13.7294	6.76597e-43	9.62145e-42	down
AT3G02410	ICME-LIKE2	170.159	-3.26345	0.237727	-13.7277	6.92743e-43	9.84516e-42	down
AT1G19850	ARF5	3207.3	1.17089	0.0853481	13.719	7.81347e-43	1.10977e-41	up
AT1G33770	AT1G33770	213.057	-3.311	0.241389	-13.7165	8.09158e-43	1.14859e-41	down
AT2G38370	AT2G38370	499.924	2.27886	0.166181	13.7132	8.46985e-43	1.20157e-41	up
AT3G14620	CYP72A8	659.868	-5.59768	0.408407	-13.7061	9.33076e-43	1.32291e-41	down
AT2G18420	AT2G18420	140.286	-4.02472	0.293752	-13.7011	9.99979e-43	1.41692e-41	down
AT3G58650	TRM7	377.879	1.78629	0.130437	13.6947	1.09258e-42	1.54629e-41	up
AT3G12970	AT3G12970	176.545	3.14903	0.23011	13.6849	1.24922e-42	1.76692e-41	up
AT2G07680	ABCC13	375.444	-1.84785	0.135062	-13.6815	1.30911e-42	1.85053e-41	down
AT1G70100	AT1G70100	1878.71	1.49943	0.109623	13.6781	1.37301e-42	1.93969e-41	up
AT1G08810	AtMYB60	135.084	-3.71955	0.272028	-13.6734	1.46352e-42	2.06633e-41	down
AT5G02830	AT5G02830	711.77	-1.30414	0.0954036	-13.6697	1.5396e-42	2.17245e-41	down
AT5G12180	CPK17	615.784	-9.04785	0.662565	-13.6558	1.86459e-42	2.62792e-41	down
AT3G25760	AOC1	293.764	-2.14387	0.157048	-13.651	1.99009e-42	2.80312e-41	down
AT1G21310	ATEXT3	1616.45	2.4903	0.182434	13.6504	2.00779e-42	2.82637e-41	up
AT4G25390	AT4G25390	213.739	-2.33804	0.171327	-13.6467	2.11313e-42	2.97291e-41	down
AT5G25590	AT5G25590	1109.19	1.28302	0.0940191	13.6463	2.12292e-42	2.9849e-41	up
AT3G45870	UMAMIT3	145.417	-4.99828	0.366438	-13.6402	2.31014e-42	3.24622e-41	down
AT4G39970	AT4G39970	830.405	-1.76778	0.129618	-13.6384	2.36751e-42	3.32488e-41	down
AT1G07050	AT1G07050	193.287	-2.55481	0.187339	-13.6374	2.40057e-42	3.36931e-41	down
AT2G46950	CYP709B2	303.43	-1.99432	0.146274	-13.6341	2.51008e-42	3.52093e-41	down
AT5G19600	SULTR3;5	209.514	-6.3395	0.464989	-13.6337	2.5259e-42	3.54104e-41	down
AT3G07200	AT3G07200	461.458	1.53674	0.112721	13.6331	2.54389e-42	3.56414e-41	up
AT3G57620	AT3G57620	371.042	-1.87864	0.137827	-13.6305	2.63924e-42	3.69555e-41	down
AT1G62800	ASP4	157.84	-4.9032	0.359845	-13.6258	2.81134e-42	3.93423e-41	down
AT1G20340	DRT112	15025.4	-1.00113	0.0734777	-13.6249	2.84684e-42	3.98155e-41	down
AT5G24270	ATSOS3	189.297	-4.3491	0.319299	-13.6208	3.01356e-42	4.21224e-41	down
AT4G15940	AT4G15940	627.044	-1.64409	0.120711	-13.62	3.04465e-42	4.2532e-41	down
AT3G16410	NSP4	276.522	-6.28899	0.461753	-13.6198	3.05362e-42	4.26323e-41	down
AT1G02770	AT1G02770	189.566	-2.50925	0.184245	-13.6191	3.0831e-42	4.30184e-41	down
AT5G27010	AT5G27010	142.416	-3.28662	0.24152	-13.6081	3.58635e-42	4.99816e-41	down
AT2G33060	AtRLP27	471.359	1.74975	0.128601	13.6061	3.68611e-42	5.13418e-41	up
AT5G44130	FLA13	190.097	-2.4579	0.18072	-13.6006	3.97223e-42	5.52945e-41	down
AT3G13380	BRL3	364.787	-1.88046	0.138359	-13.5912	4.51668e-42	6.28366e-41	down
AT5G42020	BIP	9125.11	-1.32418	0.0974376	-13.59	4.58813e-42	6.3756e-41	down
AT5G53510	ATOPT9	408.132	-2.97194	0.218722	-13.5877	4.73496e-42	6.57578e-41	down
AT1G68440	AT1G68440	4831.57	2.62406	0.193149	13.5857	4.86711e-42	6.75535e-41	up
AT3G05880	RCI2A	1689.84	-1.74976	0.128805	-13.5845	4.94802e-42	6.86364e-41	down
AT3G22370	AOX1A	562.628	-1.77447	0.130633	-13.5836	5.0085e-42	6.93943e-41	down
AT2G28900	ATOEP16-1	2834.44	-1.87785	0.138243	-13.5837	5.00598e-42	6.93943e-41	down
AT5G35700	FIM2	913.201	-1.30073	0.0957638	-13.5826	5.07588e-42	7.02868e-41	down
AT5G03260	LAC11	173.856	-5.8222	0.428723	-13.5803	5.23836e-42	7.24945e-41	down
AT1G68220	AT1G68220	806.493	1.27033	0.0935521	13.5789	5.34321e-42	7.39025e-41	up
AT1G44224	AT1G44224	547.307	-4.82032	0.355228	-13.5697	6.06107e-42	8.37825e-41	down
AT3G05180	AT3G05180	819.345	-1.45349	0.107121	-13.5687	6.14017e-42	8.48264e-41	down
AT2G24260	LRL1	362.816	-2.09678	0.154551	-13.567	6.28712e-42	8.68062e-41	down
AT4G25170	AT4G25170	1009.12	1.09369	0.0806182	13.5663	6.34397e-42	8.75402e-41	up
AT5G43850	ARD4	1207.58	-1.03938	0.0766202	-13.5653	6.43172e-42	8.86995e-41	down
AT4G33870	AT4G33870	155.378	3.26071	0.24043	13.562	6.72696e-42	9.26635e-41	up
AT5G14970	AT5G14970	888.885	-1.14303	0.0843029	-13.5585	7.05211e-42	9.7086e-41	down
AT3G16310	AT3G16310	957.758	1.16049	0.0855999	13.5572	7.18672e-42	9.88819e-41	up
AT3G21990	AT3G21990	407.695	-8.1873	0.604145	-13.5519	7.72305e-42	1.06138e-40	down
AT2G32765	ATSUMO5	849.715	1.81445	0.13393	13.5477	8.17072e-42	1.12226e-40	up
AT1G77000	ATSKP2;2	723.954	1.31149	0.0968078	13.5474	8.21004e-42	1.12701e-40	up
AT3G48710	AT3G48710	1029.26	1.12894	0.083442	13.5296	1.04576e-41	1.4347e-40	up
AT5G02230	AT5G02230	1911.15	-1.41187	0.104361	-13.5287	1.05872e-41	1.45165e-40	down
AT5G15630	COBL4	363.559	-4.29923	0.318049	-13.5175	1.23278e-41	1.68933e-40	down
AT1G19570	ATDHAR1	13808	-1.015	0.0750949	-13.5162	1.25511e-41	1.71893e-40	down
AT3G05380	ALY2	1817.18	1.38008	0.102119	13.5144	1.28527e-41	1.75821e-40	up
AT2G25530	AT2G25530	427.389	-1.54355	0.114216	-13.5143	1.28771e-41	1.76053e-40	down
AT3G13520	AGP12	2283.56	-1.7056	0.12622	-13.5129	1.31173e-41	1.79235e-40	down
AT2G43290	MSS3	935.938	-1.5277	0.113061	-13.5121	1.32718e-41	1.81241e-40	down
AT5G09670	AT5G09670	739.107	1.20821	0.0894255	13.5108	1.34992e-41	1.84241e-40	up
AT1G72770	AtHAB1	1970.44	-1.2633	0.0935119	-13.5095	1.3752e-41	1.87476e-40	down
AT4G02280	ATSUS3	471.696	-2.00411	0.148502	-13.4956	1.66102e-41	2.26181e-40	down
AT4G33390	AT4G33390	141.995	-4.43759	0.328876	-13.4932	1.71491e-41	2.33385e-40	down
AT3G55970	ATJRG21	274.492	-3.2354	0.239874	-13.4879	1.84297e-41	2.50669e-40	down
AT1G65450	GLC	424.439	-2.23204	0.165534	-13.4839	1.94566e-41	2.64485e-40	down
AT3G28080	UMAMIT47	356.484	-2.23734	0.166008	-13.4773	2.12831e-41	2.89149e-40	down
AT3G05150	AT3G05150	174.668	-4.98908	0.370205	-13.4765	2.14993e-41	2.91919e-40	down
AT1G09700	DRB1	609.234	1.30554	0.0969071	13.4721	2.28346e-41	3.09872e-40	up
AT1G02730	ATCSLD5	2161.78	1.77125	0.131519	13.4676	2.42488e-41	3.28875e-40	up
AT3G10040	AT3G10040	327.144	2.18112	0.162041	13.4603	2.67753e-41	3.62934e-40	up
AT5G15530	BCCP2	1389.62	-1.23976	0.0921168	-13.4585	2.74282e-41	3.7136e-40	down
AT2G17010	AT2G17010	136.586	-4.82734	0.358686	-13.4584	2.74852e-41	3.7192e-40	down
AT1G06660	JASON	348.652	1.7637	0.131115	13.4515	3.01567e-41	4.07605e-40	up
AT3G51290	APSR1	712.046	2.22381	0.165371	13.4474	3.18735e-41	4.30564e-40	up
AT2G01210	AT2G01210	395.891	1.75897	0.130837	13.444	3.3403e-41	4.5097e-40	up
AT5G12970	AT5G12970	318.696	2.28786	0.170193	13.4427	3.39669e-41	4.58322e-40	up
AT5G48385	AT5G48385	6454.96	1.38053	0.102718	13.44	3.52615e-41	4.7552e-40	up
AT1G12480	CDI3	139.814	-4.10516	0.305786	-13.425	4.31857e-41	5.81392e-40	down
AT1G16640	AT1G16640	187.295	2.91483	0.217128	13.4245	4.34562e-41	5.84701e-40	up
AT2G19920	AT2G19920	199.066	2.79072	0.207887	13.4242	4.36217e-41	5.86596e-40	up
AT3G02110	scpl25	4920.76	1.17298	0.0873955	13.4215	4.52166e-41	6.07698e-40	up
AT5G61610	AT5G61610	136.763	-4.55427	0.339517	-13.414	5.00797e-41	6.72677e-40	down
AT1G19150	LHCA2*1	752.915	-1.90446	0.14198	-13.4136	5.03381e-41	6.75765e-40	down
AT5G24420	PGL5	2230.09	-1.09438	0.0816085	-13.4102	5.27158e-41	7.07285e-40	down
AT1G63980	AT1G63980	2028.79	1.03903	0.0775245	13.4026	5.84066e-41	7.83196e-40	up
AT5G20790	AT5G20790	257.723	-4.69765	0.350531	-13.4015	5.92227e-41	7.93691e-40	down
AT5G07250	ATRBL3	330.137	-1.73631	0.129568	-13.4008	5.98245e-41	8.01303e-40	down
AT5G55720	AT5G55720	668.66	-1.63965	0.122361	-13.4001	6.03415e-41	8.07774e-40	down
AT2G33880	HB-3	421.195	1.70576	0.127374	13.3918	6.75052e-41	9.03162e-40	up
AT3G23270	AT3G23270	255.215	-5.54198	0.413868	-13.3907	6.85421e-41	9.16518e-40	down
AT1G58520	RXW8	2703.35	-2.10965	0.157577	-13.388	7.1022e-41	9.49144e-40	down
AT4G38190	ATCSLD4	508.595	-8.51031	0.635752	-13.3862	7.28163e-41	9.72577e-40	down
AT1G36150	AT1G36150	279.05	-3.13355	0.234126	-13.384	7.49632e-41	1.00069e-39	down
AT1G04920	ATSPS3F	270.689	-2.52199	0.18847	-13.3814	7.76998e-41	1.03664e-39	down
AT3G53730	AT3G53730	3805.86	1.37458	0.102729	13.3806	7.8548e-41	1.04737e-39	up
AT4G01250	AtWRKY22	321.329	2.64543	0.197718	13.3798	7.93179e-41	1.05704e-39	up
AT3G52910	AtGRF4	453.861	1.705	0.127446	13.3781	8.11516e-41	1.08087e-39	up
AT5G51560	AT5G51560	1554.37	2.00929	0.150196	13.3777	8.15827e-41	1.086e-39	up
AT1G22160	AT1G22160	894.041	-1.31388	0.0982433	-13.3737	8.60939e-41	1.14541e-39	down
AT4G21940	CPK15	163.92	-3.07029	0.229578	-13.3736	8.62425e-41	1.14675e-39	down
AT2G38770	EMB2765	1363.57	1.08855	0.0814063	13.3719	8.83157e-41	1.17366e-39	up
AT1G21740	AT1G21740	675.333	1.29735	0.0970237	13.3715	8.87732e-41	1.17842e-39	up
AT5G51260	AT5G51260	327.791	-2.04174	0.152694	-13.3715	8.8773e-41	1.17842e-39	down
AT1G72330	ALAAT2	1114.32	-1.27309	0.0952208	-13.3699	9.07e-41	1.20332e-39	down
AT1G80470	AT1G80470	515.684	-8.79066	0.657515	-13.3695	9.11334e-41	1.2084e-39	down
AT3G44050	AT3G44050	536.894	1.38011	0.103251	13.3664	9.4967e-41	1.25852e-39	up
AT5G25340	AT5G25340	399.536	-8.15848	0.610449	-13.3647	9.71847e-41	1.2872e-39	down
AT5G17220	ATGSTF12	200.15	-2.48173	0.185738	-13.3615	1.01507e-40	1.34369e-39	down
AT2G03530	ATUPS2	287.558	-1.9332	0.144701	-13.36	1.03536e-40	1.36979e-39	down
AT1G43580	AT1G43580	1104.34	1.1002	0.0823636	13.3579	1.06578e-40	1.40926e-39	up
AT3G59830	AT3G59830	174.889	-5.19889	0.389316	-13.3539	1.12366e-40	1.48495e-39	down
AT1G54575	AT1G54575	910.61	-3.77859	0.283008	-13.3515	1.16044e-40	1.53272e-39	down
AT5G64910	AT5G64910	524.051	2.42942	0.181963	13.3512	1.16549e-40	1.53853e-39	up
AT5G48360	AT5G48360	2220.76	1.46492	0.109742	13.3487	1.20483e-40	1.58958e-39	up
AT1G65240	AT1G65240	141.198	-3.41558	0.256062	-13.3389	1.37561e-40	1.81388e-39	down
AT3G28770	AT3G28770	434.45	-4.69399	0.352087	-13.3319	1.50971e-40	1.9896e-39	down
AT1G67370	ASY1	179.251	3.01513	0.22617	13.3313	1.52257e-40	2.00544e-39	up
AT1G01070	UMAMIT28	182.192	-3.97437	0.298256	-13.3254	1.64808e-40	2.16954e-39	down
AT5G45280	AT5G45280	506.77	-1.6305	0.122456	-13.315	1.89398e-40	2.49049e-39	down
AT1G65800	ARK2	148.814	-4.29667	0.32286	-13.3081	2.07635e-40	2.72879e-39	down
AT2G04160	AIR3	630.748	-3.47634	0.261324	-13.3028	2.22938e-40	2.92828e-39	down
AT2G21510	AT2G21510	240.148	-3.02587	0.227496	-13.3008	2.29094e-40	3.00747e-39	down
AT4G01600	AT4G01600	159.399	-3.23539	0.243349	-13.2953	2.46596e-40	3.23544e-39	down
AT3G22240	AT3G22240	181.172	-5.24762	0.394772	-13.2928	2.54843e-40	3.34181e-39	down
AT5G43260	AT5G43260	288.279	-2.0662	0.155481	-13.2891	2.67818e-40	3.51002e-39	down
AT5G03150	JKD	303.076	2.18305	0.164304	13.2867	2.7651e-40	3.62193e-39	up
AT4G28395	A7	2052.29	-2.08339	0.156911	-13.2776	3.12429e-40	4.09016e-39	down
AT1G28360	ATERF12	378.401	4.50622	0.339426	13.276	3.18865e-40	4.17095e-39	up
AT5G38410	RBCS3B	46876.9	-2.02143	0.152262	-13.276	3.18951e-40	4.17095e-39	down
AT1G61870	PPR336	951.092	1.54222	0.11618	13.2744	3.25731e-40	4.25727e-39	up
AT3G59455	AT3G59455	366.325	-8.03335	0.605409	-13.2693	3.48783e-40	4.55605e-39	down
AT4G03820	AT4G03820	196.243	-2.53823	0.191375	-13.2631	3.78826e-40	4.94578e-39	down
AT1G32100	ATPRR1	146.207	-3.66809	0.276588	-13.2619	3.8483e-40	5.0214e-39	down
AT5G17450	HIPP21	156.111	-3.94768	0.297693	-13.2609	3.90251e-40	5.08933e-39	down
AT4G20880	AT4G20880	506.411	-2.09869	0.15839	-13.2501	4.50397e-40	5.87048e-39	down
AT1G78430	RIP4	474.316	2.11109	0.159511	13.2347	5.53035e-40	7.19642e-39	up
AT1G19940	AtGH9B5	143.968	-3.97848	0.300614	-13.2345	5.5472e-40	7.2144e-39	down
AT3G01670	AtSEOR2	558.624	-1.78084	0.13466	-13.2247	6.32117e-40	8.21199e-39	down
AT1G13280	AOC4	2249.92	-1.0143	0.0767234	-13.2202	6.71123e-40	8.71395e-39	down
AT4G21210	ATRP1	796.564	-2.28687	0.172994	-13.2193	6.78698e-40	8.8075e-39	down
AT1G11190	BFN1	704.253	-1.84816	0.139901	-13.2104	7.63702e-40	9.90518e-39	down
AT5G47240	atnudt8	409.224	-1.6396	0.124137	-13.208	7.88948e-40	1.0227e-38	down
AT3G52780	ATPAP20	296.816	-1.87841	0.142319	-13.1986	8.94023e-40	1.15765e-38	down
AT5G21100	AT5G21100	1823.64	-1.32085	0.100121	-13.1925	9.68594e-40	1.25352e-38	down
AT1G29140	AT1G29140	1688.45	-11.2422	0.852236	-13.1914	9.83057e-40	1.27155e-38	down
AT4G34750	SAUR49	839.658	-2.27871	0.172763	-13.1898	1.00407e-39	1.29803e-38	down
AT1G76130	AMY2	326.138	-1.73763	0.13179	-13.1848	1.07301e-39	1.38639e-38	down
AT5G13150	ATEXO70C1	198.772	-4.2815	0.324731	-13.1848	1.07394e-39	1.38684e-38	down
AT1G67220	ATHPCAT1	373.079	2.2872	0.173484	13.1839	1.08603e-39	1.40169e-38	up
AT1G18410	AT1G18410	142.745	-3.52823	0.267938	-13.1681	1.33914e-39	1.72556e-38	down
AT3G07350	AT3G07350	264.238	3.06123	0.232504	13.1664	1.37041e-39	1.76489e-38	up
AT1G02816	AT1G02816	595.001	-1.76678	0.1342	-13.1653	1.39004e-39	1.78919e-38	down
AT5G35680	AT5G35680	1456.56	-1.01053	0.0767581	-13.1652	1.39187e-39	1.79058e-38	down
AT5G37180	ATSUS5	148.656	-2.87073	0.218069	-13.1643	1.40781e-39	1.8101e-38	down
AT2G18180	AT2G18180	231.379	-4.03682	0.306824	-13.1568	1.55547e-39	1.99888e-38	down
AT5G57345	AT5G57345	640.488	-1.7557	0.133564	-13.1451	1.81639e-39	2.33166e-38	down
AT2G35310	AT2G35310	1069.44	2.58432	0.196673	13.1402	1.93705e-39	2.4852e-38	up
AT5G42680	AT5G42680	182.985	-3.52785	0.268486	-13.1398	1.94729e-39	2.49699e-38	down
AT4G16190	AT4G16190	7757	-1.74109	0.132512	-13.139	1.9671e-39	2.52103e-38	down
AT1G54385	AT1G54385	515.428	1.9423	0.147828	13.1389	1.97097e-39	2.52463e-38	up
AT3G54260	TBL36	196.762	2.70703	0.206099	13.1346	2.08568e-39	2.67012e-38	up
AT3G26960	AT3G26960	289.47	-3.50056	0.266521	-13.1343	2.09529e-39	2.68097e-38	down
AT1G72930	AtTN10	1290.09	-2.78043	0.211696	-13.1341	2.09959e-39	2.68503e-38	down
AT1G28290	AGP31	10694.1	2.59611	0.197673	13.1334	2.11988e-39	2.70952e-38	up
AT5G63950	CHR24	756.994	1.24883	0.0950963	13.1323	2.1498e-39	2.74629e-38	up
AT1G04240	IAA3	259.893	-2.43781	0.185693	-13.1282	2.27117e-39	2.89977e-38	down
AT5G08480	AT5G08480	181.235	-2.40442	0.183189	-13.1254	2.35654e-39	3.00715e-38	down
AT1G79780	AT1G79780	379.479	-2.52551	0.192432	-13.1242	2.39279e-39	3.05177e-38	down
AT3G61610	AT3G61610	408.101	1.60417	0.122265	13.1204	2.51452e-39	3.2053e-38	up
AT4G26440	ATWRKY34	129.375	-4.53734	0.345971	-13.1148	2.70844e-39	3.45064e-38	down
AT5G17160	AT5G17160	633.103	1.2672	0.0966267	13.1144	2.72305e-39	3.46739e-38	up
AT3G51420	ATSSL4	883.68	-1.38678	0.10576	-13.1125	2.79293e-39	3.55447e-38	down
AT2G24580	AT2G24580	332.47	-2.08128	0.158773	-13.1085	2.94281e-39	3.74321e-38	down
AT3G17790	ATACP5	1293.65	-3.39465	0.258977	-13.1079	2.96597e-39	3.77065e-38	down
AT5G59010	BSK5	728.585	1.27944	0.0976354	13.1042	3.11417e-39	3.95695e-38	up
AT3G02730	ATF1	1267.07	-1.86002	0.141947	-13.1036	3.14092e-39	3.98879e-38	down
AT1G16360	AT1G16360	156.891	-4.89349	0.373502	-13.1017	3.22153e-39	4.08899e-38	down
AT5G27700	AT5G27700	3872.22	1.08712	0.0830381	13.0918	3.66963e-39	4.65525e-38	up
AT3G07320	AT3G07320	1704.05	1.19185	0.091053	13.0896	3.77423e-39	4.7854e-38	up
AT1G11850	AT1G11850	1292.2	-3.43075	0.262319	-13.0785	4.36735e-39	5.53446e-38	down
AT3G56100	IMK3	367.804	1.86519	0.142626	13.0774	4.43146e-39	5.6127e-38	up
AT5G47050	AT5G47050	338.804	-1.75835	0.134475	-13.0757	4.53256e-39	5.7377e-38	down
AT1G71140	AT1G71140	172.63	-2.88031	0.220307	-13.0741	4.63155e-39	5.85988e-38	down
AT3G23830	AtGRP4	1573.91	1.3391	0.102455	13.0701	4.88039e-39	6.17143e-38	up
AT3G01470	ATHB-1	799.852	-1.86957	0.143044	-13.0699	4.89592e-39	6.18449e-38	down
AT3G01472	CPuORF33	799.852	-1.86957	0.143044	-13.0699	4.89592e-39	6.18449e-38	down
AT1G23540	AtPERK12	219.316	-4.32504	0.331192	-13.059	5.64617e-39	7.1284e-38	down
AT3G28570	AT3G28570	166.886	2.78876	0.213635	13.0538	6.04328e-39	7.6257e-38	up
AT1G44191	AT1G44191	125.965	-3.50019	0.268202	-13.0506	6.30402e-39	7.9505e-38	down
AT3G61220	SDR1	437.769	-1.97381	0.151274	-13.0479	6.53295e-39	8.23485e-38	down
AT5G15960	KIN1	6428.14	-5.14701	0.394675	-13.0411	7.14067e-39	8.99611e-38	down
AT3G45130	LAS1	208.141	-6.33122	0.485564	-13.0389	7.34973e-39	9.25458e-38	down
AT1G15350	AT1G15350	375.132	-3.17762	0.243742	-13.0369	7.55071e-39	9.50261e-38	down
AT4G27260	GH3.5	1148.04	1.55891	0.119615	13.0328	7.96831e-39	1.00228e-37	up
AT4G16515	CLEL%206	129.91	-4.54268	0.348579	-13.032	8.04623e-39	1.01155e-37	down
AT2G21480	AT2G21480	269.304	-7.36171	0.565045	-13.0285	8.42212e-39	1.05825e-37	down
AT4G13810	AtRLP47	167.097	-3.28044	0.251875	-13.0241	8.9255e-39	1.1209e-37	down
AT3G51325	AT3G51325	145.368	-4.71015	0.3617	-13.0223	9.14212e-39	1.1475e-37	down
AT1G03220	AT1G03220	806.218	2.17151	0.166771	13.0209	9.30438e-39	1.16725e-37	up
AT1G30350	AT1G30350	420.559	-8.23227	0.632299	-13.0196	9.46879e-39	1.18725e-37	down
AT3G11570	TBL8	200.782	-2.65961	0.204312	-13.0174	9.74932e-39	1.22178e-37	down
AT1G23560	AT1G23560	1397.87	-1.49462	0.114825	-13.0165	9.86111e-39	1.23514e-37	down
AT4G19645	AT4G19645	292.264	-2.06559	0.158699	-13.0158	9.95381e-39	1.24609e-37	down
AT4G21970	AT4G21970	255.052	2.75467	0.211706	13.0118	1.04848e-38	1.31187e-37	up
AT1G70780	AT1G70780	4034.27	-1.16087	0.0892372	-13.0088	1.09019e-38	1.36262e-37	down
AT1G70782	CPuORF28	4034.27	-1.16087	0.0892372	-13.0088	1.09019e-38	1.36262e-37	down
AT5G56850	AT5G56850	746.317	-1.81047	0.139374	-12.99	1.39452e-38	1.74117e-37	down
AT5G03250	AT5G03250	430.958	-1.77432	0.136611	-12.9881	1.4299e-38	1.78441e-37	down
AT5G35970	AT5G35970	893.181	-1.42502	0.109736	-12.9859	1.47184e-38	1.83578e-37	down
AT2G31830	5PTase14	308.403	-1.97251	0.151899	-12.9857	1.47468e-38	1.83835e-37	down
AT4G19670	AT4G19670	2207.1	1.01585	0.0782409	12.9836	1.51585e-38	1.88869e-37	up
AT5G06760	AtLEA4-5	166.805	-3.1472	0.242423	-12.9823	1.54222e-38	1.92053e-37	down
AT4G39670	AT4G39670	289.712	-4.52269	0.348483	-12.9782	1.62622e-38	2.02408e-37	down
AT1G57720	AT1G57720	8038.96	1.05183	0.0810595	12.976	1.67351e-38	2.08185e-37	up
AT2G20470	AT2G20470	474.517	-2.02402	0.156004	-12.9742	1.71453e-38	2.13177e-37	down
AT2G20900	ATDGK5	1135.45	-1.5605	0.120289	-12.9729	1.74266e-38	2.1656e-37	down
AT1G04890	AT1G04890	175.823	-5.43933	0.419317	-12.9719	1.76652e-38	2.1941e-37	down
AT2G39300	AT2G39300	262.947	-2.11086	0.162766	-12.9687	1.8414e-38	2.28592e-37	down
AT2G17950	AtWUS	401.73	-1.85999	0.143448	-12.9663	1.89997e-38	2.35739e-37	down
AT4G19690	ATIRT1	256.338	-5.10417	0.39394	-12.9567	2.1523e-38	2.66908e-37	down
AT5G47470	UMAMIT7	165.283	-5.99274	0.462535	-12.9563	2.16447e-38	2.68276e-37	down
AT5G59290	ATUXS3	2597.25	-1.3697	0.105743	-12.953	2.2584e-38	2.79772e-37	down
AT3G29200	ATCM1	1069.13	-1.13684	0.0877765	-12.9516	2.3021e-38	2.85038e-37	down
AT1G05260	RCI3	484.461	1.48329	0.114608	12.9423	2.59891e-38	3.2162e-37	up
AT5G25130	CYP71B12	128.998	-4.17929	0.322981	-12.9397	2.68512e-38	3.32115e-37	down
AT5G45840	AT5G45840	407.451	-4.76107	0.368048	-12.936	2.81931e-38	3.48351e-37	down
AT2G35960	NHL12	414.203	-2.08452	0.161188	-12.9322	2.96326e-38	3.65946e-37	down
AT3G16730	HEB2	420.763	1.48793	0.115084	12.9291	3.08411e-38	3.80649e-37	up
AT5G12870	ATMYB46	118.174	-4.21424	0.325951	-12.9291	3.08552e-38	3.80649e-37	down
AT3G01020	ATISU2	154.079	-5.6451	0.43715	-12.9134	3.78178e-38	4.66302e-37	down
AT4G38470	STY46	1208.47	1.43902	0.111452	12.9116	3.87405e-38	4.77431e-37	up
AT4G24150	AtGRF8	381.931	2.1601	0.167353	12.9075	4.08449e-38	5.03104e-37	up
AT3G06483	ATPDHK	1394.95	-1.15183	0.0892547	-12.905	4.22034e-38	5.19568e-37	down
AT5G25475	AT5G25475	1251.94	2.28633	0.177189	12.9033	4.31273e-38	5.30667e-37	up
AT1G23690	AT1G23690	165.226	-5.99085	0.464396	-12.9003	4.4839e-38	5.51443e-37	down
AT2G17890	CPK16	174.095	-6.20803	0.481258	-12.8996	4.52629e-38	5.56368e-37	down
AT5G66750	ATDDM1	719.093	1.63733	0.12696	12.8965	4.71059e-38	5.78723e-37	up
AT3G30390	AT3G30390	2354.51	-1.28696	0.0998015	-12.8952	4.78828e-38	5.87963e-37	down
AT1G78780	AT1G78780	185.96	-3.60529	0.27965	-12.8922	4.98344e-38	6.11611e-37	down
AT1G11545	XTH8	352.677	-1.58237	0.122757	-12.8903	5.10337e-38	6.26007e-37	down
AT5G66940	AT5G66940	155.739	4.05896	0.314923	12.8887	5.20879e-38	6.38608e-37	up
AT1G20440	AtCOR47	5230.28	-3.53066	0.273973	-12.8869	5.33398e-38	6.53619e-37	down
AT4G30130	AT4G30130	1082.78	1.99939	0.155256	12.878	5.98694e-38	7.33253e-37	up
AT5G13210	AT5G13210	143.162	-2.82879	0.219672	-12.8773	6.04128e-38	7.39528e-37	down
AT4G38590	BGAL14	124.939	-4.62072	0.358834	-12.877	6.06139e-38	7.41607e-37	down
AT3G50685	AT3G50685	725.349	-1.15028	0.0893348	-12.8761	6.13528e-38	7.50261e-37	down
AT4G36760	APP1	1526.13	-1.21056	0.0940275	-12.8745	6.26134e-38	7.65282e-37	down
AT5G15190	AT5G15190	180.526	-2.65927	0.206608	-12.8711	6.54728e-38	7.9982e-37	down
AT5G13590	AT5G13590	2194.99	1.45552	0.113106	12.8687	6.75238e-38	8.2445e-37	up
AT2G01860	EMB975	277.436	2.14995	0.167076	12.8682	6.80041e-38	8.29888e-37	up
AT3G01690	AT3G01690	2690.35	-1.52068	0.118191	-12.8663	6.969e-38	8.49588e-37	down
AT3G14450	CID9	307.147	-2.81481	0.218774	-12.8663	6.96724e-38	8.49588e-37	down
AT2G45650	AGL6	321.555	-2.39121	0.185857	-12.8659	7.00618e-38	8.53683e-37	down
AT3G17060	AT3G17060	798.723	-9.74697	0.75801	-12.8586	7.69248e-38	9.36826e-37	down
AT3G10720	AT3G10720	1100.33	1.7303	0.134576	12.8574	7.8136e-38	9.51089e-37	up
AT1G56230	AT1G56230	746.514	1.1981	0.0932992	12.8415	9.59822e-38	1.16712e-36	up
AT1G53140	DRP5A	412.483	1.98253	0.154417	12.8388	9.93841e-38	1.20787e-36	up
AT1G66810	AT1G66810	132.597	-3.25822	0.253844	-12.8355	1.03676e-37	1.25939e-36	down
AT3G25100	CDC45	248.767	2.03357	0.158453	12.8339	1.05859e-37	1.28525e-36	up
AT5G44730	AT5G44730	1360.76	2.04663	0.1595	12.8315	1.0925e-37	1.32573e-36	up
AT2G41380	AT2G41380	190.418	-5.17898	0.403775	-12.8264	1.16654e-37	1.41486e-36	down
AT3G08560	VHA-E2	270.922	-7.37309	0.575156	-12.8193	1.27855e-37	1.54992e-36	down
AT2G26710	BAS1	366.313	1.74437	0.136083	12.8184	1.29313e-37	1.56679e-36	up
AT2G20590	AT2G20590	318.488	1.73766	0.135605	12.8141	1.36781e-37	1.65644e-36	up
AT5G53030	AT5G53030	143.442	-4.15016	0.324033	-12.8078	1.48202e-37	1.79384e-36	down
AT3G17070	AT3G17070	273.406	-3.92643	0.306579	-12.8072	1.49416e-37	1.80761e-36	down
AT5G10320	AT5G10320	445.046	1.43859	0.112344	12.8053	1.53182e-37	1.85222e-36	up
AT3G21230	4CL5	337.121	-2.23968	0.174918	-12.8042	1.55376e-37	1.87779e-36	down
AT5G48560	AT5G48560	145.434	-3.34827	0.26153	-12.8026	1.58535e-37	1.91403e-36	down
AT1G12640	AtLPLAT1	1059.29	-1.11031	0.0867557	-12.7981	1.68069e-37	2.02707e-36	down
AT2G40130	SMXL8	383.187	1.74928	0.136767	12.7902	1.85962e-37	2.24174e-36	up
AT3G53720	ATCHX20	516.371	-3.74974	0.2933	-12.7846	1.99783e-37	2.40712e-36	down
AT1G69295	PDCB4	1990.93	-1.65469	0.129445	-12.783	2.03988e-37	2.45655e-36	down
AT2G30620	AT2G30620	3523.64	1.02977	0.0805615	12.7824	2.05607e-37	2.47479e-36	up
AT5G61430	ANAC100	554.658	-4.18759	0.327683	-12.7794	2.13744e-37	2.57143e-36	down
AT5G58460	ATCHX25	192.33	-4.45642	0.348792	-12.7767	2.21221e-37	2.66002e-36	down
AT1G55110	AtIDD7	2820.87	1.3512	0.105771	12.7748	2.26705e-37	2.72459e-36	up
AT5G03880	AT5G03880	1776.67	-1.32072	0.103394	-12.7737	2.29961e-37	2.76232e-36	down
AT4G24640	APPB1	908.86	-9.60782	0.752354	-12.7703	2.40091e-37	2.88255e-36	down
AT5G61850	LFY	215.406	4.69507	0.367657	12.7702	2.40428e-37	2.88513e-36	up
AT1G54790	AT1G54790	119.016	-3.68257	0.288402	-12.7689	2.44698e-37	2.93489e-36	down
AT4G38690	AT4G38690	478.85	-1.3556	0.106171	-12.7681	2.47186e-37	2.96324e-36	down
AT3G10060	AT3G10060	634.777	-1.50925	0.118241	-12.7642	2.59706e-37	3.11176e-36	down
AT3G11850	AT3G11850	405.73	-2.35933	0.184859	-12.7629	2.64284e-37	3.16502e-36	down
AT1G03457	AtBRN2	511.473	1.35639	0.10631	12.7589	2.78267e-37	3.32911e-36	up
AT3G17160	AT3G17160	2568.87	1.60139	0.125526	12.7574	2.83474e-37	3.3897e-36	up
AT4G11860	AT4G11860	1853.58	1.41084	0.110638	12.7519	3.04401e-37	3.63811e-36	up
AT5G54670	ATK3	1320.13	1.37685	0.107976	12.7515	3.05692e-37	3.6517e-36	up
AT3G28880	AT3G28880	176.799	2.57904	0.202293	12.7491	3.15554e-37	3.76761e-36	up
AT1G10500	ATCPISCA	1236.69	-1.35691	0.106434	-12.7488	3.16468e-37	3.77663e-36	down
AT4G14713	PPD1	394.795	1.52669	0.119781	12.7457	3.29407e-37	3.92906e-36	up
AT5G28770	AtbZIP63	700.995	1.68266	0.132023	12.7452	3.31605e-37	3.95329e-36	up
AT1G23600	AT1G23600	239.553	-7.19249	0.564336	-12.7451	3.32176e-37	3.95812e-36	down
AT4G29190	AtC3H49	462.636	2.1906	0.171927	12.7415	3.47703e-37	4.14105e-36	up
AT3G51220	AT3G51220	143.478	-3.60593	0.283014	-12.7412	3.49047e-37	4.15497e-36	down
AT3G16750	AT3G16750	326.018	1.77382	0.139222	12.741	3.49937e-37	4.16348e-36	up
AT1G66970	GDPDL1	1620.65	-1.39546	0.109562	-12.7367	3.69795e-37	4.39534e-36	down
AT1G26260	CIB5	487.751	1.43247	0.112521	12.7307	3.99037e-37	4.74053e-36	up
AT5G16450	AT5G16450	617.091	-2.15933	0.169699	-12.7245	4.32432e-37	5.1347e-36	down
AT4G15830	AT4G15830	676.366	1.47884	0.116239	12.7224	4.43997e-37	5.26939e-36	up
AT2G03200	AT2G03200	421.102	-1.81097	0.142375	-12.7197	4.59585e-37	5.45166e-36	down
AT3G42660	AT3G42660	595.848	1.54058	0.121126	12.7189	4.64544e-37	5.50774e-36	up
AT1G64850	AT1G64850	645.353	-1.26759	0.0996738	-12.7173	4.73673e-37	5.61317e-36	down
AT4G39860	AT4G39860	1827.36	1.01201	0.0795999	12.7137	4.96071e-37	5.87565e-36	up
AT1G15360	AtSHN1	1037.5	-1.99792	0.157174	-12.7116	5.10058e-37	6.03831e-36	down
AT3G50410	OBP1	292.891	2.67135	0.210159	12.7111	5.13174e-37	6.07217e-36	up
AT3G05140	RBK2	157.585	-3.53319	0.277973	-12.7106	5.166e-37	6.10967e-36	down
AT3G15900	AT3G15900	628.728	-2.36872	0.186424	-12.7061	5.47185e-37	6.46817e-36	down
AT2G21530	AT2G21530	879.42	-1.52127	0.119752	-12.7035	5.65238e-37	6.67825e-36	down
AT5G47330	AT5G47330	284.197	-2.62677	0.206782	-12.7031	5.68297e-37	6.71105e-36	down
AT3G18590	AtENODL5	229.977	-4.76478	0.375166	-12.7005	5.87804e-37	6.93796e-36	down
AT3G25165	RALFL25	586.827	-9.30039	0.732341	-12.6995	5.9482e-37	7.01728e-36	down
AT1G05835	AT1G05835	763.254	3.23123	0.254448	12.699	5.98765e-37	7.06031e-36	up
AT1G49760	PAB8	2804.88	1.09173	0.086047	12.6876	6.9245e-37	8.1569e-36	up
AT2G36870	AtXTH32	330.812	1.88898	0.148891	12.687	6.98033e-37	8.21858e-36	up
AT1G04150	AT1G04150	139.535	3.67452	0.289635	12.6867	7.00793e-37	8.24699e-36	up
AT5G41410	BEL1	775.89	-2.81938	0.222234	-12.6866	7.02049e-37	8.25768e-36	down
AT1G26770	AT-EXP10	1978.33	-2.56708	0.202396	-12.6835	7.30097e-37	8.58333e-36	down
AT4G01060	CPL3	184.486	-3.80865	0.300297	-12.6829	7.35236e-37	8.63947e-36	down
AT1G63650	AtEGL3	1134.22	1.93312	0.152465	12.6791	7.72061e-37	9.06771e-36	up
AT1G29660	AT1G29660	125.591	-3.39361	0.267733	-12.6754	8.09815e-37	9.50642e-36	down
AT5G59890	ADF4	1593.59	-1.10964	0.0875464	-12.6749	8.14638e-37	9.55832e-36	down
AT3G13920	EIF4A1	11011.5	1.02513	0.0808895	12.6732	8.3223e-37	9.7599e-36	up
AT1G65470	FAS1	533.18	1.50517	0.11878	12.6719	8.45906e-37	9.91539e-36	up
AT4G09060	AT4G09060	336.265	1.68914	0.133339	12.6681	8.88777e-37	1.04128e-35	up
AT1G49032	AT1G49032	259.604	2.73809	0.216143	12.668	8.90033e-37	1.04223e-35	up
AT4G17340	DELTA-TIP2	372.39	-3.90304	0.308147	-12.6662	9.10596e-37	1.06579e-35	down
AT5G05200	AT5G05200	1475.72	-1.29402	0.102191	-12.6628	9.50943e-37	1.11191e-35	down
AT4G37520	AT4G37520	459.16	-1.81481	0.143417	-12.6541	1.06219e-36	1.24077e-35	down
AT1G73620	AT1G73620	643.106	1.87487	0.148253	12.6464	1.1709e-36	1.36709e-35	up
AT1G75190	AT1G75190	259.081	2.39164	0.189184	12.6419	1.24089e-36	1.44739e-35	up
AT1G06645	AT1G06645	185.698	-2.25937	0.178769	-12.6385	1.29501e-36	1.50902e-35	down
AT3G48310	CYP71A22	151.52	-5.86634	0.464373	-12.6328	1.39237e-36	1.62168e-35	down
AT4G29780	AT4G29780	997.141	1.03688	0.0820907	12.631	1.42545e-36	1.65858e-35	up
AT4G14750	IQD19	643.083	-1.47988	0.117172	-12.63	1.44237e-36	1.67745e-35	down
AT3G04790	EMB3119	1526.66	-1.47185	0.116542	-12.6293	1.45484e-36	1.69111e-35	down
AT1G27480	AT1G27480	420.617	-1.77066	0.14028	-12.6224	1.59e-36	1.84732e-35	down
AT5G43440	AT5G43440	245.582	-2.24545	0.177903	-12.6218	1.60189e-36	1.86022e-35	down
AT3G02230	ATRGP1	4984.72	-1.11304	0.0882082	-12.6184	1.67237e-36	1.94018e-35	down
AT5G03870	AT5G03870	298.224	2.08672	0.165374	12.6181	1.6776e-36	1.9453e-35	up
AT1G72130	AT1G72130	562.035	-2.6534	0.210413	-12.6104	1.85044e-36	2.14467e-35	down
AT3G57400	AT3G57400	288.369	-1.88083	0.149166	-12.6089	1.88528e-36	2.18399e-35	down
AT4G32630	AT4G32630	198.812	-6.72837	0.533722	-12.6065	1.94454e-36	2.25153e-35	down
AT5G03210	AtDIP2	154.628	-3.5062	0.27816	-12.605	1.98263e-36	2.29452e-35	down
AT5G10080	AT5G10080	1029.21	2.4949	0.197981	12.6017	2.06624e-36	2.39012e-35	up
AT5G02540	AT5G02540	795.944	2.45187	0.194685	12.594	2.27739e-36	2.63309e-35	up
AT4G13240	ATROPGEF9	186.786	-6.16899	0.489857	-12.5934	2.29435e-36	2.65139e-35	down
AT2G21880	ATRAB7A	162.144	-3.07159	0.24405	-12.5859	2.52535e-36	2.91692e-35	down
AT4G05190	ATK5	568.362	1.64961	0.131103	12.5826	2.63362e-36	3.0405e-35	up
AT5G10510	AIL6	345.201	2.06441	0.164284	12.5661	3.24184e-36	3.73725e-35	up
AT2G28630	KCS12	1745.18	-1.28611	0.102387	-12.5612	3.45174e-36	3.97729e-35	down
AT2G16850	PIP2;8	750.395	1.82121	0.145018	12.5585	3.57088e-36	4.11058e-35	up
AT4G21490	NDB3	174.11	-6.36326	0.50674	-12.5572	3.62771e-36	4.17196e-35	down
AT2G37750	AT2G37750	165.46	-5.74575	0.457593	-12.5565	3.66361e-36	4.2112e-35	down
AT4G39320	AT4G39320	159.274	-2.45114	0.195222	-12.5557	3.69936e-36	4.25024e-35	down
AT1G18990	AT1G18990	483.106	-5.48603	0.437135	-12.55	3.9766e-36	4.56655e-35	down
AT3G19515	AT3G19515	810.402	1.81197	0.144453	12.5437	4.30565e-36	4.94203e-35	up
AT1G48370	YSL8	994.983	1.67171	0.133276	12.5432	4.3299e-36	4.96746e-35	up
AT1G79060	AT1G79060	709.472	2.08868	0.166533	12.5421	4.39198e-36	5.03625e-35	up
AT5G44650	AtCEST	1134.5	-1.28756	0.102668	-12.541	4.45109e-36	5.10156e-35	down
AT5G12850	AT5G12850	2074.28	1.11823	0.0891938	12.5371	4.67687e-36	5.35776e-35	up
AT4G28556	RIC7	121.057	-4.88892	0.390146	-12.531	5.05269e-36	5.78271e-35	down
AT1G28700	AT1G28700	230.6	-2.67234	0.213386	-12.5235	5.55506e-36	6.35154e-35	down
AT3G26110	AT3G26110	1042.21	-10.5456	0.842292	-12.5201	5.79533e-36	6.62307e-35	down
AT1G49490	AT1G49490	862.741	-3.42776	0.273781	-12.5201	5.79874e-36	6.62378e-35	down
AT2G47230	ATDUF6	901.758	1.26968	0.101475	12.5123	6.39264e-36	7.29868e-35	up
AT2G37420	AT2G37420	512.251	1.80865	0.14463	12.5054	6.97861e-36	7.96387e-35	up
AT4G24230	ACBP3	681.602	1.5106	0.120817	12.5033	7.16585e-36	8.17361e-35	up
AT5G46860	ATSYP22	2280.48	1.11994	0.0895924	12.5004	7.4316e-36	8.47266e-35	up
AT2G34340	AT2G34340	202.43	-2.0969	0.167751	-12.5001	7.45775e-36	8.4984e-35	down
AT5G48600	ATCAP-C	995.231	1.56027	0.124919	12.4902	8.44426e-36	9.61795e-35	up
AT3G03030	AT3G03030	433.955	1.5758	0.126217	12.4848	9.03201e-36	1.02825e-34	up
AT5G25830	GATA12	315.381	-2.24496	0.179909	-12.4783	9.8079e-36	1.11604e-34	down
AT3G11520	CYC2	324.674	1.74154	0.139589	12.4762	1.00683e-35	1.14458e-34	up
AT1G16730	UP6	111.513	-4.18768	0.33566	-12.476	1.00976e-35	1.14736e-34	down
AT1G54520	AT1G54520	988.417	-1.0687	0.0856741	-12.474	1.03498e-35	1.17546e-34	down
AT5G37360	AT5G37360	729.373	-1.42109	0.113983	-12.4675	1.12251e-35	1.27425e-34	down
AT4G17030	AT-EXPR	136.859	-2.7545	0.220972	-12.4654	1.15339e-35	1.30868e-34	down
AT5G49070	KCS21	137.394	-2.87294	0.230577	-12.4598	1.23632e-35	1.40211e-34	down
AT3G59010	PME35	280.024	-3.0549	0.245253	-12.4561	1.29522e-35	1.46821e-34	down
AT5G57710	SMAX1	1766.08	-1.1307	0.0907955	-12.4532	1.34272e-35	1.52132e-34	down
AT5G45780	AT5G45780	524.178	1.81048	0.145483	12.4447	1.49538e-35	1.69348e-34	up
AT4G28750	PSAE-1	6051.25	-1.41461	0.113722	-12.4392	1.60015e-35	1.81126e-34	down
AT2G33340	MAC3B	3731.98	1.50118	0.120692	12.4381	1.62291e-35	1.83616e-34	up
[truncated: 6,404 more rows]

## Sheet: FC>1.5 P<0.05 up 1593
Supplemental Dataset 2. The up-regulated genes in se-1 stm-2 compared with stm-2 (foldchange > 1.5, p < 0.05)
Gene ID	Gene Name	BaseMean	Log2FoldChange	LfcSE	Stat	Pvalue	Padj	sig
AT4G19112	CPuORF25	88.0972	23.2293	4.78532	4.85428	1.20822e-06	3.14338e-06	up
AT1G15330	AT1G15330	86.3585	9.77898	1.45529	6.71961	1.82215e-11	6.99861e-11	up
AT2G29830	AT2G29830	46.6894	8.89153	1.4597	6.09133	1.11977e-09	3.76554e-09	up
AT3G13404	AT3G13404	25.9289	8.04459	1.47501	5.45391	4.92755e-08	1.45167e-07	up
AT2G23110	AT2G23110	17.7448	7.49333	1.48881	5.03311	4.8259e-07	1.3013e-06	up
AT1G30800	AT1G30800	16.5624	7.3965	3.47314	2.12963	0.033202	0.0490441	up
AT5G35770	SAP	37.0955	7.1089	1.45395	4.88939	1.01149e-06	2.64984e-06	up
AT4G19340	AT4G19340	13.4977	7.09988	1.48128	4.79305	1.64261e-06	4.21306e-06	up
AT3G60140	BGLU30	476.572	6.98083	0.420687	16.5939	7.71526e-62	1.72851e-60	up
AT1G63030	ddf2	12.082	6.94114	1.48284	4.68099	2.85495e-06	7.14504e-06	up
AT3G22090	AT3G22090	10.4821	6.73437	1.48982	4.52026	6.17627e-06	1.49622e-05	up
AT2G45410	LBD19	10.2009	6.69859	1.4894	4.4975	6.87566e-06	1.65803e-05	up
AT5G55430	AT5G55430	10.0748	6.67523	1.52841	4.36745	1.25708e-05	2.95458e-05	up
AT2G36920	AT2G36920	9.89048	6.64907	1.61022	4.12929	3.63888e-05	8.14708e-05	up
AT3G60120	BGLU27	9.19252	6.55091	1.5622	4.19338	2.74833e-05	6.23138e-05	up
AT3G22640	PAP85	98.7249	6.5148	0.746111	8.73167	2.50931e-18	1.43282e-17	up
AT1G67020	AT1G67020	8.5428	6.44507	1.51076	4.2661	1.98918e-05	4.5832e-05	up
AT3G13710	PRA1.F4	8.13549	6.37024	1.49551	4.25958	2.04811e-05	4.71211e-05	up
AT1G55580	LAS	62.5409	6.26764	0.857818	7.30649	2.74215e-13	1.18079e-12	up
AT3G59930	AT3G59930	40.0003	6.20757	1.04529	5.93863	2.87407e-09	9.38192e-09	up
AT1G33790	AT1G33790	639.432	6.20634	0.278753	22.2647	8.13032e-110	4.33885e-108	up
AT1G58150	AT1G58150	7.02034	6.15331	1.52394	4.03777	5.39608e-05	0.000118621	up
AT4G16560	AT4G16560	19.1276	6.14601	1.51613	4.05374	5.04045e-05	0.000111122	up
AT2G33720	AT2G33720	6.70042	6.09471	1.51431	4.02473	5.70404e-05	0.000125101	up
AT3G17010	REM22	376.494	6.04872	0.353049	17.1328	8.44843e-66	2.08775e-64	up
AT1G37140	MCT1	5.84705	5.8893	1.52624	3.8587	0.00011399	0.000241613	up
AT3G27416	AT3G27416	5.75017	5.87575	1.55644	3.77513	0.000159923	0.000333175	up
AT5G57720	AT5G57720	391.018	5.78916	0.310114	18.6678	9.04244e-78	2.82925e-76	up
AT1G26680	AT1G26680	85.733	5.74805	1.28751	4.46449	8.02616e-06	1.92356e-05	up
AT1G24590	DRN-LIKE	5.10045	5.69885	1.51737	3.75575	0.000172823	0.000358445	up
AT1G19530	AT1G19530	4.81929	5.62167	1.59216	3.53085	0.000414231	0.000818604	up
AT3G14540	AT3G14540	38.8617	5.57117	0.864344	6.44554	1.15186e-10	4.17751e-10	up
AT5G03310	SAUR44	12.776	5.54996	1.62242	3.42079	0.000624393	0.00120446	up
AT1G58410	AT1G58410	36.2047	5.46513	0.873276	6.2582	3.89446e-10	1.35988e-09	up
AT3G05155	AT3G05155	11.5738	5.40491	1.4984	3.60713	0.000309601	0.000621821	up
AT5G41250	AT5G41250	4.13082	5.4	1.59506	3.38545	0.000710617	0.00136018	up
AT1G15850	AT1G15850	11.3702	5.38132	1.47522	3.6478	0.000264496	0.000536079	up
AT4G21330	DYT1	34.0617	5.37204	0.871989	6.16068	7.24348e-10	2.46904e-09	up
AT2G24000	scpl22	11.0791	5.33795	1.55598	3.43061	0.000602229	0.00116435	up
AT5G23990	ATFRO5	3.86903	5.30409	1.80804	2.93362	0.00335031	0.00584723	up
AT1G13710	CYP78A5	1427.36	5.28318	0.198787	26.5771	1.24938e-155	1.20611e-153	up
AT1G12805	AT1G12805	41.786	5.25299	0.761134	6.90154	5.14423e-12	2.05734e-11	up
AT1G77790	AT1G77790	3.72351	5.24151	1.53596	3.41254	0.000643615	0.00123882	up
AT2G05330	AT2G05330	3.68476	5.23484	1.56019	3.35525	0.000792934	0.00150826	up
AT3G21520	AtDMP1	20.5875	5.22822	1.06617	4.90376	9.40177e-07	2.46984e-06	up
AT1G77100	AT1G77100	3.66538	5.22803	1.62754	3.21223	0.00131708	0.00243181	up
AT1G13670	AT1G13670	30.7068	5.22216	0.874116	5.97422	2.31194e-09	7.60969e-09	up
AT1G11925	AT1G11925	9.75075	5.15109	1.48625	3.46583	0.000528607	0.00103074	up
AT2G36985	DVL16	3.44235	5.13786	1.59979	3.21158	0.00132006	0.00243674	up
AT4G31760	AT4G31760	19.2979	5.1363	1.06408	4.82699	1.38614e-06	3.58468e-06	up
AT1G03700	AT1G03700	65.6569	5.09635	0.59178	8.6119	7.18573e-18	4.019e-17	up
AT5G05050	AT5G05050	3.27745	5.05251	1.561	3.23671	0.00120916	0.00224408	up
AT4G34530	CIB1	56.2738	5.05221	1.4563	3.4692	0.00052201	0.00101863	up
AT1G30950	UFO	36.0551	5.0316	0.775366	6.48933	8.62217e-11	3.15305e-10	up
AT4G38820	AT4G38820	8.96539	5.02438	1.61402	3.11297	0.00185216	0.00334869	up
AT5G36910	THI2.2	35.3959	5.00679	0.76068	6.58198	4.64211e-11	1.73662e-10	up
AT5G55690	AT5G55690	52.929	5.00256	0.624818	8.00642	1.18093e-15	5.8536e-15	up
AT1G65985	AT1G65985	8.67443	4.9739	1.49411	3.32901	0.000871553	0.00164856	up
AT1G51220	AtWIP5	3.01567	4.94033	1.55115	3.18493	0.00144787	0.00265718	up
AT4G34400	AT4G34400	1463.07	4.91639	0.222156	22.1303	1.61483e-108	8.40988e-107	up
AT1G60300	AT1G60300	41.1614	4.89861	0.700137	6.99665	2.6216e-12	1.06478e-11	up
AT1G63880	AT1G63880	138.922	4.88377	0.412991	11.8254	2.88601e-32	2.91151e-31	up
AT5G09780	AT5G09780	121.011	4.84712	0.750277	6.46044	1.04397e-10	3.7984e-10	up
AT1G59940	ARR3	2.81201	4.83059	1.57697	3.06321	0.00218979	0.0039221	up
AT5G45830	ATDOG1	2.79263	4.8264	1.55785	3.09812	0.00194754	0.00350885	up
AT5G45450	AT5G45450	2.77326	4.82291	1.56369	3.08432	0.00204019	0.00366881	up
AT5G46310	AT5G46310	2.77326	4.82291	1.56369	3.08432	0.00204019	0.00366881	up
AT2G42610	LSH10	194.17	4.81061	0.326458	14.7358	3.79944e-49	6.39924e-48	up
AT2G34270	AT2G34270	23.1238	4.80108	0.999556	4.80321	1.56139e-06	4.01255e-06	up
AT3G01516	AT3G01516	15.1478	4.77756	1.06957	4.46682	7.93897e-06	1.90401e-05	up
AT1G58684	AT1G58684	92.2541	4.74568	1.96709	2.41254	0.0158418	0.0248899	up
AT1G58983	AT1G58983	92.2541	4.74568	1.96709	2.41254	0.0158418	0.0248899	up
AT4G24600	AT4G24600	2.62774	4.73434	2.09369	2.26124	0.0237445	0.0361465	up
AT1G65200	AT1G65200	43.979	4.72829	0.658319	7.18237	6.85135e-13	2.88281e-12	up
AT4G28811	AT4G28811	2.5696	4.70278	1.57148	2.99258	0.00276631	0.00487889	up
AT1G20600	AT1G20600	2.55023	4.69908	1.56589	3.0009	0.00269182	0.00475634	up
AT5G61850	LFY	215.406	4.69507	0.367657	12.7702	2.40428e-37	2.88513e-36	up
AT4G05250	AT4G05250	2.53085	4.6944	1.59052	2.9515	0.00316239	0.00554287	up
AT1G17810	BETA-TIP	2.51147	4.68448	1.70455	2.74822	0.00599207	0.0100544	up
AT1G60720	AT1G60720	2.51147	4.68448	1.70455	2.74822	0.00599207	0.0100544	up
AT2G39855	AT2G39855	35.2757	4.67393	0.73813	6.33212	2.41809e-10	8.56319e-10	up
AT1G68510	LBD42	7.07446	4.66897	1.54559	3.02083	0.00252082	0.00447084	up
AT5G37430	AT5G37430	7.07438	4.66243	1.51626	3.07495	0.00210537	0.00377945	up
AT5G51330	DYAD	69.9203	4.65096	0.504551	9.21802	3.02634e-20	1.90131e-19	up
AT5G59305	AT5G59305	74.6293	4.61062	0.513219	8.98374	2.61721e-19	1.5739e-18	up
AT2G29770	AT2G29770	66.7498	4.58566	0.494883	9.26613	1.9302e-20	1.22366e-19	up
AT3G16300	AT3G16300	39.9354	4.5801	0.629534	7.27538	3.45451e-13	1.48082e-12	up
AT1G56040	AT1G56040	2.3272	4.56332	1.57456	2.89816	0.00375363	0.00649764	up
AT4G31630	AT4G31630	2.3272	4.56332	1.57456	2.89816	0.00375363	0.00649764	up
AT2G27250	AtCLV3	2.30782	4.55926	1.5838	2.87868	0.00399338	0.00688356	up
AT3G25670	AT3G25670	158.441	4.55215	0.61075	7.45337	9.09853e-14	4.0425e-13	up
AT2G43255	AT2G43255	2.28844	4.55124	1.65822	2.74465	0.00605751	0.0101569	up
AT4G35770	ATSEN1	1053.49	4.51974	0.235592	19.1846	4.97863e-82	1.67468e-80	up
AT5G37860	AT5G37860	50.7488	4.51031	0.565751	7.97226	1.55803e-15	7.66367e-15	up
AT1G28360	ATERF12	378.401	4.50622	0.339426	13.276	3.18865e-40	4.17095e-39	up
AT1G09860	ATPUP16	106.535	4.48819	0.38968	11.5176	1.07529e-30	1.02513e-29	up
AT3G15240	AT3G15240	12.4907	4.48009	1.12146	3.99489	6.47248e-05	0.000140991	up
AT1G13680	AT1G13680	18.4113	4.45828	0.987177	4.51619	6.2963e-06	1.52358e-05	up
AT1G27670	AT1G27670	12.1515	4.44583	1.07929	4.11921	3.80169e-05	8.49639e-05	up
AT3G60670	AT3G60670	60.6117	4.43831	0.500154	8.87387	7.06466e-19	4.15585e-18	up
AT5G10605	AT5G10605	2.14292	4.43771	1.94361	2.28323	0.0224168	0.0342636	up
AT1G76430	PHT1;9	17.9751	4.42358	0.882822	5.01073	5.42239e-07	1.45553e-06	up
AT3G24093	AT3G24093	2.12354	4.4219	1.66796	2.65108	0.00802354	0.0132239	up
AT1G62886	AT1G62886	2.10416	4.41354	1.59286	2.77083	0.00559136	0.0094273	up
AT1G62900	AT1G62900	2.10416	4.41354	1.59286	2.77083	0.00559136	0.0094273	up
AT3G27785	ATMYB118	2.10416	4.41354	1.59286	2.77083	0.00559136	0.0094273	up
AT5G23220	NIC3	2.10416	4.41354	1.59286	2.77083	0.00559136	0.0094273	up
AT1G69180	CRC	1464.37	4.41005	0.167109	26.3903	1.77127e-153	1.63674e-151	up
AT1G15210	ABCG35	89.09	4.40963	0.420257	10.4927	9.33352e-26	7.37857e-25	up
AT1G62530	AT1G62530	2.08479	4.40925	1.58655	2.77914	0.00545024	0.00921095	up
AT4G27550	ATTPS4	2.08479	4.40925	1.58655	2.77914	0.00545024	0.00921095	up
AT5G22810	AT5G22810	2.08479	4.40925	1.58655	2.77914	0.00545024	0.00921095	up
AT1G10990	AT1G10990	47.6262	4.40853	0.577183	7.638	2.20621e-14	1.01458e-13	up
AT1G58310	AT1G58310	5.90117	4.39558	1.55136	2.83338	0.00460582	0.0078656	up
AT2G44340	AT2G44340	2.04603	4.38878	1.84503	2.3787	0.0173739	0.0271105	up
AT5G17080	AT5G17080	17.306	4.36511	0.884742	4.93377	8.0659e-07	2.13261e-06	up
AT5G65410	ATHB25	1855.84	4.36152	0.156134	27.9345	1.01813e-171	1.22734e-169	up
AT1G80100	AHP6	22.8873	4.35458	0.771786	5.64221	1.67878e-08	5.1442e-08	up
AT5G64810	ATWRKY51	45.6969	4.35066	0.563543	7.72019	1.16158e-14	5.42804e-14	up
AT3G53590	AT3G53590	34.2627	4.34501	0.653371	6.65014	2.92805e-11	1.1099e-10	up
AT4G29030	AT4G29030	14929	4.33693	0.117625	36.8707	1.36249e-297	4.43239e-295	up
AT3G20880	WIP4	5.60055	4.3191	1.50058	2.87828	0.00399855	0.00689197	up
AT3G26120	TEL1	16.695	4.30893	0.919231	4.68754	2.76511e-06	6.9297e-06	up
AT5G47600	AT5G47600	2428.74	4.29048	0.266943	16.0726	3.96823e-58	8.22316e-57	up
AT2G34020	AT2G34020	11.0168	4.28915	1.08199	3.96413	7.36641e-05	0.000159556	up
AT3G60700	AT3G60700	21.8594	4.285	0.800518	5.35279	8.66097e-08	2.50281e-07	up
AT3G55515	DVL8	1.90051	4.26267	1.85472	2.29828	0.021546	0.0330304	up
AT4G26050	PIRL8	1.90051	4.26267	1.85472	2.29828	0.021546	0.0330304	up
AT4G09930	AT4G09930	5.3776	4.25937	1.50003	2.83952	0.00451819	0.00772547	up
AT4G29580	AT4G29580	1.88113	4.24741	1.63416	2.59914	0.00934575	0.0152591	up
AT1G04645	AT1G04645	176.004	4.24496	0.364959	11.6313	2.85663e-31	2.78372e-30	up
AT3G19700	IKU2	1.86176	4.24134	1.59861	2.65314	0.00797467	0.0131497	up
AT4G24204	AT4G24204	1.86176	4.24134	1.59861	2.65314	0.00797467	0.0131497	up
AT5G20560	AT5G20560	1.84238	4.2364	1.61426	2.62436	0.00868121	0.0142278	up
AT5G25920	AT5G25920	1.84238	4.2364	1.61426	2.62436	0.00868121	0.0142278	up
AT1G13400	JGL	47.4092	4.22924	0.529014	7.99457	1.30025e-15	6.42627e-15	up
AT2G44400	AT2G44400	1.823	4.22432	1.75893	2.40164	0.0163218	0.0255848	up
AT5G40120	AGL76	1.823	4.22432	1.75893	2.40164	0.0163218	0.0255848	up
AT5G44460	CML43	1.823	4.22432	1.75893	2.40164	0.0163218	0.0255848	up
AT3G15450	AT3G15450	12951.3	4.21895	0.0923214	45.6986	0	0	up
AT4G27450	AT4G27450	1322.59	4.20544	0.20212	20.8067	3.76577e-96	1.60268e-94	up
AT5G11080	AT5G11080	46.6917	4.203	0.612342	6.86382	6.70438e-12	2.65935e-11	up
AT3G20395	AT3G20395	51.4873	4.19422	0.510086	8.22257	1.99188e-16	1.03118e-15	up
AT1G60130	AT1G60130	5.15449	4.18986	1.50163	2.7902	0.00526752	0.00891547	up
AT4G17710	HDG4	5.13511	4.18756	1.50587	2.78082	0.00542223	0.00916687	up
AT3G55560	AGF2	254.711	4.17607	0.257599	16.2115	4.1828e-59	8.94893e-58	up
AT3G12190	AT3G12190	5.07698	4.17149	1.6153	2.58249	0.00980901	0.0159617	up
AT5G17810	WOX12	60.5068	4.16291	0.465904	8.93512	4.06735e-19	2.42327e-18	up
AT3G53040	AT3G53040	20.0171	4.15429	0.794845	5.22654	1.72707e-07	4.85322e-07	up
AT1G43800	FTM1	735.364	4.1386	0.211111	19.6039	1.43116e-85	5.17309e-84	up
AT3G15170	AtCUC1	233.168	4.13671	0.255545	16.1878	6.15107e-59	1.30775e-57	up
AT4G28703	AT4G28703	58.9654	4.12774	0.584294	7.06449	1.61209e-12	6.62809e-12	up
AT5G47590	AT5G47590	1089.62	4.11161	0.214283	19.1877	4.68702e-82	1.57883e-80	up
AT1G49570	AT1G49570	14.4453	4.08215	0.999061	4.08599	4.38898e-05	9.74199e-05	up
AT3G50330	HEC2	66.9858	4.07817	0.524399	7.77685	7.43525e-15	3.5244e-14	up
AT2G23050	MEL4	94.6549	4.06882	0.418279	9.72752	2.30124e-22	1.57857e-21	up
AT5G66940	AT5G66940	155.739	4.05896	0.314923	12.8887	5.20879e-38	6.38608e-37	up
AT4G31620	AT4G31620	410.773	4.05821	0.203779	19.9148	3.03037e-88	1.157e-86	up
AT2G07678	AT2G07678	1.63873	4.05137	1.6253	2.49269	0.0126781	0.0202365	up
AT2G17310	SON1	1.63873	4.05137	1.6253	2.49269	0.0126781	0.0202365	up
AT3G21130	AT3G21130	1.61935	4.04622	1.61791	2.5009	0.0123879	0.0198239	up
AT5G27945	AT5G27945	1.61935	4.04622	1.61791	2.5009	0.0123879	0.0198239	up
AT1G07985	AT1G07985	23.4066	4.04326	0.708469	5.70704	1.14958e-08	3.56308e-08	up
AT1G57670	AT1G57670	1.59997	4.03745	1.69456	2.3826	0.0171911	0.0268517	up
AT5G44970	AT5G44970	1.59997	4.03745	1.69456	2.3826	0.0171911	0.0268517	up
AT1G61450	AT1G61450	111.559	4.03467	0.369419	10.9217	9.0793e-28	7.73924e-27	up
AT2G25510	AT2G25510	294.626	4.02576	0.37095	10.8526	1.93921e-27	1.63075e-26	up
AT1G68640	PAN	711.189	4.01603	0.156873	25.6005	1.50603e-144	1.26379e-142	up
AT4G32540	AtYUC1	68.3097	4.00259	0.431853	9.26841	1.8894e-20	1.19844e-19	up
AT2G42560	AT2G42560	4.52423	3.99306	1.67947	2.37757	0.017427	0.0271898	up
AT1G50520	CYP705A27	103.467	3.98748	0.346435	11.51	1.17419e-30	1.11807e-29	up
AT3G02645	AT3G02645	4.48548	3.97739	1.54475	2.57479	0.0100302	0.0163004	up
AT2G21100	AT2G21100	205.207	3.97475	0.266146	14.9345	1.96519e-50	3.38675e-49	up
AT1G73910	ARP4A	8.89329	3.96421	1.09621	3.61629	0.00029885	0.000601688	up
AT1G58400	AT1G58400	21.9812	3.9501	0.805178	4.90587	9.30151e-07	2.44512e-06	up
AT1G53887	AT1G53887	105.479	3.94455	0.428796	9.19913	3.60851e-20	2.2587e-19	up
AT1G80440	KFB20	809.26	3.93499	0.140918	27.9239	1.36871e-171	1.64162e-169	up
AT5G03860	MLS	8.63166	3.92918	1.09497	3.58839	0.000332724	0.000665168	up
AT1G31310	AT1G31310	913.876	3.919	0.234019	16.7465	6.00246e-63	1.38529e-61	up
AT5G03840	TFL-1	17.1758	3.91121	0.795833	4.91462	8.89569e-07	2.34259e-06	up
AT3G28560	AT3G28560	166.788	3.9069	0.279337	13.9864	1.88818e-44	2.78513e-43	up
AT2G29780	AT2G29780	89.8211	3.90307	0.413732	9.43382	3.95436e-21	2.58487e-20	up
AT3G60280	UCC3	92.8536	3.89041	0.5858	6.64119	3.11156e-11	1.17777e-10	up
AT1G73610	AT1G73610	4.24299	3.88713	1.51674	2.56282	0.0103825	0.016835	up
AT3G12900	AT3G12900	4.24299	3.88713	1.51674	2.56282	0.0103825	0.016835	up
AT1G66630	AT1G66630	4.18494	3.88366	1.52019	2.55471	0.0106275	0.0172051	up
AT5G07190	ATS3	4.18494	3.88366	1.52019	2.55471	0.0106275	0.0172051	up
AT1G03720	AT1G03720	25.0995	3.87301	0.644392	6.01034	1.85139e-09	6.13377e-09	up
AT1G23000	AT1G23000	1663.87	3.84679	0.102173	37.6497	0	0	up
AT4G32375	AT4G32375	1.41569	3.83447	1.69662	2.26007	0.023817	0.0362383	up
AT5G22890	STOP2	1.41569	3.83447	1.69662	2.26007	0.023817	0.0362383	up
AT1G70910	DEP	1.39632	3.82623	1.63664	2.33786	0.0193947	0.0299509	up
AT2G31590	AT2G31590	1.39632	3.82623	1.63664	2.33786	0.0193947	0.0299509	up
AT2G41280	ATM10	1.39632	3.82623	1.63664	2.33786	0.0193947	0.0299509	up
AT4G31950	CYP82C3	1.39632	3.82623	1.63664	2.33786	0.0193947	0.0299509	up
AT4G37610	BT5	2933.51	3.82435	0.139354	27.4433	8.34593e-166	9.26164e-164	up
AT1G27990	AT1G27990	1.37694	3.81969	1.66749	2.29068	0.0219819	0.0336423	up
AT1G75830	LCR67	1.37694	3.81969	1.66749	2.29068	0.0219819	0.0336423	up
AT4G38830	CRK26	4.03941	3.81684	1.62558	2.34798	0.0188753	0.0292153	up
AT1G33055	AT1G33055	8.02062	3.80368	1.10981	3.42732	0.000609574	0.00117759	up
AT2G26400	ARD	360.037	3.80343	0.205588	18.5003	2.05488e-76	6.23236e-75	up
AT1G74140	AT1G74140	15.9444	3.80158	0.787556	4.82707	1.38559e-06	3.58364e-06	up
AT1G65370	AT1G65370	3403.48	3.77628	0.0837122	45.1103	0	0	up
AT1G70510	AtKNAT2	1417.56	3.77563	0.110733	34.0967	8.25637e-255	2.13122e-252	up
AT3G50170	AT3G50170	27.3063	3.76666	0.632328	5.95681	2.57206e-09	8.42965e-09	up
AT5G03350	AT5G03350	841.061	3.74889	0.139693	26.8365	1.21093e-158	1.21339e-156	up
AT2G18550	ATHB21	99.3819	3.73491	0.39876	9.36631	7.51114e-21	4.86432e-20	up
AT4G38825	SAUR13	7.55526	3.72021	1.16457	3.19451	0.0014007	0.00257639	up
AT5G39440	SnRK1.3	3.79701	3.72018	1.59934	2.32607	0.0200147	0.0308482	up
AT1G73805	SARD1	166.641	3.71797	0.313479	11.8603	1.90188e-32	1.93346e-31	up
AT1G52100	AT1G52100	3.77763	3.71254	1.54476	2.40331	0.0162474	0.0254816	up
AT1G16910	LSH8	22.5881	3.71147	0.671097	5.53045	3.19404e-08	9.56278e-08	up
AT5G14070	ROXY2	93.7717	3.70969	0.366488	10.1223	4.40026e-24	3.24224e-23	up
AT2G37440	AT2G37440	74.3694	3.69253	0.390352	9.45949	3.09442e-21	2.02889e-20	up
AT5G28640	AN3	2755.29	3.68707	0.139941	26.3474	5.49849e-153	5.02224e-151	up
AT1G22810	AT1G22810	11.0517	3.68329	0.947611	3.88692	0.000101524	0.000216427	up
AT3G13960	AtGRF5	1103.68	3.67742	0.140428	26.1873	3.70648e-151	3.34683e-149	up
AT1G04150	AT1G04150	139.535	3.67452	0.289635	12.6867	7.00793e-37	8.24699e-36	up
AT3G22100	AT3G22100	14.8872	3.67358	0.961797	3.81949	0.000133726	0.000281187	up
AT2G27035	AtENODL20	540.048	3.67332	0.191984	19.1335	1.32845e-81	4.44337e-80	up
AT3G02000	ROXY1	90.6006	3.65327	0.342197	10.6759	1.31921e-26	1.07584e-25	up
AT1G58190	AtRLP9	18.0058	3.64776	0.718457	5.07722	3.82999e-07	1.0427e-06	up
AT4G36850	AT4G36850	318.871	3.63662	0.209741	17.3386	2.40461e-67	6.17348e-66	up
AT3G24330	AT3G24330	53.4451	3.62851	0.431933	8.40064	4.44046e-17	2.37612e-16	up
AT4G09940	AT4G09940	3.57398	3.6271	1.66228	2.182	0.0291095	0.0435158	up
AT1G51960	IQD27	43.45	3.62472	0.886837	4.08724	4.36532e-05	9.6922e-05	up
AT2G15080	AtRLP19	24.7656	3.60998	0.634053	5.6935	1.24464e-08	3.84717e-08	up
AT5G37270	AT5G37270	3.49647	3.60457	1.52904	2.3574	0.0184033	0.0285405	up
AT4G14450	AT4G14450	3.47709	3.60086	1.54973	2.32355	0.0201497	0.0310401	up
AT3G56560	anac065	3.49639	3.59836	1.54991	2.32165	0.0202519	0.0311834	up
AT2G13550	AT2G13550	307.662	3.58948	0.383462	9.36071	7.92002e-21	5.12353e-20	up
AT2G32350	AT2G32350	79.7873	3.58544	0.353653	10.1383	3.73491e-24	2.75798e-23	up
AT1G68450	PDE337	1.17329	3.56667	1.68153	2.12108	0.0339149	0.0499977	up
AT2G03130	AT2G03130	1.17329	3.56667	1.68153	2.12108	0.0339149	0.0499977	up
AT5G18560	PUCHI	1.17329	3.56667	1.68153	2.12108	0.0339149	0.0499977	up
AT5G51610	AT5G51610	1.17329	3.56667	1.68153	2.12108	0.0339149	0.0499977	up
AT1G60320	AT1G60320	1.15391	3.56003	1.67217	2.12899	0.0332548	0.0490976	up
AT1G62170	AT1G62170	1.15391	3.56003	1.67217	2.12899	0.0332548	0.0490976	up
AT3G16880	AT3G16880	1.15391	3.56003	1.67217	2.12899	0.0332548	0.0490976	up
AT3G25280	AtNPF4.2	1.15391	3.56003	1.67217	2.12899	0.0332548	0.0490976	up
AT3G25830	ATTPS-CIN	1.15391	3.56003	1.67217	2.12899	0.0332548	0.0490976	up
AT4G19360	AT4G19360	1.15391	3.56003	1.67217	2.12899	0.0332548	0.0490976	up
AT5G55440	AT5G55440	1.15391	3.56003	1.67217	2.12899	0.0332548	0.0490976	up
AT1G50680	AT1G50680	6.76982	3.54992	1.11143	3.194	0.00140317	0.00258033	up
AT4G25750	ABCG4	54.1198	3.54496	0.494561	7.16788	7.61661e-13	3.19687e-12	up
AT3G19184	AT3G19184	56.8693	3.52637	0.40267	8.75747	1.99676e-18	1.14844e-17	up
AT2G18500	ATOFP7	307.145	3.5225	0.240972	14.6179	2.16069e-48	3.56086e-47	up
AT4G16050	AT4G16050	30.0421	3.51577	0.593747	5.92133	3.19344e-09	1.03859e-08	up
AT1G19550	AT1G19550	3.31211	3.50016	1.53507	2.28013	0.0226002	0.0345306	up
AT4G14130	XTH15	869.643	3.48825	0.206984	16.8528	1.00109e-63	2.36085e-62	up
AT1G79170	AT1G79170	3.25398	3.48653	1.5888	2.19445	0.0282032	0.0422834	up
AT3G61730	RMF	19.553	3.48315	0.661532	5.26528	1.39978e-07	3.97158e-07	up
AT1G53860	AT1G53860	199.43	3.46373	0.229108	15.1184	1.22562e-51	2.18023e-50	up
AT1G66760	AT1G66760	759.08	3.43196	0.243253	14.1086	3.36223e-45	5.05996e-44	up
AT1G26970	AT1G26970	31.3279	3.42672	0.553937	6.18612	6.16619e-10	2.11275e-09	up
AT3G19200	AT3G19200	52.9809	3.41442	0.414122	8.24497	1.65202e-16	8.58472e-16	up
AT1G67770	TEL2	27.8701	3.40105	0.575393	5.91083	3.40384e-09	1.10339e-08	up
AT1G50750	AT1G50750	89.0426	3.39449	0.327971	10.35	4.18641e-25	3.21744e-24	up
AT5G47380	AT5G47380	382.005	3.39045	0.288255	11.762	6.12967e-32	6.11371e-31	up
AT1G77960	AT1G77960	3.06978	3.38876	1.55047	2.18564	0.0288422	0.0431516	up
AT3G61040	CYP76C7	3.06978	3.38876	1.55047	2.18564	0.0288422	0.0431516	up
AT3G08750	AT3G08750	39.9066	3.38795	0.496331	6.82598	8.73244e-12	3.43173e-11	up
AT3G57210	AT3G57210	3.08908	3.38656	1.55058	2.18406	0.0289581	0.0433167	up
AT2G34990	AT2G34990	3.0504	3.38491	1.53752	2.20154	0.0276976	0.0415963	up
AT5G37920	AT5G37920	24.5191	3.38447	0.583201	5.80327	6.50323e-09	2.05535e-08	up
AT2G27520	AT2G27520	6.15878	3.38371	1.12735	3.00147	0.00268679	0.00474911	up
AT3G61250	AtMYB17	726.822	3.38348	0.169733	19.9341	2.05845e-88	7.87184e-87	up
AT5G03920	AT5G03920	3.0697	3.38316	1.5375	2.20043	0.0277764	0.0416989	up
AT5G66985	AT5G66985	3.0697	3.38316	1.5375	2.20043	0.0277764	0.0416989	up
AT1G21950	AT1G21950	3.01165	3.37741	1.57041	2.15065	0.0315035	0.0468058	up
AT3G50870	GATA18	211.79	3.36715	0.30025	11.2145	3.46189e-29	3.11295e-28	up
AT1G80990	AT1G80990	36.1969	3.36001	0.490147	6.85511	7.12579e-12	2.8218e-11	up
AT5G22920	AT5G22920	4206.16	3.34177	0.0659768	50.6507	0	0	up
AT5G46880	HB-7	1074.6	3.32945	0.117076	28.4384	6.7802e-178	8.94535e-176	up
AT1G53180	AT1G53180	106.293	3.32755	0.308347	10.7916	3.77326e-27	3.13861e-26	up
AT5G14010	KNU	29.3304	3.3204	0.52256	6.35411	2.09636e-10	7.46168e-10	up
AT3G52510	AT3G52510	5.897	3.3194	1.11829	2.96829	0.0029946	0.00526159	up
AT4G19260	AT4G19260	14.6408	3.31169	0.727985	4.54912	5.387e-06	1.31386e-05	up
AT5G52020	AT5G52020	8.74383	3.30733	0.935708	3.53458	0.000408429	0.00080808	up
AT2G19440	AT2G19440	29.0199	3.29813	0.53117	6.20918	5.3262e-10	1.8382e-09	up
AT2G21550	AT2G21550	83.4083	3.28554	0.32899	9.98676	1.74185e-23	1.25579e-22	up
AT3G26200	CYP71B22	441.753	3.26226	0.173996	18.749	1.9712e-78	6.20851e-77	up
AT4G33870	AT4G33870	155.378	3.26071	0.24043	13.562	6.72696e-42	9.26635e-41	up
AT2G42955	AT2G42955	5.63529	3.25717	1.11209	2.92887	0.00340196	0.0059317	up
AT1G23700	AT1G23700	89.9806	3.25476	0.311909	10.435	1.71667e-25	1.33839e-24	up
AT2G42870	HLH1	352.907	3.23864	0.273026	11.862	1.86422e-32	1.896e-31	up
AT1G05835	AT1G05835	763.254	3.23123	0.254448	12.699	5.98765e-37	7.06031e-36	up
AT1G76420	ANAC031	124.826	3.23117	0.270865	11.9291	8.34849e-33	8.62e-32	up
AT5G38620	AT5G38620	8.35582	3.2255	1.0513	3.06811	0.00215419	0.00386095	up
AT2G44110	ATMLO15	16.4985	3.21261	0.664504	4.8346	1.33411e-06	3.45651e-06	up
AT4G30640	AT4G30640	8.16205	3.20071	0.994693	3.21779	0.00129182	0.00238815	up
AT2G44195	AT2G44195	19.0641	3.19983	0.615251	5.20086	1.98372e-07	5.5488e-07	up
AT3G21090	ABCG15	217.256	3.19642	0.202968	15.7484	7.04722e-56	1.38886e-54	up
AT1G12980	DRN	10.844	3.19568	0.813324	3.92916	8.52422e-05	0.000183164	up
AT1G27260	AT1G27260	40.4517	3.19245	0.478897	6.66627	2.62386e-11	9.98902e-11	up
AT1G15900	AT1G15900	5.33483	3.18702	1.21164	2.63034	0.00852987	0.0140011	up
AT1G67100	LBD40	5.37351	3.18602	1.13456	2.80815	0.00498275	0.00846124	up
AT3G57460	AT3G57460	51.1497	3.18085	0.390535	8.14484	3.79794e-16	1.93424e-15	up
AT2G22460	AT2G22460	13.4289	3.17912	0.722662	4.39919	1.08658e-05	2.57038e-05	up
AT5G48420	AT5G48420	8.03582	3.16358	0.945495	3.34595	0.000820005	0.00155688	up
AT2G03020	AT2G03020	124.943	3.16041	0.271	11.6621	1.99168e-31	1.94965e-30	up
AT4G18680	AT4G18680	10.6015	3.15672	0.801485	3.93859	8.19624e-05	0.000176612	up
AT3G56000	ATCSLA14	26.4503	3.15195	0.533426	5.90887	3.44459e-09	1.11599e-08	up
AT3G12970	AT3G12970	176.545	3.14903	0.23011	13.6849	1.24922e-42	1.76692e-41	up
AT2G42340	AT2G42340	23.4973	3.13809	0.726067	4.32203	1.54598e-05	3.59975e-05	up
AT1G13110	CYP71B7	102.111	3.13794	0.29155	10.7629	5.14986e-27	4.2665e-26	up
AT5G07390	ATRBOHA	18.1528	3.13315	0.708229	4.42392	9.69279e-06	2.30415e-05	up
AT2G38380	AT2G38380	23.3325	3.13091	0.65829	4.75612	1.97349e-06	5.01675e-06	up
AT1G29570	AT1G29570	13.0894	3.12826	0.875629	3.57258	0.000353481	0.000704529	up
AT5G53950	AtCUC2	322.073	3.12558	0.20419	15.3072	6.84245e-53	1.2577e-51	up
AT5G35600	AtHDA7	88.101	3.12437	0.3186	9.80655	1.05512e-22	7.33088e-22	up
AT2G25900	ATCTH	1866.84	3.12334	0.10169	30.7144	3.65254e-207	6.06576e-205	up
AT4G37740	AtGRF2	518.392	3.12265	0.183642	17.004	7.67175e-65	1.85907e-63	up
AT1G71691	AT1G71691	20.6214	3.12112	0.611886	5.10082	3.3819e-07	9.24097e-07	up
AT2G45480	AtGRF9	403.742	3.12029	0.192299	16.2262	3.29101e-59	7.08566e-58	up
AT1G62360	AtSTM	879.88	3.11544	0.13478	23.115	3.27444e-118	2.00416e-116	up
AT2G16210	AT2G16210	729.043	3.11397	0.181095	17.1953	2.88115e-66	7.20985e-65	up
AT1G64170	ATCHX16	25.7039	3.11168	0.546627	5.69251	1.25188e-08	3.86801e-08	up
AT4G30090	AT4G30090	229.408	3.10792	0.254098	12.2312	2.1188e-34	2.3145e-33	up
AT3G62740	BGLU7	25.6262	3.10452	0.526421	5.89741	3.69256e-09	1.19356e-08	up
AT5G10170	ATMIPS3	1341.35	3.08963	0.120062	25.7335	4.93086e-146	4.22736e-144	up
AT5G51870	AGL71	109.251	3.08648	0.285715	10.8027	3.3441e-27	2.78847e-26	up
AT3G53450	AtLOG4	30.1565	3.08504	0.622017	4.95973	7.059e-07	1.87639e-06	up
AT4G11190	AT4G11190	103.306	3.0787	0.282588	10.8946	1.22255e-27	1.03578e-26	up
AT2G28610	PRS	32.5764	3.07274	0.504331	6.0927	1.11025e-09	3.73514e-09	up
AT3G29380	pBRP2	14.9668	3.07247	0.734036	4.18572	2.84259e-05	6.43464e-05	up
AT4G27810	AT4G27810	25.0153	3.06301	0.526115	5.82194	5.81696e-09	1.84508e-08	up
AT5G25020	AT5G25020	5.02433	3.06216	1.23794	2.47358	0.0133766	0.0212714	up
AT3G07350	AT3G07350	264.238	3.06123	0.232504	13.1664	1.37041e-39	1.76489e-38	up
AT5G25910	AtRLP52	10.0292	3.05385	0.943332	3.2373	0.00120665	0.00224011	up
AT5G51990	CBF4	4.9662	3.04862	1.12409	2.71209	0.00668603	0.0111385	up
AT5G41890	AT5G41890	432.02	3.04613	0.250775	12.1468	5.96372e-34	6.3882e-33	up
AT3G57370	AT3G57370	76.5639	3.0426	0.405209	7.50871	5.9711e-14	2.68361e-13	up
AT1G53345	AT1G53345	168.365	3.03296	0.464386	6.53113	6.5277e-11	2.40976e-10	up
AT2G24130	AT2G24130	7.2507	3.0232	0.962828	3.13992	0.00168994	0.0030746	up
AT1G67370	ASY1	179.251	3.01513	0.22617	13.3313	1.52257e-40	2.00544e-39	up
AT1G74110	CYP78A10	4.88861	3.01232	1.37459	2.19144	0.0284202	0.0425926	up
AT5G09610	APUM21	38.421	3.00916	0.528631	5.69236	1.25293e-08	3.87076e-08	up
AT4G37750	ANT	2389.24	2.99357	0.104849	28.5512	2.71679e-179	3.62463e-177	up
AT5G45630	AT5G45630	57.2193	2.99213	0.381677	7.83943	4.52584e-15	2.16868e-14	up
AT3G58770	AT3G58770	264.927	2.99165	0.364202	8.21428	2.13447e-16	1.10171e-15	up
AT1G66170	MMD1	50.0847	2.98764	0.390398	7.65282	1.96626e-14	9.06693e-14	up
AT4G20820	AT4G20820	16.8142	2.98307	0.736117	4.05243	5.06874e-05	0.000111725	up
AT1G63630	AT1G63630	56.9473	2.97729	0.362088	8.22254	1.9924e-16	1.03118e-15	up
AT2G45360	AT2G45360	4.72387	2.97633	1.15112	2.58561	0.00972081	0.0158398	up
AT5G66890	AT5G66890	4.72387	2.97633	1.15112	2.58561	0.00972081	0.0158398	up
AT1G21620	APUM20	4.68512	2.97035	1.13903	2.60779	0.00911283	0.0149003	up
AT4G02850	AT4G02850	16.5913	2.96868	0.648535	4.57752	4.70516e-06	1.15325e-05	up
AT1G11950	AT1G11950	1251.76	2.96573	0.152646	19.4287	4.41092e-84	1.54045e-82	up
AT3G10430	AT3G10430	80.1394	2.96449	0.322174	9.20153	3.52873e-20	2.20993e-19	up
AT5G27510	AT5G27510	7.02752	2.95994	0.967729	3.05865	0.00222338	0.00397807	up
AT3G53980	AT3G53980	545.645	2.9542	0.362746	8.14399	3.82449e-16	1.94693e-15	up
AT1G50770	AT1G50770	13.6287	2.94819	1.33836	2.20283	0.0276067	0.0414749	up
AT5G01150	AT5G01150	14.0064	2.94396	0.701079	4.19919	2.67874e-05	6.08113e-05	up
AT2G31460	AT2G31460	16.252	2.93947	0.6491	4.52852	5.93969e-06	1.44214e-05	up
AT5G38490	AT5G38490	27.6642	2.93703	0.536082	5.47869	4.28482e-08	1.26925e-07	up
AT5G41315	GL3	27.6737	2.93235	0.502604	5.83432	5.4011e-09	1.71868e-08	up
AT1G58390	AT1G58390	18.4103	2.9262	0.58939	4.96479	6.87764e-07	1.83024e-06	up
AT1G73550	AT1G73550	16.1259	2.9252	0.645308	4.53303	5.81443e-06	1.41231e-05	up
AT5G19120	AT5G19120	3229.02	2.92432	0.0892914	32.7503	3.0022e-235	6.19968e-233	up
AT1G31040	AT1G31040	89.263	2.91812	0.288725	10.1069	5.14732e-24	3.78214e-23	up
AT1G16640	AT1G16640	187.295	2.91483	0.217128	13.4245	4.34562e-41	5.84701e-40	up
AT2G19910	AT2G19910	751.659	2.912	0.318926	9.13062	6.8107e-20	4.20542e-19	up
AT5G36000	AT5G36000	22.8721	2.90267	0.703541	4.1258	3.69453e-05	8.26622e-05	up
AT5G54000	AT5G54000	8.94355	2.8951	0.872785	3.31708	0.00090962	0.00171591	up
AT1G60340	AT1G60340	36.0643	2.89488	0.493405	5.86715	4.43349e-09	1.42241e-08	up
AT4G02670	AtIDD12	47.0982	2.88714	0.389446	7.41346	1.23045e-13	5.41634e-13	up
AT5G61110	AT5G61110	53.6992	2.88498	0.360759	7.99699	1.27502e-15	6.30684e-15	up
AT1G49730	AT1G49730	1682.61	2.88182	0.107153	26.8945	2.54551e-159	2.59445e-157	up
AT2G35580	AT2G35580	4.40395	2.88095	1.28583	2.24055	0.0250554	0.0379644	up
AT3G20750	GATA29	13.3666	2.87991	0.70982	4.05724	4.96553e-05	0.000109531	up
AT2G31035	AT2G31035	11.2372	2.87255	0.899708	3.19275	0.00140924	0.0025909	up
AT3G61010	AT3G61010	235.041	2.86914	0.184431	15.5567	1.43373e-54	2.71517e-53	up
AT1G03230	AT1G03230	625.475	2.86846	0.12429	23.0787	7.57198e-118	4.58723e-116	up
AT1G73050	AT1G73050	313.98	2.86649	0.187983	15.2487	1.68017e-52	3.04354e-51	up
AT2G33010	AT2G33010	74.8362	2.86318	0.359809	7.95749	1.75561e-15	8.60518e-15	up
AT1G23810	AT1G23810	68.5253	2.85795	0.347933	8.21409	2.13776e-16	1.10292e-15	up
AT1G10710	PHS1	57.114	2.85553	0.385592	7.40557	1.30591e-13	5.73672e-13	up
AT2G27385	AT2G27385	4428.53	2.85308	0.107433	26.5568	2.1419e-155	2.04281e-153	up
AT3G21950	AT3G21950	55.0425	2.85287	0.363215	7.85448	4.01427e-15	1.92899e-14	up
AT1G44970	AT1G44970	7480.2	2.8512	0.0733773	38.8567	0	0	up
AT5G51910	AT5G51910	682.954	2.8483	0.182432	15.613	5.94137e-55	1.13787e-53	up
AT3G63430	TRM5	402.264	2.84471	0.326348	8.7168	2.86173e-18	1.63013e-17	up
AT4G05260	AT4G05260	8.72028	2.83746	0.833032	3.40619	0.000658773	0.00126605	up
AT2G47680	AT2G47680	325.942	2.83608	0.179487	15.8011	3.05886e-56	6.0839e-55	up
AT5G15720	GLIP7	373.83	2.83444	0.152969	18.5296	1.19254e-76	3.64483e-75	up
AT4G26280	AT4G26280	76.1306	2.83326	0.312722	9.06	1.3045e-19	7.95562e-19	up
AT2G41990	AT2G41990	310.347	2.83006	0.295301	9.58365	9.36708e-22	6.28211e-21	up
AT3G26770	AT3G26770	10.6849	2.82682	0.989169	2.85777	0.00426629	0.00732422	up
AT5G36960	AT5G36960	32.3448	2.82076	0.534015	5.28217	1.2766e-07	3.63685e-07	up
AT1G72060	AT1G72060	29.964	2.81897	0.577272	4.88326	1.04347e-06	2.73031e-06	up
AT2G24700	AT2G24700	646.894	2.81656	0.135312	20.8153	3.14644e-96	1.3415e-94	up
AT1G06320	AT1G06320	32.2576	2.81572	0.48018	5.86388	4.52171e-09	1.44973e-08	up
AT5G41200	AGL75	21.3985	2.81227	0.555289	5.06451	4.09443e-07	1.11163e-06	up
AT5G66600	AT5G66600	661.523	2.80952	0.12664	22.185	4.79191e-109	2.51766e-107	up
AT3G28470	ATMYB35	87.5973	2.80656	0.382812	7.33145	2.27683e-13	9.84884e-13	up
AT4G25490	ATCBF1	16.9948	2.80339	0.609652	4.59834	4.2587e-06	1.0476e-05	up
AT5G48390	AtSPO22	59.5977	2.80188	0.343573	8.15511	3.48873e-16	1.78211e-15	up
AT3G01220	ATHB20	14.8946	2.8005	0.628915	4.45291	8.47139e-06	2.02474e-05	up
AT3G14140	AT3G14140	12.8137	2.79925	0.687717	4.07035	4.69423e-05	0.000103778	up
AT1G48740	AT1G48740	1118.6	2.79921	0.136892	20.4483	6.21563e-93	2.55378e-91	up
AT4G25580	AT4G25580	12.7557	2.7987	0.673323	4.15655	3.23088e-05	7.26237e-05	up
AT4G20900	MS5	46.658	2.79596	0.488061	5.72871	1.01195e-08	3.15004e-08	up
AT5G65510	AIL7	159.242	2.79326	0.242699	11.5092	1.18632e-30	1.12917e-29	up
AT3G11000	AT3G11000	3221.41	2.79293	0.0716284	38.9919	0	0	up
AT1G78860	AT1G78860	51.0805	2.79155	0.438194	6.37057	1.88322e-10	6.73231e-10	up
AT2G19920	AT2G19920	199.066	2.79072	0.207887	13.4242	4.36217e-41	5.86596e-40	up
AT3G28570	AT3G28570	166.886	2.78876	0.213635	13.0538	6.04328e-39	7.6257e-38	up
AT2G20670	AT2G20670	1943.51	2.78659	0.0918899	30.3253	5.31696e-202	8.41781e-200	up
AT4G29760	AT4G29760	58.8997	2.78474	0.34704	8.02425	1.02147e-15	5.08335e-15	up
AT3G18960	AT3G18960	408.473	2.7807	0.165876	16.7638	4.49312e-63	1.04304e-61	up
AT2G23945	AT2G23945	23.0333	2.78046	0.538616	5.16222	2.44034e-07	6.75051e-07	up
AT3G57960	AT3G57960	31.424	2.77869	0.459977	6.04093	1.53224e-09	5.1049e-09	up
AT1G62620	AT1G62620	25.0946	2.77759	0.561658	4.94534	7.60125e-07	2.01377e-06	up
AT5G52600	AtMYB82	114.934	2.77571	0.522338	5.31402	1.07233e-07	3.07632e-07	up
AT1G12610	DDF1	45.9887	2.77258	0.416552	6.65603	2.8133e-11	1.06811e-10	up
AT5G63390	AT5G63390	68.9151	2.77083	0.34072	8.13226	4.21374e-16	2.14141e-15	up
AT4G08840	APUM11	10.452	2.76869	0.765348	3.61756	0.000297397	0.000599031	up
AT5G02660	AT5G02660	64.521	2.7638	0.317084	8.71632	2.87401e-18	1.63634e-17	up
AT4G25240	SKS1	483.534	2.76098	0.185134	14.9134	2.69607e-50	4.63958e-49	up
AT2G42840	PDF1	13923.7	2.76022	0.267485	10.3192	5.77266e-25	4.39811e-24	up
AT4G31615	AT4G31615	78.8726	2.76008	0.289903	9.52067	1.72059e-21	1.13881e-20	up
AT1G62910	AT1G62910	192.051	2.75851	0.293105	9.41133	4.89875e-21	3.1899e-20	up
AT4G21970	AT4G21970	255.052	2.75467	0.211706	13.0118	1.04848e-38	1.31187e-37	up
AT3G10200	AT3G10200	326.119	2.74466	0.223815	12.2631	1.42977e-34	1.5676e-33	up
AT1G49032	AT1G49032	259.604	2.73809	0.216143	12.668	8.90033e-37	1.04223e-35	up
AT3G12850	AT3G12850	30.6579	2.73742	0.448053	6.10958	9.9891e-10	3.37249e-09	up
AT4G02690	AtLFG3	12.3095	2.73558	0.681574	4.01363	5.97928e-05	0.000130812	up
AT5G46380	AT5G46380	71.7285	2.73543	0.337207	8.11201	4.979e-16	2.52114e-15	up
AT4G35900	atbzip14	141.037	2.73257	0.229386	11.9125	1.01832e-32	1.04914e-31	up
AT3G19070	AT3G19070	32.5061	2.72908	0.606178	4.50212	6.72799e-06	1.62391e-05	up
AT3G29300	AT3G29300	14.2353	2.72465	0.835644	3.26054	0.00111202	0.00207547	up
AT3G60940	AT3G60940	20.2641	2.72394	0.541579	5.02962	4.91445e-07	1.32428e-06	up
AT3G54060	AT3G54060	77.0299	2.71675	0.315851	8.60138	7.87652e-18	4.39708e-17	up
AT3G26760	AT3G26760	115.322	2.71576	0.279975	9.70001	3.01461e-22	2.0578e-21	up
AT3G06220	AT3G06220	537.669	2.71525	0.14923	18.1951	5.64862e-74	1.63589e-72	up
AT2G35640	AT2G35640	82.6227	2.71112	0.287334	9.43541	3.89455e-21	2.54647e-20	up
AT1G50580	AT1G50580	14.0607	2.71064	0.773349	3.50507	0.000456488	0.000897334	up
AT2G42170	AT2G42170	100.176	2.70886	0.37567	7.21076	5.56408e-13	2.35704e-12	up
AT3G54260	TBL36	196.762	2.70703	0.206099	13.1346	2.08568e-39	2.67012e-38	up
AT1G61160	AT1G61160	12.1059	2.70554	0.687505	3.93531	8.309e-05	0.000178847	up
AT3G28223	AT3G28223	4.01594	2.7052	1.13856	2.37598	0.0175022	0.0272964	up
AT4G03210	XTH9	36784.9	2.70408	0.21833	12.3853	3.13938e-35	3.50842e-34	up
AT4G10270	AT4G10270	242.805	2.70382	0.175338	15.4206	1.19012e-53	2.22368e-52	up
AT5G39330	AT5G39330	40.1883	2.70267	0.455985	5.92711	3.08315e-09	1.00396e-08	up
AT3G55660	ATROPGEF6	736.775	2.7023	0.12925	20.9075	4.57351e-97	1.98922e-95	up
AT5G66700	ATHB53	20.0603	2.70153	0.548849	4.92217	8.55892e-07	2.25891e-06	up
AT1G60350	anac024	12.0864	2.69909	0.722444	3.73605	0.000186933	0.000385655	up
AT5G07930	MCT2	4.01586	2.69732	1.1696	2.30619	0.0211	0.0324074	up
AT1G22570	AT1G22570	18.0183	2.69581	0.566201	4.76123	1.92419e-06	4.89875e-06	up
AT3G50230	AT3G50230	139.917	2.69303	0.246801	10.9118	1.01262e-27	8.61924e-27	up
AT3G58540	AT3G58540	41.9103	2.69228	0.383012	7.02922	2.07686e-12	8.48319e-12	up
AT4G39580	AT4G39580	22.0147	2.69054	0.557273	4.82805	1.37877e-06	3.56639e-06	up
AT4G23870	AT4G23870	609.379	2.68079	0.141622	18.9292	6.55419e-80	2.12056e-78	up
AT5G43230	AT5G43230	5.95112	2.67489	0.952169	2.80926	0.00496562	0.00843395	up
AT2G36026	AT2G36026	62.9368	2.67434	0.430617	6.21048	5.28225e-10	1.82436e-09	up
AT3G50410	OBP1	292.891	2.67135	0.210159	12.7111	5.13174e-37	6.07217e-36	up
AT3G62950	AT3G62950	39.5095	2.67092	0.430383	6.20592	5.43785e-10	1.87374e-09	up
AT1G68200	AT1G68200	204.059	2.66811	0.251481	10.6096	2.68953e-26	2.17544e-25	up
AT1G67040	TRM22	959.861	2.66493	0.125797	21.1844	1.33016e-99	5.97138e-98	up
AT1G06080	ADS1	515.253	2.66226	0.139721	19.0542	6.06262e-81	2.00243e-79	up
AT5G51800	AT5G51800	43.157	2.66078	0.389783	6.8263	8.71305e-12	3.42522e-11	up
AT1G62150	AT1G62150	160.406	2.65997	0.222355	11.9627	5.56919e-33	5.7729e-32	up
AT1G24230	AT1G24230	33.1706	2.65431	0.422726	6.27904	3.4068e-10	1.19381e-09	up
AT5G52860	ABCG8	376.121	2.65346	0.167715	15.8213	2.21931e-56	4.4252e-55	up
AT1G02630	AT1G02630	27.3163	2.6514	0.480711	5.51558	3.47631e-08	1.03752e-07	up
AT4G01250	AtWRKY22	321.329	2.64543	0.197718	13.3798	7.93179e-41	1.05704e-39	up
AT1G68840	AtRAV2	52.5518	2.64529	0.412772	6.4086	1.46861e-10	5.28993e-10	up
AT4G22600	INP1	34.8827	2.64118	0.422881	6.24568	4.2196e-10	1.46824e-09	up
AT5G08150	SOB5	32.754	2.64015	0.44327	5.95607	2.58369e-09	8.46542e-09	up
AT5G01330	PDC3	52.4548	2.63743	0.460066	5.73272	9.88302e-09	3.07846e-08	up
AT2G22000	PROPEP6	128.925	2.6357	0.242577	10.8654	1.68488e-27	1.41938e-26	up
AT4G10150	AT4G10150	19.2458	2.6333	0.5724	4.60045	4.21574e-06	1.03779e-05	up
AT2G02061	AT2G02061	84.5105	2.62718	0.306988	8.55791	1.14931e-17	6.34866e-17	up
AT1G68440	AT1G68440	4831.57	2.62406	0.193149	13.5857	4.86711e-42	6.75535e-41	up
AT2G21680	AT2G21680	24.8094	2.62368	0.647247	4.0536	5.04352e-05	0.000111179	up
AT2G32310	AT2G32310	28.6891	2.61634	0.473426	5.52639	3.26891e-08	9.77586e-08	up
AT1G54230	AT1G54230	60.9485	2.61544	0.33038	7.91646	2.44377e-15	1.18923e-14	up
AT1G24250	AT1G24250	72.2109	2.61159	0.29267	8.92332	4.52526e-19	2.68799e-18	up
AT2G38620	CDKB1;2	258.548	2.61101	0.182941	14.2724	3.24997e-46	5.03459e-45	up
AT1G55060	UBQ12	3.77361	2.61049	1.15952	2.25134	0.024364	0.0370064	up
AT5G06920	FLA21	5.61198	2.60763	1.03568	2.51779	0.0118094	0.0189724	up
AT5G21120	EIL2	5.67003	2.60714	0.945354	2.75784	0.00581849	0.00978455	up
AT3G54410	AT3G54410	47.4598	2.60638	0.409759	6.36076	2.00752e-10	7.15511e-10	up
AT4G18335	AT4G18335	3.83159	2.60585	1.18137	2.20579	0.0273984	0.0411887	up
AT3G06160	AT3G06160	609.022	2.60551	0.135992	19.1593	8.09337e-82	2.71088e-80	up
AT3G53310	AT3G53310	1127.71	2.60433	0.248521	10.4793	1.07532e-25	8.4682e-25	up
AT3G02210	COBL1	578.978	2.60381	0.136966	19.0106	1.39399e-80	4.57245e-79	up
AT2G15400	NRPE3B	143.995	2.60369	0.282202	9.22635	2.80006e-20	1.76241e-19	up
AT5G05900	AT5G05900	3.81221	2.60321	1.16091	2.24239	0.024936	0.0378052	up
AT2G26330	ER	14464.6	2.60197	0.0670719	38.7938	0	0	up
AT3G52680	AT3G52680	142.774	2.60059	0.332386	7.82401	5.11683e-15	2.44299e-14	up
AT3G12530	PSF2	619.602	2.59906	0.134078	19.3848	1.03802e-83	3.6092e-82	up
AT4G29770	AT4G29770	208.782	2.59861	0.216321	12.0128	3.04435e-33	3.18408e-32	up
AT1G11125	AT1G11125	186.315	2.59806	0.251486	10.3309	5.10968e-25	3.90176e-24	up
AT1G13230	AT1G13230	43.3954	2.59799	0.372498	6.97452	3.06922e-12	1.24276e-11	up
AT1G28290	AGP31	10694.1	2.59611	0.197673	13.1334	2.11988e-39	2.70952e-38	up
AT5G28650	ATWRKY74	74.5598	2.59532	0.488067	5.31756	1.0517e-07	3.02042e-07	up
AT1G15320	AT1G15320	110.447	2.5938	0.303088	8.55789	1.14954e-17	6.34866e-17	up
AT5G45440	AT5G45440	50.5647	2.59126	0.349835	7.40709	1.29102e-13	5.67237e-13	up
AT3G62100	IAA30	50.7098	2.58788	0.428092	6.04514	1.49284e-09	4.97711e-09	up
AT1G79840	GL2	105.135	2.58599	0.376894	6.86133	6.82207e-12	2.70513e-11	up
AT1G31760	AT1G31760	470.048	2.58565	0.157254	16.4425	9.4903e-61	2.09457e-59	up
AT2G35310	AT2G35310	1069.44	2.58432	0.196673	13.1402	1.93705e-39	2.4852e-38	up
AT3G17998	CPuORF30	460.01	2.58346	0.822438	3.14122	0.00168246	0.00306122	up
AT1G51670	AT1G51670	326.509	2.58149	0.183071	14.101	3.74268e-45	5.62896e-44	up
AT3G28880	AT3G28880	176.799	2.57904	0.202293	12.7491	3.15554e-37	3.76761e-36	up
AT4G16550	AT4G16550	98.5442	2.57709	0.263575	9.77745	1.40707e-22	9.71931e-22	up
AT4G28040	UMAMIT33	330.444	2.57585	0.169786	15.1711	5.49495e-52	9.85605e-51	up
AT1G47655	AT1G47655	160.147	2.5741	0.237418	10.842	2.17574e-27	1.82772e-26	up
AT1G04360	AT1G04360	37.047	2.57407	0.409853	6.28047	3.37543e-10	1.18334e-09	up
AT4G06746	DEAR5	9.29805	2.57289	0.791673	3.24994	0.0011543	0.00214897	up
AT4G25070	AT4G25070	33.4283	2.5709	0.414433	6.20341	5.5253e-10	1.90166e-09	up
AT5G55650	AT5G55650	9.29797	2.56752	0.76817	3.34239	0.000830614	0.00157577	up
AT4G05310	AT4G05310	29.5386	2.5664	0.437808	5.86194	4.57503e-09	1.46584e-08	up
AT4G38000	DOF4.7	97.4878	2.56332	0.355123	7.21813	5.27061e-13	2.23631e-12	up
AT3G59160	AT3G59160	16.4866	2.56232	0.618238	4.14454	3.40489e-05	7.63401e-05	up
AT2G44910	ATHB-4	209.881	2.55151	0.268193	9.51372	1.83971e-21	1.21663e-20	up
AT5G53680	AT5G53680	21.7398	2.55111	0.777198	3.28244	0.00102912	0.00192999	up
AT5G25490	AT5G25490	160.722	2.54774	0.227719	11.1881	4.6642e-29	4.16882e-28	up
AT1G05930	AT1G05930	17.9371	2.54711	0.976968	2.60716	0.00912978	0.0149235	up
AT1G55810	UKL3	3062.03	2.54694	0.0749903	33.9636	7.67843e-253	1.93987e-250	up
AT2G05540	AT2G05540	594.1	2.54483	0.251598	10.1147	4.75676e-24	3.49841e-23	up
AT5G66052	AT5G66052	596.869	2.54479	0.205673	12.373	3.66083e-35	4.08157e-34	up
AT1G75240	AtHB33	5087	2.54338	0.180228	14.112	3.20402e-45	4.82493e-44	up
AT3G15630	AT3G15630	1786.49	2.53841	0.307182	8.26354	1.41414e-16	7.37604e-16	up
AT1G75430	BLH11	28.7824	2.53547	0.660617	3.83803	0.000124025	0.000262065	up
AT4G02870	AT4G02870	5.40825	2.53351	0.962674	2.63174	0.00849482	0.0139512	up
AT3G61390	AT3G61390	16.3215	2.53329	0.571751	4.43076	9.39023e-06	2.23446e-05	up
AT5G47160	AT5G47160	135.96	2.53056	0.231565	10.9281	8.45912e-28	7.21837e-27	up
AT1G52660	AT1G52660	9.01696	2.52947	0.783511	3.22838	0.00124492	0.00230632	up
AT3G60150	AT3G60150	90.6723	2.52804	0.297836	8.48804	2.10158e-17	1.14442e-16	up
AT1G02800	ATCEL2	1190.5	2.52626	0.142934	17.6743	6.61627e-70	1.77942e-68	up
AT2G27780	AT2G27780	21.5456	2.52084	0.508709	4.95536	7.21968e-07	1.9176e-06	up
AT5G40940	FLA20	179.145	2.5189	0.282916	8.90336	5.41812e-19	3.20472e-18	up
AT5G05965	AT5G05965	8.95867	2.51477	0.774338	3.24764	0.00116367	0.00216387	up
AT5G61070	ATHDA18	150.488	2.51259	0.207577	12.1044	1.00128e-33	1.05917e-32	up
AT5G51270	AT5G51270	62.6525	2.51041	0.312708	8.02796	9.91035e-16	4.93605e-15	up
AT5G32460	AT5G32460	12.6834	2.50719	0.876928	2.85906	0.00424901	0.00729665	up
AT1G31290	AGO3	220.975	2.50344	0.17914	13.9748	2.22116e-44	3.26816e-43	up
AT3G59190	AT3G59190	155.072	2.50288	0.228163	10.9697	5.34479e-28	4.59219e-27	up
AT3G56890	AT3G56890	3.56988	2.50127	1.15469	2.16619	0.0302967	0.0451513	up
AT5G58080	AtARR18	78.15	2.49958	0.277104	9.02038	1.87444e-19	1.13615e-18	up
AT3G56530	anac064	17.7719	2.49897	0.540145	4.62649	3.71922e-06	9.20041e-06	up
AT3G09960	AT3G09960	3.5505	2.4986	1.15104	2.17074	0.0299512	0.0446869	up
AT5G56820	AT5G56820	3.58918	2.49752	1.17516	2.12526	0.0335652	0.0495343	up
AT1G59359	AT1G59359	10503.2	2.49532	0.0748235	33.3494	7.43665e-244	1.66609e-241	up
AT5G10080	AT5G10080	1029.21	2.4949	0.197981	12.6017	2.06624e-36	2.39012e-35	up
AT1G21310	ATEXT3	1616.45	2.4903	0.182434	13.6504	2.00779e-42	2.82637e-41	up
AT3G60390	HAT3	376.395	2.48729	0.211201	11.7769	5.13495e-32	5.14101e-31	up
AT2G19810	AtOZF1	1106.97	2.48589	0.100405	24.7586	2.5076e-135	1.84367e-133	up
AT5G09560	AT5G09560	34.9525	2.4813	0.537187	4.61906	3.85489e-06	9.52413e-06	up
AT3G55780	AT3G55780	128.87	2.47839	0.335761	7.38142	1.56607e-13	6.84035e-13	up
AT5G44330	AT5G44330	132.96	2.47161	0.229859	10.7527	5.75358e-27	4.75255e-26	up
AT5G23000	ATMYB37	27.3961	2.47109	0.980807	2.51945	0.011754	0.0188895	up
AT4G01580	AT4G01580	380.594	2.46703	0.177237	13.9194	4.8319e-44	7.04407e-43	up
AT2G07787	AT2G07787	8.65821	2.46532	0.876031	2.8142	0.00488994	0.00831374	up
AT2G44745	AtWRKY12	55.8188	2.46251	0.387179	6.36013	2.01581e-10	7.18359e-10	up
AT4G16270	AT4G16270	3798.95	2.46081	0.14718	16.7197	9.41619e-63	2.15845e-61	up
AT3G45490	AT3G45490	5.18522	2.4606	0.959698	2.56393	0.0103495	0.0167871	up
AT2G28790	AT2G28790	10236.5	2.45837	0.116678	21.0697	1.5076e-98	6.7046e-97	up
AT5G11320	AtYUC4	102.11	2.4575	0.680162	3.61311	0.000302546	0.000608791	up
AT1G65140	AT1G65140	100.56	2.45701	0.280035	8.77394	1.72527e-18	9.96152e-18	up
AT5G49340	TBL4	62.3478	2.45403	0.306202	8.01441	1.10666e-15	5.49468e-15	up
AT4G11470	CRK31	12.1213	2.45386	0.647343	3.79066	0.000150248	0.000314064	up
AT5G02540	AT5G02540	795.944	2.45187	0.194685	12.594	2.27739e-36	2.63309e-35	up
AT5G55340	AT5G55340	81.1824	2.45149	0.280337	8.74479	2.23431e-18	1.2801e-17	up
AT1G62500	AT1G62500	5224.2	2.44937	0.285995	8.5644	1.08644e-17	6.01275e-17	up
AT1G02065	SPL8	1834.37	2.44752	0.288987	8.46929	2.46887e-17	1.33983e-16	up
AT4G24860	AT4G24860	182.571	2.44529	0.262317	9.3219	1.1428e-20	7.34284e-20	up
AT3G49290	ABIL2	1747.83	2.4449	0.108679	22.4964	4.49798e-112	2.47264e-110	up
AT4G14805	AT4G14805	34.4965	2.44433	0.466455	5.24022	1.60387e-07	4.52199e-07	up
AT1G03980	ATPCS2	47.9617	2.4375	0.351252	6.93945	3.93636e-12	1.58388e-11	up
AT2G17770	ATBZIP27	119.497	2.43305	0.26485	9.18654	4.05685e-20	2.53465e-19	up
AT5G20635	AGG3	635.05	2.43168	0.394849	6.1585	7.34353e-10	2.50171e-09	up
AT5G60200	TMO6	713.791	2.43123	0.174437	13.9376	3.74359e-44	5.48443e-43	up
AT5G64910	AT5G64910	524.051	2.42942	0.181963	13.3512	1.16549e-40	1.53853e-39	up
AT5G52547	AT5G52547	165.223	2.42732	0.205058	11.8372	2.50554e-32	2.53846e-31	up
AT3G48080	AT3G48080	23.6031	2.42732	0.634285	3.82685	0.000129793	0.000273449	up
AT3G59270	AT3G59270	57.828	2.42721	0.318277	7.62609	2.41972e-14	1.11062e-13	up
AT4G14310	AT4G14310	1724.11	2.42639	0.085781	28.2859	5.15046e-176	6.57597e-174	up
AT3G27130	AT3G27130	42.476	2.42348	0.360954	6.71408	1.89262e-11	7.26106e-11	up
AT1G61400	AT1G61400	220.843	2.41931	0.234336	10.3241	5.48248e-25	4.18105e-24	up
AT1G77860	KOM	84.5933	2.41752	0.266497	9.07144	1.17452e-19	7.17951e-19	up
AT2G45190	AFO	1700.58	2.41611	0.16532	14.6147	2.26326e-48	3.72473e-47	up
AT5G15120	AT5G15120	393.674	2.41569	0.163921	14.7369	3.73484e-49	6.2949e-48	up
AT1G80970	AT1G80970	79.5628	2.41385	0.276188	8.73987	2.33372e-18	1.33481e-17	up
AT1G56680	AT1G56680	59.6652	2.41319	0.505675	4.77222	1.82206e-06	4.65172e-06	up
AT2G33830	AtDRM2	2516.78	2.41194	0.227864	10.585	3.49764e-26	2.81386e-25	up
AT1G57820	ORTH2	1588.87	2.41069	0.145474	16.5713	1.12449e-61	2.51454e-60	up
AT2G28150	AT2G28150	3126.27	2.4096	0.201704	11.9462	6.79342e-33	7.02351e-32	up
AT5G48350	AT5G48350	13.436	2.40689	0.646837	3.72102	0.000198422	0.000407871	up
AT1G62540	FMO%20GS-OX2	415.25	2.40514	0.138519	17.3633	1.56475e-67	4.05231e-66	up
AT4G35640	ATSERAT3;2	120.788	2.403	0.236865	10.145	3.48731e-24	2.58157e-23	up
AT2G04100	AT2G04100	20.149	2.40059	0.509192	4.7145	2.42302e-06	6.10784e-06	up
AT1G30814	AT1G30814	13.6102	2.39616	0.909385	2.63493	0.00841556	0.0138287	up
AT1G32375	AT1G32375	41.7972	2.39525	0.420582	5.69509	1.23306e-08	3.81334e-08	up
AT2G22840	AtGRF1	1137.42	2.39481	0.129656	18.4705	3.56972e-76	1.07992e-74	up
AT1G52430	AT1G52430	131.94	2.39416	0.218107	10.977	4.93029e-28	4.24066e-27	up
AT2G17170	AT2G17170	65.4477	2.39416	0.415938	5.75604	8.61087e-09	2.69457e-08	up
AT1G75190	AT1G75190	259.081	2.39164	0.189184	12.6419	1.24089e-36	1.44739e-35	up
AT1G07860	AT1G07860	18.3883	2.38845	0.56685	4.21355	2.51383e-05	5.72427e-05	up
AT3G20260	AT3G20260	1605.68	2.38838	0.0845846	28.2366	2.082e-175	2.62996e-173	up
AT5G54210	AT5G54210	4.98156	2.38574	0.958217	2.48977	0.0127826	0.0203884	up
AT5G59100	AT5G59100	8.30904	2.38551	0.75344	3.16616	0.00154464	0.00282475	up
AT2G38150	AT2G38150	8.28966	2.38402	0.752767	3.16701	0.00154014	0.00281694	up
AT5G07880	ATSNAP29	16.5792	2.382	0.548491	4.34282	1.40664e-05	3.28919e-05	up
AT1G21360	GLTP2	11.5784	2.38177	0.653025	3.6473	0.000265015	0.000537041	up
AT5G52050	AT5G52050	33.1972	2.38127	0.403905	5.89562	3.73268e-09	1.2062e-08	up
AT2G43140	AT2G43140	8.25082	2.37464	0.802668	2.95843	0.00309211	0.0054261	up
AT2G34220	MEE20	127.177	2.3743	0.217425	10.9201	9.23791e-28	7.86879e-27	up
AT3G13175	AT3G13175	522.925	2.37161	0.263491	9.00071	2.24267e-19	1.35312e-18	up
AT4G25990	CIL	80.8635	2.36866	0.284658	8.32107	8.71711e-17	4.59827e-16	up
AT4G36620	GATA19	36.0693	2.36796	0.464349	5.09952	3.4051e-07	9.30225e-07	up
AT4G00610	AT4G00610	22.9917	2.36294	0.47944	4.92855	8.28428e-07	2.18803e-06	up
AT2G28090	AT2G28090	19.703	2.36138	0.506921	4.65829	3.18851e-06	7.94135e-06	up
AT5G18710	AT5G18710	42.2977	2.3568	0.416767	5.65496	1.5588e-08	4.78335e-08	up
AT5G11590	TINY2	45.7992	2.35597	0.345913	6.81086	9.7015e-12	3.80372e-11	up
AT3G51060	AtSTY1	87.6607	2.35153	0.33673	6.98342	2.88081e-12	1.16707e-11	up
AT1G08320	bZIP21	2151.42	2.34769	0.0777676	30.1885	3.35032e-200	5.13312e-198	up
AT1G56660	AT1G56660	76.828	2.34679	0.361983	6.48314	8.98307e-11	3.27948e-10	up
AT4G25470	ATCBF2	24.2872	2.34398	0.52544	4.46098	8.15849e-06	1.9535e-05	up
AT5G03320	AT5G03320	1142.72	2.34349	0.164619	14.2359	5.48715e-46	8.44516e-45	up
AT1G73890	AT1G73890	359.431	2.34083	0.151198	15.4819	4.59774e-54	8.63822e-53	up
AT5G20450	AT5G20450	240.54	2.34025	0.238154	9.82663	8.64646e-23	6.03575e-22	up
AT5G05890	AT5G05890	8.14406	2.33958	0.796481	2.93739	0.00330984	0.00578211	up
AT1G68170	UMAMIT23	95.2128	2.33332	0.271791	8.58498	9.08518e-18	5.05044e-17	up
AT1G70710	ATGH9B1	4326.14	2.33232	0.102433	22.7692	9.26059e-115	5.29929e-113	up
AT1G52905	AT1G52905	191.528	2.33214	0.198966	11.7213	9.91585e-32	9.80356e-31	up
AT5G23190	CYP86B1	124.093	2.32958	0.22562	10.3252	5.4182e-25	4.13336e-24	up
AT1G27270	AT1G27270	79.2245	2.32823	0.352403	6.60672	3.92924e-11	1.47715e-10	up
AT4G19000	ATIWS2	12.8445	2.32616	0.617276	3.76842	0.000164285	0.000341781	up
AT2G24800	AT2G24800	80.462	2.32594	0.288686	8.05698	7.82009e-16	3.91631e-15	up
AT4G35690	AT4G35690	24.1317	2.32314	0.506241	4.589	4.45383e-06	1.09436e-05	up
AT5G60335	AT5G60335	12.8638	2.32173	0.613694	3.7832	0.000154824	0.000323089	up
AT1G02640	ATBXL2	1830.46	2.32041	0.108719	21.3431	4.51688e-101	2.0748e-99	up
AT5G65925	AT5G65925	135.959	2.31755	0.222714	10.406	2.3288e-25	1.80674e-24	up
AT2G42510	AT2G42510	186.62	2.31562	0.194422	11.9102	1.04672e-32	1.07655e-31	up
AT4G31690	AT4G31690	23.9379	2.31501	0.465416	4.97407	6.55622e-07	1.74783e-06	up
AT1G71890	ATSUC5	11.1517	2.3138	0.645671	3.58356	0.000338938	0.000676988	up
AT2G29820	AT2G29820	36.7336	2.30837	0.418262	5.51895	3.41032e-08	1.01872e-07	up
AT1G77110	PIN6	305.733	2.3081	0.254082	9.08407	1.04593e-19	6.40997e-19	up
AT2G29810	AT2G29810	20.5912	2.30741	0.497607	4.637	3.53495e-06	8.75552e-06	up
AT1G22890	AT1G22890	157.225	2.30712	0.244431	9.43872	3.77367e-21	2.46947e-20	up
AT4G05200	CRK25	4.79721	2.30456	0.987871	2.33285	0.0196558	0.0303363	up
AT5G03060	AT5G03060	58.6204	2.30356	0.303505	7.58988	3.20212e-14	1.45818e-13	up
AT2G47280	AT2G47280	4.73915	2.30217	0.962533	2.39179	0.0167666	0.0262371	up
AT5G05880	AT5G05880	14.198	2.29921	0.585776	3.92507	8.67059e-05	0.000186191	up
AT5G44572	AT5G44572	50.3409	2.29793	0.396419	5.79671	6.76276e-09	2.13255e-08	up
AT1G31320	LBD4	168.335	2.29742	0.349951	6.56498	5.20404e-11	1.93981e-10	up
AT5G40030	AT5G40030	160.056	2.29504	0.30449	7.53732	4.79737e-14	2.16634e-13	up
AT3G01175	AT3G01175	4.7197	2.29257	1.00038	2.2917	0.0219227	0.0335647	up
AT5G12970	AT5G12970	318.696	2.28786	0.170193	13.4427	3.39669e-41	4.58322e-40	up
AT1G67220	ATHPCAT1	373.079	2.2872	0.173484	13.1839	1.08603e-39	1.40169e-38	up
AT5G25475	AT5G25475	1251.94	2.28633	0.177189	12.9033	4.31273e-38	5.30667e-37	up
AT1G18140	ATLAC1	128.011	2.28229	0.261941	8.71299	2.95952e-18	1.68382e-17	up
AT5G20250	DIN10	9184.45	2.28104	0.0609098	37.4494	6.14039e-307	2.17645e-304	up
AT4G38300	AT4G38300	110.941	2.28013	0.234287	9.73223	2.19725e-22	1.5081e-21	up
AT1G13880	AT1G13880	3394.91	2.2801	0.143272	15.9144	5.03307e-57	1.01465e-55	up
AT2G38370	AT2G38370	499.924	2.27886	0.166181	13.7132	8.46985e-43	1.20157e-41	up
AT2G35600	ATBRXL1	128.32	2.27817	0.227156	10.0291	1.13532e-23	8.23509e-23	up
AT2G46310	CRF5	463.131	2.27784	0.201017	11.3316	9.15019e-30	8.39964e-29	up
AT3G54720	AMP1	882.464	2.27757	0.0958722	23.7563	9.45199e-125	6.13295e-123	up
AT1G06360	AT1G06360	729.067	2.27754	0.140461	16.2147	3.96938e-59	8.49999e-58	up
AT4G36820	AT4G36820	106.443	2.27682	0.303386	7.50471	6.15633e-14	2.76372e-13	up
AT1G01400	AT1G01400	106.133	2.2746	0.23903	9.51595	1.8006e-21	1.1911e-20	up
AT4G09300	AT4G09300	104.208	2.27458	0.259473	8.76616	1.84856e-18	1.06501e-17	up
AT2G19550	AT2G19550	10.9092	2.2736	0.655436	3.46884	0.000522706	0.0010199	up
AT3G03341	AT3G03341	68.3276	2.27219	0.352063	6.45393	1.08983e-10	3.96041e-10	up
AT3G58280	AT3G58280	64.1111	2.27078	0.359039	6.32461	2.53873e-10	8.97836e-10	up
AT2G22890	AT2G22890	108.801	2.26904	0.228907	9.9125	3.67349e-23	2.60957e-22	up
AT1G11600	CYP77B1	1080.07	2.26445	0.115273	19.6442	6.48403e-86	2.35808e-84	up
AT1G05920	AT1G05920	41.7987	2.26256	0.349667	6.4706	9.76119e-11	3.55699e-10	up
AT2G25270	AT2G25270	938.699	2.26136	0.100453	22.5116	3.19785e-112	1.76611e-110	up
AT5G48820	ICK6	355.616	2.25764	0.160434	14.0721	5.63686e-45	8.41914e-44	up
AT2G29570	ATPCNA2	1031.76	2.25242	0.100563	22.398	4.11342e-111	2.2405e-109	up
AT1G44760	AT1G44760	3495.64	2.25224	0.0605342	37.2062	5.4274e-303	1.84129e-300	up
AT3G57920	SPL15	531.163	2.25222	0.190989	11.7924	4.27142e-32	4.2855e-31	up
AT1G14440	AtHB31	1948.55	2.25103	0.151818	14.8272	9.76815e-50	1.66409e-48	up
AT5G10570	AT5G10570	19.9028	2.24802	0.497408	4.51946	6.19966e-06	1.50158e-05	up
AT1G16630	AT1G16630	583.147	2.24744	0.115469	19.4635	2.23768e-84	7.84939e-83	up
AT2G38690	AT2G38690	119.493	2.24562	0.346339	6.48387	8.93991e-11	3.26456e-10	up
AT1G63140	AT1G63140	16.8563	2.24382	0.531709	4.22001	2.44287e-05	5.57338e-05	up
AT1G56020	AT1G56020	454.017	2.24186	0.148816	15.0647	2.76582e-51	4.869e-50	up
AT1G14600	AT1G14600	81.09	2.24158	0.259627	8.63387	5.93116e-18	3.32436e-17	up
AT4G21200	ATGA2OX8	38.2287	2.2402	0.368637	6.07698	1.22463e-09	4.10481e-09	up
AT5G17800	AtMYB56	163.32	2.23593	0.200456	11.1542	6.82946e-29	6.0427e-28	up
AT5G14690	AT5G14690	13.7131	2.23571	0.625561	3.57393	0.000351667	0.000701149	up
AT2G29740	UGT71C2	10.6668	2.23512	0.663316	3.36962	0.000752726	0.0014367	up
AT4G00200	AHL7	511.118	2.23416	0.137694	16.2256	3.3253e-59	7.15301e-58	up
AT3G53650	AT3G53650	160.079	2.23204	0.247954	9.00182	2.22004e-19	1.34049e-18	up
AT4G12740	AT4G12740	37.9477	2.23081	0.371641	6.00261	1.94172e-09	6.42139e-09	up
AT1G04280	AT1G04280	433.672	2.23056	0.133268	16.7373	7.00413e-63	1.61333e-61	up
AT3G55510	RBL	1951.23	2.22967	0.0727654	30.6419	3.39226e-206	5.55582e-204	up
AT5G50270	AT5G50270	7.65916	2.22941	0.791453	2.81686	0.00484951	0.00825168	up
AT3G61810	AT3G61810	101.58	2.22804	0.245158	9.08818	1.00713e-19	6.17862e-19	up
AT4G26170	AT4G26170	57.7819	2.22751	0.463159	4.80938	1.51396e-06	3.89951e-06	up
AT2G32940	AGO6	180.889	2.22738	0.212353	10.4891	9.69961e-26	7.65271e-25	up
AT5G21030	AT5G21030	15.4152	2.22708	0.879972	2.53085	0.0113787	0.0183288	up
AT4G34410	RRTF1	169.797	2.22689	0.221822	10.0391	1.02602e-23	7.45365e-23	up
AT5G14820	AT5G14820	42.512	2.22672	0.397716	5.59877	2.15877e-08	6.55414e-08	up
AT3G11402	AT3G11402	101.193	2.22639	0.355187	6.26822	3.65202e-10	1.27635e-09	up
AT5G63300	AT5G63300	62.124	2.22579	0.314336	7.08093	1.4319e-12	5.8995e-12	up
AT3G51290	APSR1	712.046	2.22381	0.165371	13.4474	3.18735e-41	4.30564e-40	up
AT3G62430	AT3G62430	69.6568	2.22215	0.403532	5.50675	3.65509e-08	1.08923e-07	up
AT1G46264	AT-HSFB4	317.338	2.21964	0.156273	14.2036	8.70524e-46	1.33118e-44	up
AT1G48150	AT1G48150	15.0569	2.21961	0.658446	3.37098	0.000749011	0.00142998	up
AT4G22120	AT4G22120	3016.04	2.21856	0.0779441	28.4635	3.32128e-178	4.40635e-176	up
AT2G27402	AT2G27402	193.545	2.21781	0.280666	7.90193	2.74618e-15	1.33449e-14	up
AT1G09470	AT1G09470	831.795	2.21621	0.131506	16.8525	1.00624e-63	2.37065e-62	up
AT3G57940	AT3G57940	1513.89	2.20956	0.160724	13.7475	5.26867e-43	7.49673e-42	up
AT1G74190	AtRLP15	13.5095	2.20902	0.598924	3.68832	0.000225743	0.000461157	up
AT3G46210	AT3G46210	1674.86	2.20762	0.141642	15.5859	9.07233e-55	1.72498e-53	up
AT2G33793	AT2G33793	184.682	2.20407	0.333504	6.60882	3.87404e-11	1.45686e-10	up
AT3G50070	CYCD3;3	2047.54	2.20366	0.10109	21.799	2.3734e-105	1.18411e-103	up
AT3G24340	CHR40	139.106	2.20043	0.210258	10.4654	1.24571e-25	9.76665e-25	up
AT5G07040	AT5G07040	6.04391	2.19847	1.00511	2.18729	0.0287213	0.0429978	up
AT5G18740	AT5G18740	37.3753	2.19778	0.369563	5.94697	2.73156e-09	8.93268e-09	up
AT5G56580	ANQ1	294.33	2.1957	0.196501	11.174	5.46605e-29	4.86536e-28	up
AT1G43160	RAP2.6	98.5873	2.19521	0.28246	7.77175	7.74086e-15	3.66195e-14	up
AT5G21150	AGO9	1990.4	2.19217	0.0784249	27.9525	6.14326e-172	7.48154e-170	up
AT1G80980	AT1G80980	207.066	2.19083	0.214231	10.2265	1.50849e-24	1.13008e-23	up
AT4G29190	AtC3H49	462.636	2.1906	0.171927	12.7415	3.47703e-37	4.14105e-36	up
AT4G04690	AT4G04690	43.206	2.1906	0.39327	5.5702	2.54443e-08	7.6789e-08	up
AT5G60090	AT5G60090	252.621	2.19046	0.18627	11.7596	6.30158e-32	6.2799e-31	up
AT1G80450	AT1G80450	206.36	2.18864	0.29856	7.33065	2.29037e-13	9.90382e-13	up
AT5G01660	AT5G01660	171.962	2.18776	0.19102	11.4531	2.26964e-30	2.13802e-29	up
AT1G65160	AT1G65160	36.9877	2.1849	0.414656	5.2692	1.3702e-07	3.89042e-07	up
AT2G01905	CYCJ18	25.1806	2.1845	0.440613	4.95786	7.12726e-07	1.89369e-06	up
AT5G03150	JKD	303.076	2.18305	0.164304	13.2867	2.7651e-40	3.62193e-39	up
AT4G13195	CLE44	111.176	2.18248	0.240863	9.0611	1.29145e-19	7.88008e-19	up
AT1G13100	CYP71B29	13.3252	2.18206	0.581325	3.7536	0.000174312	0.000361345	up
AT1G11260	ATSTP1	2402.38	2.18159	0.0682035	31.9865	1.68211e-224	3.2477e-222	up
AT3G10040	AT3G10040	327.144	2.18112	0.162041	13.4603	2.67753e-41	3.62934e-40	up
AT1G70220	AT1G70220	102.502	2.17989	0.398706	5.46742	4.56646e-08	1.34898e-07	up
AT1G78820	AT1G78820	642.633	2.17975	0.189628	11.4949	1.39943e-30	1.32935e-29	up
AT5G15480	AT5G15480	51.4628	2.17466	0.344342	6.31543	2.69413e-10	9.50813e-10	up
AT3G05480	ATRAD9	288.577	2.17237	0.191419	11.3487	7.52313e-30	6.93822e-29	up
AT1G03220	AT1G03220	806.218	2.17151	0.166771	13.0209	9.30438e-39	1.16725e-37	up
AT5G11780	AT5G11780	166.65	2.17094	0.263293	8.24533	1.64705e-16	8.56075e-16	up
AT5G03390	AT5G03390	643.029	2.16838	0.109036	19.8868	5.29257e-88	1.99822e-86	up
AT5G59230	AT5G59230	24.6381	2.16462	0.607414	3.56367	0.000365711	0.000727257	up
AT1G73590	AtPIN1	1354.93	2.1629	0.130511	16.5725	1.10164e-61	2.46577e-60	up
AT4G24150	AtGRF8	381.931	2.1601	0.167353	12.9075	4.08449e-38	5.03104e-37	up
AT3G44760	AT3G44760	30.914	2.1592	0.532615	4.05397	5.03563e-05	0.000111026	up
AT3G50990	PER36	11.6519	2.15814	0.616616	3.49997	0.000465315	0.000913248	up
AT2G45430	AHL22	11.5938	2.15806	0.6477	3.33189	0.000862588	0.00163238	up
AT2G02060	AT2G02060	87.8386	2.15449	0.341013	6.31792	2.65107e-10	9.35893e-10	up
AT1G23840	AT1G23840	13.199	2.15429	0.646029	3.33467	0.000854002	0.00161678	up
AT5G52000	IMPA-8	40.8345	2.15429	0.368805	5.84128	5.18004e-09	1.65166e-08	up
AT3G56770	AT3G56770	14.3978	2.15409	0.702378	3.06685	0.00216329	0.00387639	up
AT2G24600	AT2G24600	168.917	2.15275	0.191579	11.2369	2.6868e-29	2.42517e-28	up
AT2G30480	AT2G30480	241.679	2.15153	0.177209	12.1412	6.3876e-34	6.83301e-33	up
AT5G65130	AT5G65130	30.2459	2.15133	0.561273	3.83295	0.000126613	0.000267177	up
AT2G01860	EMB975	277.436	2.14995	0.167076	12.8682	6.80041e-38	8.29888e-37	up
AT3G23150	ETR2	168.297	2.14965	0.193284	11.1217	9.83775e-29	8.64952e-28	up
AT5G49120	AT5G49120	125.2	2.14925	0.276185	7.78194	7.1423e-15	3.38756e-14	up
AT3G47010	AT3G47010	147.817	2.14853	0.241769	8.8867	6.29502e-19	3.71229e-18	up
AT1G49500	AT1G49500	67.0966	2.14801	0.360941	5.95115	2.6626e-09	8.71435e-09	up
AT1G09500	AT1G09500	1167.96	2.1461	0.150257	14.2829	2.79828e-46	4.34337e-45	up
AT1G23450	AT1G23450	36.0182	2.14574	0.486548	4.41012	1.03311e-05	2.44927e-05	up
AT4G29360	AT4G29360	943.83	2.14456	0.122155	17.5561	5.3423e-69	1.41595e-67	up
AT3G45650	AtNPF2.7	191.686	2.144	0.229843	9.3281	1.07784e-20	6.93485e-20	up
AT5G15380	DRM1	29.2116	2.14392	0.602611	3.55771	0.000374098	0.00074294	up
AT4G22860	AT4G22860	522.203	2.1429	0.124582	17.2007	2.62326e-66	6.58532e-65	up
AT5G11510	AtMYB3R4	951.122	2.13982	0.112391	19.039	8.10673e-81	2.67387e-79	up
AT1G26540	AT1G26540	437.458	2.13787	0.133328	16.0346	7.32137e-58	1.50796e-56	up
AT2G37210	LOG3	79.2685	2.13658	0.298898	7.1482	8.79251e-13	3.66903e-12	up
AT1G69990	AT1G69990	21.5914	2.13491	0.485599	4.39645	1.10037e-05	2.60144e-05	up
AT2G19800	MIOX2	3137.8	2.13464	0.184323	11.581	5.14691e-31	4.96865e-30	up
AT5G48320	AT5G48320	39.0541	2.13348	0.444804	4.79645	1.615e-06	4.14448e-06	up
AT5G07760	AT5G07760	40.3109	2.13229	0.352922	6.04183	1.52379e-09	5.07816e-09	up
AT5G52790	AT5G52790	248.247	2.13228	0.218714	9.74917	1.85981e-22	1.28094e-21	up
AT1G10980	AT1G10980	269.471	2.132	0.254429	8.37953	5.3141e-17	2.83022e-16	up
AT5G42120	LecRK-S.6	79.21	2.13174	0.271361	7.85572	3.97475e-15	1.91039e-14	up
AT4G30250	AT4G30250	549.017	2.13122	0.218769	9.74184	1.99906e-22	1.37525e-21	up
AT4G27510	AT4G27510	100.424	2.12948	0.232801	9.14722	5.84189e-20	3.62417e-19	up
AT4G37540	LBD39	541.531	2.12948	0.115976	18.3614	2.67778e-75	7.96892e-74	up
AT2G34840	AT2G34840	132.167	2.1261	0.241644	8.79849	1.38673e-18	8.04794e-18	up
AT1G50780	AT1G50780	5.78212	2.1234	0.909676	2.33424	0.0195834	0.0302325	up
AT3G44790	AT3G44790	77.3138	2.12334	0.275961	7.69433	1.42238e-14	6.61292e-14	up
AT2G17620	CYCB2;1	153.284	2.12292	0.203818	10.4158	2.10101e-25	1.63589e-24	up
AT5G53660	AtGRF7	312.652	2.1222	0.382388	5.54986	2.85905e-08	8.58367e-08	up
AT5G17830	AT5G17830	161.996	2.1214	0.238904	8.87972	6.70271e-19	3.94684e-18	up
AT2G23030	SNRK2-9	12.9178	2.11963	0.602275	3.51937	0.000432575	0.000853222	up
AT4G23780	AT4G23780	4.25434	2.11905	0.984216	2.15303	0.0313164	0.0465396	up
AT1G33760	AT1G33760	5.64664	2.11704	0.913881	2.31654	0.0205287	0.031581	up
AT3G23890	ATTOPII	2530.76	2.11624	0.0735704	28.7648	5.90874e-182	8.01834e-180	up
AT1G19470	AT1G19470	15.6636	2.11592	0.552723	3.82818	0.000129095	0.000272147	up
AT5G67310	CYP81G1	4.27364	2.11587	0.985334	2.14736	0.0317645	0.0471524	up
AT1G30820	AT1G30820	5105.67	2.11188	0.0510046	41.4056	0	0	up
AT1G78430	RIP4	474.316	2.11109	0.159511	13.2347	5.53035e-40	7.19642e-39	up
AT5G52170	HDG7	71.0854	2.11027	0.27551	7.65953	1.86618e-14	8.61382e-14	up
AT2G14247	AT2G14247	15.4216	2.10712	0.696467	3.02544	0.00248271	0.00441114	up
AT1G11080	scpl31	342.116	2.10463	0.285079	7.3826	1.55222e-13	6.78362e-13	up
AT4G36450	ATMPK14	81.538	2.10403	0.514535	4.08918	4.32896e-05	9.61684e-05	up
AT2G37900	AT2G37900	192.311	2.10071	0.190949	11.0014	3.76117e-28	3.24565e-27	up
AT5G07400	AT5G07400	348.219	2.09964	0.193853	10.8311	2.45208e-27	2.0584e-26	up
AT1G21210	WAK4	11.3705	2.0981	0.800637	2.62054	0.00877911	0.0143774	up
AT1G76830	AT1G76830	12.7143	2.09732	0.647761	3.2378	0.00120457	0.00223643	up
AT3G53640	AT3G53640	35.3293	2.09702	0.375603	5.58307	2.36313e-08	7.14901e-08	up
AT1G70830	MLP28	9774.71	2.09653	0.0852597	24.5899	1.61933e-133	1.16181e-131	up
AT2G28550	RAP2.7	85.9057	2.09553	0.25053	8.36441	6.04141e-17	3.21037e-16	up
AT1G01110	IQD18	482.132	2.09164	0.11812	17.7078	3.653e-70	9.86933e-69	up
AT1G79060	AT1G79060	709.472	2.08868	0.166533	12.5421	4.39198e-36	5.03625e-35	up
AT4G17800	AHL23	30.7748	2.08764	0.429435	4.86138	1.16573e-06	3.03849e-06	up
AT1G53920	GLIP5	295.865	2.08736	0.150144	13.9024	6.12675e-44	8.91532e-43	up
AT2G43610	AT2G43610	76.961	2.0868	0.283294	7.3662	1.75563e-13	7.64583e-13	up
AT5G03870	AT5G03870	298.224	2.08672	0.165374	12.6181	1.6776e-36	1.9453e-35	up
AT5G62410	ATCAP-E1	1257.29	2.08318	0.0993737	20.9631	1.42485e-97	6.24304e-96	up
AT3G47620	AtTCP14	953.994	2.08283	0.113942	18.2797	1.20156e-74	3.51844e-73	up
AT2G37880	AT2G37880	128.657	2.08211	0.330531	6.29928	2.9903e-10	1.0519e-09	up
AT2G27228	CPuORF6	292.004	2.08108	0.797262	2.61028	0.00904685	0.0147995	up
AT3G50740	UGT72E1	15.4598	2.07949	0.648225	3.20798	0.00133671	0.00246557	up
AT3G52525	ATOFP6	77.8106	2.07891	0.333567	6.23235	4.59496e-10	1.59347e-09	up
AT5G45740	AT5G45740	11.1282	2.078	0.655647	3.16938	0.00152763	0.002796	up
AT4G31640	AT4G31640	29.3047	2.07775	0.398179	5.21813	1.80743e-07	5.06823e-07	up
AT1G71340	AtGDPD4	962.235	2.07757	0.149927	13.8572	1.15072e-43	1.66528e-42	up
AT5G44050	AT5G44050	16.7648	2.0734	0.535352	3.87297	0.000107516	0.000228646	up
AT5G39890	AT5G39890	152.767	2.07175	0.264292	7.83889	4.5456e-15	2.1777e-14	up
AT1G61820	BGLU46	277.916	2.07126	0.281566	7.3562	1.89213e-13	8.2222e-13	up
AT4G34330	AT4G34330	15.2565	2.0709	0.544358	3.80429	0.00014221	0.000298128	up
AT2G27630	AT2G27630	72.2507	2.07074	0.266045	7.78343	7.05837e-15	3.3491e-14	up
AT2G26190	AT2G26190	912.989	2.07061	0.106052	19.5245	6.79227e-85	2.4111e-83	up
AT1G67780	AT1G67780	161.363	2.07052	0.204155	10.1419	3.60118e-24	2.66503e-23	up
AT5G45310	AT5G45310	23.5034	2.06983	0.459072	4.50873	6.52178e-06	1.57558e-05	up
AT5G24470	APRR5	2442.62	2.06687	0.0668187	30.9325	4.36911e-210	7.62924e-208	up
AT3G56830	AT3G56830	876.988	2.06656	0.125498	16.4668	6.35041e-61	1.40812e-59	up
AT5G56220	AT5G56220	985.077	2.06492	0.107942	19.13	1.42178e-81	4.74886e-80	up
AT3G09405	AT3G09405	90.1941	2.06473	0.293468	7.03562	1.98371e-12	8.11945e-12	up
AT5G06940	AT5G06940	186.74	2.06461	0.190702	10.8263	2.58284e-27	2.16587e-26	up
AT5G10510	AIL6	345.201	2.06441	0.164284	12.5661	3.24184e-36	3.73725e-35	up
AT3G48360	ATBT2	324.812	2.06406	0.200042	10.3181	5.83581e-25	4.44337e-24	up
AT3G57500	AT3G57500	60.7736	2.06133	0.337704	6.10395	1.03477e-09	3.48959e-09	up
AT5G18810	At-SCL28	143.909	2.06122	0.207663	9.92581	3.21483e-23	2.28923e-22	up
AT5G57880	ATPRD2	157.377	2.06067	0.196411	10.4917	9.43424e-26	7.45076e-25	up
AT3G25905	CLE27	42.6263	2.05928	0.374176	5.50351	3.72296e-08	1.10862e-07	up
AT4G17200	AT4G17200	20.6121	2.05844	0.60203	3.41916	0.000628138	0.00121109	up
AT3G15700	AT3G15700	13.864	2.05777	0.585999	3.51155	0.000445499	0.00087682	up
AT2G29800	AT2G29800	51.1632	2.05677	0.336746	6.10777	1.01032e-09	3.40906e-09	up
AT2G31160	LSH3	229.13	2.05199	0.27341	7.50516	6.1355e-14	2.75593e-13	up
AT1G27280	AT1G27280	24.7498	2.05135	0.441037	4.6512	3.30004e-06	8.20364e-06	up
AT4G21850	ATMSRB9	96.9877	2.05095	0.338542	6.05818	1.37674e-09	4.60165e-09	up
AT5G58500	LSH5	31.614	2.04926	0.429066	4.7761	1.7873e-06	4.56543e-06	up
AT5G44730	AT5G44730	1360.76	2.04663	0.1595	12.8315	1.0925e-37	1.32573e-36	up
AT3G02550	LBD41	1266.37	2.04658	0.221175	9.25322	2.17837e-20	1.37878e-19	up
AT4G21650	AT4G21650	3225.38	2.04658	0.103737	19.7285	1.22681e-86	4.53098e-85	up
AT4G11990	AT4G11990	333.257	2.04085	0.144232	14.1497	1.87436e-45	2.84061e-44	up
AT1G49910	BUB3.2	161.229	2.04029	0.207673	9.82454	8.82741e-23	6.15844e-22	up
AT5G25190	ESE3	65.286	2.04014	0.335098	6.08818	1.14202e-09	3.83656e-09	up
AT2G21050	LAX2	1107.92	2.0395	0.138327	14.744	3.3606e-49	5.67218e-48	up
AT5G22880	H2B	7626.46	2.03802	0.126069	16.1659	8.76872e-59	1.85266e-57	up
AT2G16270	AT2G16270	531.084	2.03651	0.133132	15.2969	8.0187e-53	1.47162e-51	up
AT4G14330	AT4G14330	737.383	2.03535	0.109528	18.5829	4.41962e-77	1.35604e-75	up
AT3G18010	WOX1	100.727	2.03377	0.283432	7.17551	7.20356e-13	3.02618e-12	up
AT3G25100	CDC45	248.767	2.03357	0.158453	12.8339	1.05859e-37	1.28525e-36	up
AT5G51600	ATMAP65-3	839.944	2.0326	0.117215	17.3408	2.3164e-67	5.95344e-66	up
AT5G18720	AT5G18720	35.4221	2.03101	0.386535	5.25441	1.48501e-07	4.20132e-07	up
AT3G57860	GIG1	434.217	2.02654	0.166468	12.1737	4.28982e-34	4.62857e-33	up
AT1G61180	AT1G61180	570.99	2.02333	0.114632	17.6506	1.0064e-69	2.69143e-68	up
AT5G65100	AT5G65100	12.2681	2.0232	0.657162	3.0787	0.00207907	0.00373542	up
AT1G54300	AT1G54300	31.1872	2.02224	0.448076	4.51318	6.38641e-06	1.54429e-05	up
AT5G44440	AT5G44440	46.1235	2.02213	0.346801	5.8308	5.5162e-09	1.75364e-08	up
AT4G24110	AT4G24110	163.438	2.02203	0.187617	10.7774	4.40185e-27	3.65635e-26	up
AT4G32950	AT4G32950	8.12067	2.02193	0.708037	2.85569	0.00429435	0.0073692	up
AT4G13690	AT4G13690	119.103	2.02184	0.248187	8.14647	3.74716e-16	1.9092e-15	up
AT2G47520	AtERF71	8.00456	2.02165	0.866708	2.33256	0.0196711	0.0303555	up
AT3G54560	HTA11	2263.86	2.02157	0.171055	11.8183	3.14137e-32	3.16241e-31	up
AT5G38820	AT5G38820	173.318	2.0213	0.254361	7.94658	1.91737e-15	9.38257e-15	up
AT4G18490	AT4G18490	57.8304	2.02109	0.394345	5.12518	2.9725e-07	8.15515e-07	up
AT3G60960	AT3G60960	198.308	2.02105	0.187053	10.8047	3.27195e-27	2.73023e-26	up
AT4G15140	AT4G15140	309.309	2.02042	0.165694	12.1937	3.35682e-34	3.64341e-33	up
AT5G07280	EMS1	1178.08	2.02026	0.0844561	23.9208	1.85989e-126	1.23032e-124	up
AT5G41080	AtGDPD2	2192.69	2.02001	0.0867115	23.2958	4.89518e-120	3.05923e-118	up
AT5G13080	ATWRKY75	16.1832	2.01925	0.51884	3.89185	9.94812e-05	0.000212243	up
AT1G64260	AT1G64260	80.9161	2.01894	0.263929	7.64954	2.01699e-14	9.29162e-14	up
AT5G57130	SMXL5	1123.75	2.01851	0.0830039	24.3182	1.2575e-130	8.78328e-129	up
AT2G44590	ADL1D	117.265	2.0176	0.212881	9.47759	2.60213e-21	1.70941e-20	up
AT5G64190	AT5G64190	70.011	2.0174	0.271678	7.4257	1.12187e-13	4.95762e-13	up
AT3G57520	AtSIP2	15839.4	2.01595	0.0970272	20.7772	6.96086e-96	2.93617e-94	up
AT1G61810	BGLU45	294.158	2.015	0.254275	7.92451	2.29054e-15	1.11604e-14	up
AT5G55820	WYR	461.15	2.01483	0.140988	14.2908	2.49659e-46	3.88016e-45	up
AT2G46410	CPC	59.1928	2.01349	0.371458	5.4205	5.94316e-08	1.74094e-07	up
AT1G20610	CYCB2;3	955.357	2.01276	0.144341	13.9445	3.39693e-44	4.98273e-43	up
AT1G09400	AT1G09400	21.4614	2.01153	0.462825	4.34619	1.38522e-05	3.241e-05	up
AT5G51560	AT5G51560	1554.37	2.00929	0.150196	13.3777	8.15827e-41	1.086e-39	up
AT4G17380	ATMSH4	57.9262	2.00832	0.340038	5.90616	3.5017e-09	1.13364e-08	up
AT3G12910	AT3G12910	9.4062	2.00784	0.802682	2.50141	0.0123699	0.0197992	up
AT3G46690	AT3G46690	6.67039	2.00657	0.798301	2.51355	0.0119521	0.0191835	up
AT3G62280	AT3G62280	17.3718	2.00167	0.509157	3.93134	8.44727e-05	0.000181626	up
AT5G24900	CYP714A2	6.67031	2.00128	0.772159	2.5918	0.00954752	0.0155746	up
AT1G28330	AtDRM1	5148.17	2.00085	0.102134	19.5903	1.86943e-85	6.72654e-84	up
AT4G30130	AT4G30130	1082.78	1.99939	0.155256	12.878	5.98694e-38	7.33253e-37	up
AT4G17760	AT4G17760	77.5397	1.99855	0.271885	7.3507	1.97167e-13	8.55134e-13	up
AT5G57220	CYP81F2	19.9334	1.99839	0.494254	4.04323	5.2719e-05	0.000116009	up
AT1G74150	AT1G74150	244.798	1.99823	0.228271	8.75375	2.06377e-18	1.18669e-17	up
AT4G28950	ARAC7	189.484	1.99811	0.192144	10.399	2.50454e-25	1.94055e-24	up
AT2G33000	AT2G33000	194.743	1.99779	0.175565	11.3792	5.31098e-30	4.9364e-29	up
AT1G15760	AT1G15760	142.85	1.99754	0.239915	8.32604	8.35918e-17	4.41142e-16	up
AT3G44805	AT3G44805	6.67023	1.99731	0.778008	2.56721	0.0102521	0.0166384	up
AT3G17680	AT3G17680	736.134	1.99721	0.138634	14.4063	4.72389e-47	7.48385e-46	up
AT4G09080	ATTOC75-IV	122.742	1.9967	0.248881	8.02272	1.03425e-15	5.14483e-15	up
AT3G06640	AT3G06640	63.899	1.99649	0.280042	7.12927	1.00905e-12	4.19226e-12	up
AT5G56530	AT5G56530	1163.69	1.99473	0.0879498	22.6803	7.00539e-114	3.95164e-112	up
AT1G14080	ATFUT6	6.65085	1.99459	0.794556	2.51032	0.0120623	0.0193407	up
AT5G18330	AT5G18330	53.1778	1.99064	0.304924	6.52831	6.6515e-11	2.45355e-10	up
AT1G63470	AHL5	1332.17	1.99055	0.118257	16.8324	1.41145e-63	3.31216e-62	up
AT5G65230	AtMYB53	128.889	1.99051	0.219232	9.07944	1.09136e-19	6.67983e-19	up
AT4G03170	AT4G03170	22.7852	1.99041	0.56119	3.54677	0.00038998	0.000773124	up
AT3G56250	AT3G56250	27.8116	1.98809	0.421461	4.71713	2.39191e-06	6.03198e-06	up
AT3G19320	AT3G19320	9.17375	1.9844	0.837571	2.36923	0.0178252	0.0277546	up
AT1G22250	AT1G22250	391.893	1.98423	0.189936	10.4468	1.51482e-25	1.18374e-24	up
AT1G53140	DRP5A	412.483	1.98253	0.154417	12.8388	9.93841e-38	1.20787e-36	up
AT1G26760	ATXR1	193.096	1.9818	0.443112	4.47245	7.73297e-06	1.8561e-05	up
AT5G62090	SLK2	5203.23	1.98167	0.0771747	25.6778	2.0704e-145	1.756e-143	up
AT2G33560	BUBR1	311.087	1.98069	0.182234	10.8689	1.62111e-27	1.36615e-26	up
AT3G10020	AT3G10020	2295.87	1.98052	0.122386	16.1825	6.6992e-59	1.42174e-57	up
AT4G34881	AT4G34881	1217.39	1.97977	0.108445	18.2561	1.85073e-74	5.39941e-73	up
AT1G50790	AT1G50790	131.816	1.97851	0.236193	8.37665	5.44544e-17	2.89887e-16	up
AT4G31805	POLAR	196.573	1.97643	0.175129	11.2856	1.54616e-29	1.40953e-28	up
AT3G08030	AT3G08030	4422.04	1.97083	0.0645952	30.5105	1.88903e-204	3.03112e-202	up
AT5G51590	AHL4	697.706	1.96994	0.102341	19.2487	1.44742e-82	4.9316e-81	up
AT5G66780	AT5G66780	5.21996	1.96984	0.869559	2.26534	0.023492	0.0357919	up
AT2G24680	AT2G24680	106.526	1.96871	0.236914	8.30982	9.58448e-17	5.04571e-16	up
AT1G69920	ATGSTU12	7.87826	1.96869	0.709748	2.77378	0.00554085	0.00935477	up
AT5G66210	CPK28	1898.21	1.96837	0.105866	18.5931	3.65646e-77	1.12625e-75	up
AT2G32780	ATUBP1	22.3007	1.96485	0.479146	4.10074	4.11829e-05	9.16342e-05	up
AT5G48450	sks3	524.341	1.96469	0.125174	15.6957	1.61813e-55	3.16015e-54	up
AT1G12950	RSH2	22.204	1.96448	0.46634	4.21254	2.52511e-05	5.74941e-05	up
AT5G21170	AKINBETA1	1343.59	1.96249	0.0812174	24.1634	5.39309e-129	3.7016e-127	up
AT3G57970	AT3G57970	42.0786	1.96141	0.500585	3.91824	8.91981e-05	0.000191266	up
AT1G22275	ZYP1	144.021	1.96085	0.211174	9.28549	1.60964e-20	1.02564e-19	up
AT3G15550	AT3G15550	622.336	1.9608	0.117301	16.7159	1.0035e-62	2.29808e-61	up
AT1G10000	AT1G10000	28.7671	1.95424	0.424389	4.60484	4.12792e-06	1.01722e-05	up
AT3G19050	POK2	1019.68	1.95311	0.10623	18.3857	1.71084e-75	5.11057e-74	up
AT5G60650	AT5G60650	114.197	1.95213	0.257042	7.5946	3.08745e-14	1.40785e-13	up
AT1G16070	AtTLP8	123.613	1.9516	0.213184	9.15451	5.46041e-20	3.39549e-19	up
AT3G02640	AT3G02640	1563.61	1.94837	0.217359	8.96385	3.13542e-19	1.87888e-18	up
AT1G62085	AT1G62085	142.799	1.94578	0.212824	9.14269	6.09185e-20	3.77628e-19	up
AT1G62480	AT1G62480	8063.48	1.94545	0.208632	9.32479	1.11204e-20	7.15297e-20	up
AT2G21800	ATEME1A	159.386	1.94511	0.189797	10.2484	1.20344e-24	9.05552e-24	up
AT2G07170	AT2G07170	456.871	1.9444	0.122166	15.916	4.90981e-57	9.90638e-56	up
AT3G45060	ATNRT2.6	240.726	1.9436	0.156489	12.4201	2.03277e-35	2.29223e-34	up
AT1G54385	AT1G54385	515.428	1.9423	0.147828	13.1389	1.97097e-39	2.52463e-38	up
AT1G17920	HDG12	601.049	1.94227	0.110992	17.4991	1.45525e-68	3.83991e-67	up
AT5G64540	AT5G64540	81.4853	1.94106	0.304029	6.38446	1.72007e-10	6.16203e-10	up
AT3G45290	ATMLO3	165.494	1.94084	0.181219	10.7099	9.14562e-27	7.4919e-26	up
AT2G01560	AT2G01560	12.9332	1.9383	0.569487	3.4036	0.000665049	0.00127718	up
AT1G08560	ATSYP111	1709.73	1.93825	0.0787673	24.6073	1.05536e-133	7.59477e-132	up
AT2G45910	AT2G45910	1724.07	1.93708	0.0935025	20.7169	2.43689e-95	1.02427e-93	up
AT1G18250	ATLP-1	2814.3	1.93624	0.163152	11.8677	1.74202e-32	1.77323e-31	up
AT4G14120	AT4G14120	167.435	1.93618	0.185075	10.4615	1.29717e-25	1.016e-24	up
AT3G61830	ARF18	1658.87	1.93564	0.0875778	22.102	3.02645e-108	1.56926e-106	up
AT4G03510	ATRMA1	755.837	1.93526	0.19225	10.0663	7.78225e-24	5.68655e-23	up
AT5G59710	AtVIP2	3384.41	1.9349	0.133858	14.4549	2.33564e-47	3.72761e-46	up
AT2G29125	DVL13	74.428	1.93396	0.404223	4.7844	1.715e-06	4.39304e-06	up
AT1G63650	AtEGL3	1134.22	1.93312	0.152465	12.6791	7.72061e-37	9.06771e-36	up
AT5G41550	AT5G41550	76.0326	1.93267	0.260282	7.42529	1.12532e-13	4.97194e-13	up
AT5G42830	AT5G42830	78.4681	1.92977	0.259842	7.4267	1.11344e-13	4.9213e-13	up
AT1G10220	AT1G10220	12.8556	1.92974	0.594221	3.24752	0.00116417	0.00216463	up
AT3G45240	ATSNAK2	3389.11	1.92844	0.118883	16.2213	3.56607e-59	7.65013e-58	up
AT5G48170	SLY2	108.354	1.92809	0.382905	5.03543	4.76777e-07	1.28592e-06	up
[truncated: 631 more rows]

## Sheet: FC>1.5 P<0.05 down 4236
Supplemental Dataset 2. The down-regulated genes in se-1 stm-2 compared with stm-2 (foldchange > 1.5, p < 0.05)
[truncated: 4,237 more rows]

[truncated: 1 more sheets: Raw read counts (all genes)]
