# Supplementary material for: SERRATE Regulates Floral Meristem Activity by Antagonizing SHOOT MERISTEMLESS and Repressing Cytokinin Signaling
Source: Adv Sci (Weinh). 2026 May 7;13(42):e75540. doi: 10.1002/advs.75540 (PMC13335947; doi:10.1002/advs.75540)
Supplement: Supplementary file 2 — Supporting File: advs75540‐sup‐0002‐Data.zip. [file ADVS-13-e75540-s002.zip › Supplemental Dataset 3. Gene Ontology analysis.xlsx]

## Sheet: GO upregulated Top 50
Supplemental Dataset 3. The analysis of Gene Ontology terms among genes up-regulated in early inflorescence of se-1 stm-2 compared with in stm-2
GO biological process complete (upregulated Top 50)	REFLIST Counts	Uniquely Mapped Counts	Expected	Fold Enrichment	P-value
meristem initiation (GO:0010014)	36	10	1.81	5.53	0.0208
nuclear chromosome segregation (GO:0098813)	82	21	4.12	5.1	1.2e-06
cotyledon development (GO:0048825)	59	13	2.96	4.39	0.0157
meristem structural organization (GO:0009933)	56	12	2.81	4.27	0.0482
anther development (GO:0048653)	80	17	4.02	4.23	0.00103
organelle fission (GO:0048285)	184	36	9.24	3.9	5.19e-09
carpel development (GO:0048440)	92	16	4.62	3.46	0.0352
androecium development (GO:0048466)	112	18	5.63	3.2	0.0323
stamen development (GO:0048443)	112	18	5.63	3.2	0.0323
floral whorl development (GO:0048438)	219	34	11	3.09	1.3e-05
reproductive shoot system development (GO:0090567)	396	60	19.89	3.02	5.62e-11
flower development (GO:0009908)	378	57	18.99	3	3.11e-10
floral organ development (GO:0048437)	270	40	13.56	2.95	2.44e-06
meristem development (GO:0048507)	271	40	13.61	2.94	2.72e-06
meristem maintenance (GO:0010073)	198	29	9.95	2.92	0.000625
anatomical structure formation involved in morphogenesis (GO:0048646)	223	30	11.2	2.68	0.0025
phyllome development (GO:0048827)	539	65	27.07	2.4	2.29e-07
shoot system development (GO:0048367)	792	94	39.78	2.36	2.56e-11
sexual reproduction (GO:0019953)	329	39	16.52	2.36	0.00188
tissue development (GO:0009888)	689	80	34.61	2.31	8.08e-09
regulation of DNA-templated transcription (GO:0006355)	2094	193	105.18	1.84	2.24e-13
regulation of RNA biosynthetic process (GO:2001141)	2096	193	105.28	1.83	2.37e-13
plant organ development (GO:0099402)	1154	106	57.96	1.83	5.6e-06
regulation of RNA metabolic process (GO:0051252)	2197	194	110.35	1.76	1.43e-11
regulation of nucleobase-containing compound metabolic process (GO:0019219)	2292	202	115.12	1.75	4.19e-12
regulation of gene expression (GO:0010468)	2624	227	131.8	1.72	4.07e-13
regulation of macromolecule biosynthetic process (GO:0010556)	2662	227	133.71	1.7	2.11e-12
reproductive system development (GO:0061458)	1281	108	64.34	1.68	0.000349
reproductive structure development (GO:0048608)	1279	107	64.24	1.67	0.000692
regulation of biosynthetic process (GO:0009889)	2808	234	141.04	1.66	1.01e-11
regulation of macromolecule metabolic process (GO:0060255)	2836	235	142.45	1.65	1.41e-11
regulation of primary metabolic process (GO:0080090)	2587	208	129.94	1.6	1.41e-08
regulation of metabolic process (GO:0019222)	3139	244	157.66	1.55	5.47e-09
system development (GO:0048731)	2040	157	102.46	1.53	0.000182
post-embryonic development (GO:0009791)	1576	121	79.16	1.53	0.00877
reproductive process (GO:0022414)	1825	139	91.67	1.52	0.00198
multicellular organism development (GO:0007275)	2634	189	132.3	1.43	0.00128
anatomical structure development (GO:0048856)	3082	213	154.8	1.38	0.00303
developmental process (GO:0032502)	3187	220	160.07	1.37	0.00223
regulation of cellular process (GO:0050794)	5135	350	257.92	1.36	8.71e-07
multicellular organismal process (GO:0032501)	2919	198	146.61	1.35	0.0291
regulation of biological process (GO:0050789)	5608	373	281.68	1.32	4.02e-06
biological regulation (GO:0065007)	5900	380	296.34	1.28	0.00013
primary metabolic process (GO:0044238)	6559	256	329.44	0.78	0.00313
metabolic process (GO:0008152)	7991	308	401.37	0.77	1.93e-05
protein metabolic process (GO:0019538)	2543	78	127.73	0.61	0.00178
localization (GO:0051179)	2483	74	124.71	0.59	0.000629
establishment of localization (GO:0051234)	2282	68	114.62	0.59	0.00232
biosynthetic process (GO:0009058)	3867	111	194.23	0.57	5.83e-09
macromolecule biosynthetic process (GO:0009059)	2351	66	118.08	0.56	0.000103

## Sheet: GO downregulated Top 50
The analysis of Gene Ontology terms among genes down-regulated in early inflorescence of se-1 stm-2 compared with in stm-2
GO biological process complete (downregulated Top 50)	REFLIST Counts	Uniquely Mapped Counts	Expected	Fold Enrichment	P-value
regulation of pollen tube growth (GO:0080092)	40	27	6.03	4.48	2.57e-10
regulation of hydrolase activity (GO:0051336)	15	10	2.26	4.42	0.0233
pollen sperm cell differentiation (GO:0048235)	37	21	5.58	3.77	1.55e-05
regulation of secondary cell wall biogenesis (GO:2000652)	34	18	5.12	3.51	0.000803
negative regulation of catalytic activity (GO:0043086)	58	28	8.74	3.2	6.59e-06
regulation of cell wall organization or biogenesis (GO:1903338)	41	19	6.18	3.07	0.00532
regulation of catalytic activity (GO:0050790)	82	37	12.36	2.99	2.26e-07
pectin catabolic process (GO:0045490)	98	44	14.77	2.98	4.74e-09
cell tip growth (GO:0009932)	178	75	26.83	2.8	7.33e-15
amino acid transmembrane transport (GO:0003333)	58	24	8.74	2.75	0.00321
lignin metabolic process (GO:0009808)	54	22	8.14	2.7	0.012
regulation of pH (GO:0006885)	64	26	9.65	2.7	0.00179
xylan metabolic process (GO:0045491)	62	25	9.34	2.68	0.00344
regulation of unidimensional cell growth (GO:0051510)	82	33	12.36	2.67	7.73e-05
microgametogenesis (GO:0055046)	64	25	9.65	2.59	0.00689
pollen tube development (GO:0048868)	227	88	34.21	2.57	5.85e-15
phenylpropanoid metabolic process (GO:0009698)	112	43	16.88	2.55	3.76e-06
developmental cell growth (GO:0048588)	218	83	32.86	2.53	1.9e-13
phenylpropanoid biosynthetic process (GO:0009699)	88	33	13.26	2.49	0.000568
multi-multicellular organism process (GO:0044706)	299	109	45.06	2.42	2.05e-16
pollination (GO:0009856)	299	109	45.06	2.42	2.05e-16
polysaccharide catabolic process (GO:0000272)	154	56	23.21	2.41	1.91e-07
secondary metabolite biosynthetic process (GO:0044550)	109	39	16.43	2.37	0.000253
hemicellulose metabolic process (GO:0010410)	116	41	17.48	2.35	0.000158
cell wall modification (GO:0042545)	212	72	31.95	2.25	1.62e-08
regulation of cell morphogenesis (GO:0022604)	109	37	16.43	2.25	0.00296
pectin metabolic process (GO:0045488)	170	57	25.62	2.22	4.97e-06
galacturonan metabolic process (GO:0010393)	171	57	25.77	2.21	5.93e-06
cell development (GO:0048468)	295	97	44.46	2.18	4.19e-11
response to toxic substance (GO:0009636)	184	60	27.73	2.16	6.38e-06
detoxification (GO:0098754)	160	52	24.12	2.16	0.000113
regulation of cell growth (GO:0001558)	121	39	18.24	2.14	0.00614
unidimensional cell growth (GO:0009826)	308	97	46.42	2.09	7.43e-10
inorganic cation transmembrane transport (GO:0098662)	204	64	30.75	2.08	1.32e-05
inorganic ion transmembrane transport (GO:0098660)	256	77	38.58	2	2.81e-06
cell wall polysaccharide metabolic process (GO:0010383)	163	49	24.57	1.99	0.00366
developmental growth involved in morphogenesis (GO:0060560)	356	107	53.66	1.99	1.33e-09
plant-type cell wall organization or biogenesis (GO:0071669)	339	101	51.09	1.98	1.11e-08
cell wall organization or biogenesis (GO:0071554)	574	168	86.51	1.94	7.56e-15
carbohydrate catabolic process (GO:0016052)	253	74	38.13	1.94	2.24e-05
response to jasmonic acid (GO:0009753)	197	57	29.69	1.92	0.00166
external encapsulating structure organization (GO:0045229)	395	113	59.53	1.9	1.21e-08
response to fatty acid (GO:0070542)	201	57	30.29	1.88	0.00363
cell wall macromolecule metabolic process (GO:0044036)	189	53	28.49	1.86	0.0134
developmental growth (GO:0048589)	416	116	62.7	1.85	4.35e-08
monoatomic ion homeostasis (GO:0050801)	260	71	39.19	1.81	0.000839
polysaccharide metabolic process (GO:0005976)	434	118	65.41	1.8	1.91e-07
cell morphogenesis (GO:0000902)	394	106	59.38	1.79	2.75e-06
cell growth (GO:0016049)	414	111	62.4	1.78	1.79e-06
cell wall biogenesis (GO:0042546)	232	62	34.97	1.77	0.0126
