# Supplementary material for: SERRATE Regulates Floral Meristem Activity by Antagonizing SHOOT MERISTEMLESS and Repressing Cytokinin Signaling
Source: Adv Sci (Weinh). 2026 May 7;13(42):e75540. doi: 10.1002/advs.75540 (PMC13335947; doi:10.1002/advs.75540)
Supplement: Supplementary file 2 — Supporting File: advs75540‐sup‐0002‐Data.zip. [file ADVS-13-e75540-s002.zip › Supplemental Dataset 4. CUT&Tag analysis.xlsx]

## Sheet: Dataset S4
Supplemental Dataset 4. The STM-YFP binding peaks and the corresponding genes in stm-11 pSTM:YFP-STM floral buds
Chr	Peak_start	Peak_end	Gene	Distance
Chr1	54909	55563	AT1G01115	1571
Chr1	120545	120806	AT1G01310	443
Chr1	163742	163900	AT1G01440	1208
Chr1	228269	228437	AT1G01630	629
Chr1	364138	364544	AT1G02065	913
Chr1	365380	365607	AT1G02065	284
Chr1	371117	371597	AT1G02070	401
Chr1	928457	928833	AT1G03720	2435
Chr1	1312873	1313044	AT1G04690	585
Chr1	1469068	1469473	AT1G05100	374
Chr1	1569896	1570093	AT1G05370	2314
Chr1	1605677	1606115	AT1G05460	802
Chr1	1661438	1661701	AT1G05575	633
Chr1	1713487	1714513	AT1G05710	699
Chr1	1773618	1773887	AT1G05870	436
Chr1	2214346	2215183	AT1G07210	590
Chr1	2374828	2375077	AT1G07670	420
Chr1	2530246	2530598	AT1G08100	1228
Chr1	2677358	2677691	AT1G08465	1724
Chr1	2680891	2681199	AT1G08470	3076
Chr1	2688790	2688967	AT1G08500	137
Chr1	2748000	2748314	AT1G08630	72
Chr1	3287333	3287795	AT1G10070	584
Chr1	3505873	3506309	AT1G10610	164
Chr1	3717972	3718229	AT1G11125	772
Chr1	3943265	3943485	AT1G11690	1883
Chr1	4229821	4230211	AT1G12420	896
Chr1	4238798	4239000	AT1G12430	81
Chr1	4239830	4240570	AT1G12430	1544
Chr1	4243138	4243297	AT1G12440	173
Chr1	4541754	4542240	AT1G13260	181
Chr1	4654652	4655145	AT1G13600	3438
Chr1	4705847	4706524	AT1G13710	1737
Chr1	4708306	4708670	AT1G13730	1327
Chr1	4903947	4904271	AT1G14350	3822
Chr1	5018186	5018471	AT1G14630	1501
Chr1	5146687	5147024	AT1G14920	2422
Chr1	5147804	5148007	AT1G14920	1230
Chr1	5190758	5191054	AT1G15100	3216
Chr1	5286552	5286733	AT1G15370	441
Chr1	5421109	5421486	AT1G15750	227
Chr1	5425286	5425453	AT1G15760	327
Chr1	6308574	6308791	AT1G18330	573
Chr1	6579200	6579479	AT1G19050	151
Chr1	6686982	6687252	AT1G19350	1507
Chr1	6844896	6845121	AT1G19800	1340
Chr1	6881455	6882036	AT1G19850	5209
Chr1	7053847	7054362	AT1G20370	465
Chr1	7270541	7270777	AT1G20900	1922
Chr1	7336688	7337180	AT1G21000	828
Chr1	7339464	7339745	AT1G21000	1833
Chr1	7340592	7340842	AT1G21000	2920
Chr1	7461579	7462140	AT1G21320	4363
Chr1	7481718	7481885	AT1G21360	496
Chr1	7640007	7640312	AT1G21738	936
Chr1	7765623	7765967	AT1G22040	2071
Chr1	7822228	7822528	AT1G22160	854
Chr1	8142977	8143584	AT1G23000	225
Chr1	8144799	8145336	AT1G23000	1851
Chr1	8181326	8181555	AT1G23080	2169
Chr1	8298088	8298457	AT1G23360	1356
Chr1	8299017	8299316	AT1G23360	2258
Chr1	8304766	8305042	AT1G23380	2239
Chr1	8305313	8305696	AT1G23380	2872
Chr1	8384959	8385117	AT1G23710	281
Chr1	8598592	8598890	AT1G24265	1750
Chr1	8719360	8719695	AT1G24600	703
Chr1	8852620	8853018	AT1G25260	2974
Chr1	8976244	8976497	AT1G25550	39
Chr1	9264082	9264767	AT1G26773	62
Chr1	9265263	9265554	AT1G26773	1039
Chr1	9267064	9267403	AT1G26773	2792
Chr1	9267853	9268118	AT1G26780	3033
Chr1	9354931	9355240	AT1G26960	811
Chr1	9917193	9917413	AT1G28310	3435
Chr1	9950089	9950394	AT1G28360	1586
Chr1	9950727	9951066	AT1G28360	976
Chr1	9951411	9951804	AT1G28360	168
Chr1	9952890	9953105	AT1G28360	1130
Chr1	9990449	9990690	AT1G28430	4081
Chr1	10692907	10693199	AT1G30330	2325
Chr1	10872017	10872203	AT1G30650	3803
Chr1	10874603	10875059	AT1G30660	1971
Chr1	10954383	10954578	AT1G30820	4964
Chr1	11033820	11033992	AT1G30950	2298
Chr1	11445014	11445472	AT1G31880	323
Chr1	11611850	11612011	AT1G32230	186
Chr1	11620255	11620422	AT1G32230	8275
Chr1	11621640	11622182	AT1G32240	8750
Chr1	13255689	13255937	AT1G35750	239
Chr1	14172127	14172370	AT1G37140	220
Chr1	16900745	16901000	AT1G44760	2241
Chr1	17699901	17700139	AT1G47990	1444
Chr1	17894730	17895643	AT1G48410	2475
Chr1	18445110	18445358	AT1G49830	1423
Chr1	19302533	19302847	AT1G51950	2490
Chr1	19303013	19303234	AT1G51950	2214
Chr1	19307285	19307450	AT1G51950	2072
Chr1	19432974	19433193	AT1G52190	1472
Chr1	19820267	19820460	AT1G53170	1965
Chr1	19827959	19828877	AT1G53180	2767
Chr1	20563405	20563768	AT1G55110	398
Chr1	20565965	20566146	AT1G55120	9
Chr1	20768417	20768722	AT1G55590	3283
Chr1	20954808	20955226	AT1G56020	2986
Chr1	20956444	20956669	AT1G56030	2071
Chr1	21912989	21913147	AT1G59640	1851
Chr1	22388050	22388217	AT1G60800	614
Chr1	22421783	22422239	AT1G60900	1853
Chr1	22828099	22828284	AT1G61810	1822
Chr1	22829713	22830065	AT1G61810	91
Chr1	22936733	22937081	AT1G62045	1655
Chr1	23061435	23062107	AT1G62360	95
Chr1	23069175	23069427	AT1G62370	3295
Chr1	23069899	23070170	AT1G62370	2531
Chr1	23070747	23071219	AT1G62370	1555
Chr1	23908500	23908777	AT1G64390	2497
Chr1	24005662	24006530	AT1G64620	1074
Chr1	24006659	24007166	AT1G64620	67
Chr1	24009104	24009391	AT1G64620	2198
Chr1	24009673	24009985	AT1G64620	2799
Chr1	24010967	24011431	AT1G64620	4140
Chr1	24034100	24034724	AT1G64670	918
Chr1	24405205	24405406	AT1G65630	3719
Chr1	24481300	24481626	AT1G65810	688
Chr1	24621921	24622079	AT1G66140	22
Chr1	25022282	25022824	AT1G67040	46
Chr1	25410008	25410382	AT1G67775	1537
Chr1	25464334	25464600	AT1G67900	243
Chr1	25537136	25537357	AT1G68140	4480
Chr1	25617542	25617879	AT1G68350	1166
Chr1	25618066	25618512	AT1G68350	1848
Chr1	25618969	25619442	AT1G68350	2687
Chr1	25951519	25952035	AT1G69030	2387
Chr1	25953836	25954194	AT1G69040	3769
Chr1	25988849	25989078	AT1G69120	2620
Chr1	26007343	26007530	AT1G69180	1559
Chr1	26010492	26011043	AT1G69180	1583
Chr1	26011585	26011938	AT1G69180	2726
Chr1	26012232	26012515	AT1G69190	2462
Chr1	26043235	26043438	AT1G69270	586
Chr1	26099804	26100442	AT1G69430	2458
Chr1	26100669	26101143	AT1G69430	3016
Chr1	26164349	26164640	AT1G69570	995
Chr1	26168914	26169213	AT1G69580	2876
Chr1	26175135	26175580	AT1G69588	2646
Chr1	26255434	26255848	AT1G69770	1868
Chr1	26263278	26263569	AT1G69790	3197
Chr1	26418964	26419709	AT1G70160	866
Chr1	26445356	26445577	AT1G70220	2514
Chr1	26539166	26539354	AT1G70410	865
Chr1	26575070	26575822	AT1G70510	1050
Chr1	26577855	26578192	AT1G70510	1568
Chr1	26580395	26580767	AT1G70510	4212
Chr1	26657649	26657870	AT1G70700	3036
Chr1	26660436	26660911	AT1G70710	2398
Chr1	26955141	26955540	AT1G71692	255
Chr1	27044113	27044402	AT1G71870	9365
Chr1	27044550	27044827	AT1G71880	9482
Chr1	27048241	27048422	AT1G71880	5822
Chr1	27053787	27053948	AT1G71880	321
Chr1	27180532	27180703	AT1G72210	803
Chr1	27301108	27301420	AT1G72510	2128
Chr1	27596053	27596307	AT1G73390	1063
Chr1	27713487	27713743	ath-MIR159a	233
Chr1	27976975	27977460	AT1G74430	2153
Chr1	28132857	28133172	AT1G74890	278
Chr1	28213694	28213950	AT1G75170	29
Chr1	28237535	28237745	AT1G75230	3336
Chr1	28350175	28350541	AT1G75510	1526
Chr1	28358365	28358765	AT1G75530	814
Chr1	28430255	28430615	AT1G75710	1758
Chr1	28439449	28439946	AT1G75730	37
Chr1	28467165	28467748	AT1G75820	500
Chr1	28469501	28470124	AT1G75830	2657
Chr1	28558318	28558509	AT1G76110	805
Chr1	28673914	28674162	AT1G76420	102
Chr1	28675633	28675888	AT1G76420	1708
Chr1	28676110	28676394	AT1G76420	2367
Chr1	28733085	28733361	AT1G76580	1003
Chr1	29216698	29217055	AT1G77730	2462
Chr1	29217309	29217583	AT1G77740	2966
Chr1	29217746	29217942	AT1G77740	2658
Chr1	29224480	29224837	AT1G77746	3220
Chr1	29276765	29277018	AT1G77855	1615
Chr1	29336659	29336817	AT1G78020	1979
Chr1	29413385	29413698	AT1G78170	530
Chr1	29438695	29438972	AT1G78240	2274
Chr1	29439911	29440235	AT1G78240	3557
Chr1	29449765	29449933	AT1G78270	2533
Chr1	29590716	29591185	AT1G78670	69
Chr1	29599089	29599282	AT1G78700	156
Chr1	29743767	29744689	AT1G79070	1965
Chr1	29755665	29756208	AT1G79100	2193
Chr1	29758288	29758607	AT1G79110	736
Chr1	29760325	29760617	AT1G79110	1304
Chr1	29762575	29762971	AT1G79110	3573
Chr1	29763488	29763911	AT1G79110	4491
Chr1	29764214	29765597	AT1G79120	4304
Chr1	30113971	30114209	AT1G80050	768
Chr1	30114870	30115324	AT1G80050	1930
Chr1	30238080	30238331	AT1G80420	398
Chr1	30267190	30267391	AT1G80490	343
Chr1	30292805	30293096	AT1G80580	601
Chr1	30302784	30303017	AT1G80610	1124
Chr1	30339026	30339207	AT1G80730	1075
Chr1	30371876	30372080	AT1G80820	1441
Chr2	258977	259376	AT2G01570	1590
Chr2	261406	262023	AT2G01580	3997
Chr2	436422	436888	AT2G01940	4484
Chr2	468211	468611	AT2G01990	1670
Chr2	1076765	1077044	AT2G03550	116
Chr2	7641204	7641431	AT2G17556	524
Chr2	8216030	8216286	AT2G18960	5418
Chr2	8680110	8680307	AT2G20100	2107
Chr2	9520706	9520994	AT2G22426	3845
Chr2	9522985	9523378	AT2G22430	4603
Chr2	9821885	9822135	AT2G23067	3
Chr2	9866693	9866894	AT2G23171	61
Chr2	10073930	10074164	AT2G23690	1795
Chr2	10074516	10074707	AT2G23690	2440
Chr2	11214244	11214469	AT2G26330	281
Chr2	11305216	11305432	AT2G26580	1607
Chr2	11350060	11350238	AT2G26690	757
Chr2	11639859	11640243	AT2G27220	629
Chr2	11771448	11771772	AT2G27550	1633
Chr2	11885731	11886038	AT2G27920	3345
Chr2	11908482	11908712	AT2G27960	3106
Chr2	11925346	11925681	AT2G27990	794
Chr2	12002401	12002806	AT2G28160	2168
Chr2	12017774	12018138	AT2G28190	3364
Chr2	12109619	12109886	AT2G28350	4573
Chr2	12123465	12123623	AT2G28355	4155
Chr2	12205629	12205861	AT2G28520	4158
Chr2	12232860	12233125	AT2G28550	4380
Chr2	12257484	12257784	AT2G28605	2766
Chr2	12263001	12263707	AT2G28610	1273
Chr2	12772488	12773037	AT2G29960	2196
Chr2	12774678	12774870	AT2G29970	1603
Chr2	12829989	12830328	AT2G30060	3354
Chr2	12895246	12895466	AT2G30230	1740
Chr2	12941121	12941371	AT2G30370	1066
Chr2	12942570	12942949	AT2G30370	263
Chr2	12945021	12945223	AT2G30370	2687
Chr2	12946298	12946488	AT2G30380	1858
Chr2	13276574	13276921	AT2G31160	965
Chr2	13278881	13279128	AT2G31160	1165
Chr2	13280415	13280981	AT2G31160	2917
Chr2	13768968	13769232	AT2G32430	2189
Chr2	14117027	14117275	AT2G33310	991
Chr2	14180434	14180644	AT2G33480	570
Chr2	14328747	14329077	AT2G33860	93
Chr2	14331140	14331547	AT2G33860	2437
Chr2	14332066	14332385	AT2G33860	3313
Chr2	14339542	14340599	AT2G33870	2203
Chr2	14343407	14343961	AT2G33880	117
Chr2	14485884	14486272	AT2G34330	529
Chr2	14535884	14536208	AT2G34490	1512
Chr2	14539366	14540165	AT2G34500	1530
Chr2	14587925	14588154	AT2G34640	3347
Chr2	14591847	14592097	AT2G34650	169
Chr2	14645079	14645352	AT2G34710	944
Chr2	14692145	14693053	AT2G34825	1070
Chr2	14733417	14734099	AT2G34925	427
Chr2	14889031	14889302	AT2G35360	1642
Chr2	14984316	14984693	AT2G35650	916
Chr2	15003513	15003763	AT2G35700	1557
Chr2	15007989	15008148	AT2G35700	2833
Chr2	15008522	15008710	AT2G35700	3409
Chr2	15009605	15009817	AT2G35710	4522
Chr2	15092167	15092398	AT2G35940	195
Chr2	15099357	15100296	AT2G35950	5347
Chr2	15103616	15103903	AT2G35950	940
Chr2	15272706	15272866	AT2G36400	40
Chr2	15275083	15275331	AT2G36400	2409
Chr2	15494295	15494514	AT2G36900	1613
Chr2	15520412	15520832	AT2G36960	2302
Chr2	15772113	15772318	AT2G37600	3119
Chr2	15784277	15784772	AT2G37630	1025
Chr2	15785172	15785395	AT2G37630	1856
Chr2	15785622	15785918	AT2G37630	2365
Chr2	16328697	16329048	AT2G39140	1392
Chr2	16506802	16506964	AT2G39560	853
Chr2	16553398	16553556	AT2G39705	3302
Chr2	16554493	16554814	AT2G39705	2230
Chr2	16559005	16559198	AT2G39705	2283
Chr2	16641403	16641760	AT2G39865	354
Chr2	16641927	16642236	AT2G39865	68
Chr2	16642400	16642574	AT2G39865	541
Chr2	16735022	16735195	AT2G40081	51
Chr2	16747033	16747280	AT2G40110	824
Chr2	16764112	16764436	AT2G40130	1632
Chr2	16770309	16770483	AT2G40140	1651
Chr2	17164375	17164781	AT2G41180	680
Chr2	17236947	17237132	AT2G41360	2620
Chr2	17240843	17241135	AT2G41370	555
Chr2	17242134	17243267	AT2G41370	2416
Chr2	17248928	17250836	AT2G41380	2810
Chr2	17331191	17331472	AT2G41550	74
Chr2	17584791	17585380	AT2G42200	2109
Chr2	17622726	17623102	AT2G42300	1781
Chr2	17743045	17743418	AT2G42600	4177
Chr2	17806196	17806382	AT2G42790	176
Chr2	17807213	17807641	AT2G42790	1376
Chr2	17809358	17810309	AT2G42800	339
Chr2	17811130	17811410	AT2G42800	1685
Chr2	17820993	17821694	AT2G42830	888
Chr2	17886230	17886461	AT2G43010	112
Chr2	18521468	18521717	AT2G44910	2052
Chr2	18523342	18523682	AT2G44920	833
Chr2	18535528	18535721	AT2G44940	1593
Chr2	18690315	18690491	AT2G45340	1347
Chr2	18713622	18714111	AT2G45410	755
Chr2	18714584	18714836	AT2G45412	23
Chr2	18725438	18725852	AT2G45430	1828
Chr2	18786216	18786600	AT2G45590	297
Chr2	18789155	18789339	AT2G45600	367
Chr2	18806726	18807371	AT2G45650	2608
Chr2	18810824	18810991	AT2G45660	210
Chr2	18822524	18823044	AT2G45680	942
Chr2	18859599	18859810	AT2G45810	65
Chr2	18999180	18999418	AT2G46270	1009
Chr2	19013650	19013821	AT2G46320	2095
Chr2	19027735	19027901	AT2G46340	409
Chr2	19132283	19132561	AT2G46590	628
Chr2	19170796	19171566	AT2G46680	4229
Chr2	19172840	19173035	ath-MIR166a	3177
Chr2	19227513	19227744	AT2G46780	1634
Chr2	19468083	19468326	AT2G47440	1538
Chr2	19476194	19476375	AT2G47460	59
Chr3	374218	374521	AT3G02110	653
Chr3	375902	376095	AT3G02120	1042
Chr3	376369	376703	AT3G02120	443
Chr3	401531	401720	AT3G02170	1894
Chr3	648764	648942	AT3G02910	914
Chr3	914423	914612	AT3G03690	900
Chr3	1216771	1216934	AT3G04510	46
Chr3	1242079	1242458	AT3G04600	633
Chr3	1290647	1290815	AT3G04730	94
Chr3	1315280	1315963	AT3G04800	649
Chr3	1337968	1338493	AT3G04855	204
Chr3	1452559	1453217	AT3G05155	4252
Chr3	1482389	1482631	AT3G05210	2958
Chr3	1482832	1483326	AT3G05210	3435
Chr3	1644002	1644478	AT3G05640	1051
Chr3	2345955	2346204	AT3G07350	1367
Chr3	2346875	2347087	AT3G07350	516
Chr3	2348882	2349139	AT3G07350	1511
Chr3	2352867	2353137	AT3G07360	1671
Chr3	2356251	2357135	AT3G07360	2206
Chr3	2365295	2365544	AT3G07390	91
Chr3	2383648	2383959	AT3G07450	126
Chr3	2385788	2385980	AT3G07460	212
Chr3	3047425	3047757	AT3G09920	2815
Chr3	3049018	3049246	AT3G09922	1835
Chr3	3267086	3267457	AT3G10490	619
Chr3	3585919	3586117	AT3G11410	245
Chr3	3587620	3588005	AT3G11410	2045
Chr3	3588551	3588715	AT3G11420	2823
Chr3	3696430	3696852	AT3G11690	1723
Chr3	4039690	4039894	AT3G12710	2204
Chr3	4081630	4081826	AT3G12835	1600
Chr3	4119976	4120468	AT3G12920	3264
Chr3	4121284	4122407	AT3G12920	1985
Chr3	4123561	4123961	AT3G12920	148
Chr3	4124270	4124572	AT3G12920	897
Chr3	4161165	4161366	AT3G13000	830
Chr3	4402707	4402966	AT3G13510	743
Chr3	4483786	4484142	AT3G13686	134
Chr3	4532238	4532509	AT3G13784	1802
Chr3	4605779	4606426	AT3G13950	1820
Chr3	4606684	4607327	AT3G13960	1475
Chr3	4607520	4608395	AT3G13960	207
Chr3	4624000	4624227	AT3G13980	3871
Chr3	4774040	4774209	AT3G14310	973
Chr3	4838084	4838451	AT3G14440	4720
Chr3	5001283	5001497	AT3G14860	251
Chr3	5002070	5002295	AT3G14870	165
Chr3	5058199	5058507	AT3G15020	2267
Chr3	5058792	5059089	AT3G15030	2769
Chr3	5108511	5108831	AT3G15170	1184
Chr3	5109015	5110132	AT3G15170	239
Chr3	5125339	5125888	AT3G15210	4068
Chr3	5132675	5132866	AT3G15220	440
Chr3	5165368	5165557	AT3G15350	790
Chr3	5252607	5252844	AT3G15520	198
Chr3	5483111	5483653	AT3G16180	1654
Chr3	5487284	5487669	AT3G16180	2302
Chr3	5488509	5489040	AT3G16190	2350
Chr3	5731068	5731322	AT3G16830	326
Chr3	5832840	5833079	AT3G17100	1883
Chr3	5863362	5863639	AT3G17190	3876
Chr3	5872082	5872262	AT3G17205	1095
Chr3	6153607	6154060	AT3G17998	520
Chr3	6153607	6154060	AT3G18000	520
Chr3	6157839	6158802	AT3G17998	4054
Chr3	6157839	6158802	AT3G18000	4054
Chr3	6159882	6160131	AT3G18010	3258
Chr3	6759360	6759598	AT3G19490	1217
Chr3	7213933	7214096	AT3G20640	745
Chr3	7397383	7397548	AT3G21100	1672
Chr3	7833844	7834193	AT3G22190	3
Chr3	7997225	7997798	AT3G22560	1954
Chr3	8245704	8245951	AT3G23130	3484
Chr3	8325618	8326038	AT3G23290	1003
Chr3	8329754	8330005	AT3G23300	3093
Chr3	8499211	8499440	AT3G23637	535
Chr3	8880222	8880405	AT3G24450	1410
Chr3	9285980	9286471	AT3G25570	3021
Chr3	9285980	9286471	AT3G25572	3021
Chr3	9344595	9345022	AT3G25670	1433
Chr3	9549483	9549754	AT3G26125	2175
Chr3	9969148	9969607	AT3G27025	351
Chr3	9981004	9981317	AT3G27060	269
Chr3	10242482	10242841	AT3G27660	1133
Chr3	10866035	10866224	AT3G28857	9466
Chr3	10866884	10867272	AT3G28860	10399
Chr3	17384098	17384377	AT3G47210	1080
Chr3	18474051	18474237	AT3G49800	346
Chr3	18478506	18478819	AT3G49810	1689
Chr3	18478982	18479350	AT3G49820	2043
Chr3	18659929	18660185	AT3G50330	1753
Chr3	18706920	18707257	AT3G50400	2340
Chr3	18821899	18822211	AT3G50660	4806
Chr3	18843205	18843415	AT3G50700	2864
Chr3	18904209	18904384	AT3G50850	2201
Chr3	18908090	18908282	AT3G50870	2766
Chr3	18909776	18910213	AT3G50870	1063
Chr3	18929371	18929607	AT3G50930	144
Chr3	18960437	18960718	AT3G51057	2264
Chr3	18963018	18963314	AT3G51057	300
Chr3	18966467	18966804	AT3G51060	2347
Chr3	19168058	19168356	AT3G51670	537
Chr3	19256138	19256375	AT3G51895	499
Chr3	19260650	19260854	AT3G51910	4522
Chr3	19282146	19282407	AT3G51950	956
Chr3	19312250	19312536	AT3G52060	64
Chr3	20121230	20121476	AT3G54340	110
Chr3	20303969	20304216	AT3G54820	2077
Chr3	20378838	20379317	AT3G54990	2420
Chr3	20583560	20584024	ath-MIR172d	4215
Chr3	20585579	20586251	ath-MIR172d	2062
Chr3	20586907	20587865	ath-MIR172d	369
Chr3	20588381	20588650	ath-MIR172d	633
Chr3	20606439	20606724	AT3G55560	204
Chr3	21140720	21142055	AT3G57120	2694
Chr3	21144616	21145280	AT3G57130	2601
Chr3	21236394	21236608	AT3G57400	2037
Chr3	21370756	21370935	AT3G57670	23
Chr3	21371784	21372204	AT3G57670	1107
Chr3	21374796	21375730	AT3G57670	4141
Chr3	21504628	21504868	AT3G58070	2908
Chr3	21731817	21732416	AT3G58770	84
Chr3	21869108	21869281	AT3G59140	541
Chr3	22322441	22322828	AT3G60390	19
Chr3	22323300	22323488	AT3G60390	848
Chr3	22323834	22324238	AT3G60390	1295
Chr3	22326221	22326438	AT3G60400	2807
Chr3	22327829	22328361	AT3G60400	861
Chr3	22368796	22368977	AT3G60530	4340
Chr3	22457808	22457974	AT3G60760	1343
Chr3	22634397	22634690	AT3G61160	1430
Chr3	22669996	22670520	AT3G61250	896
Chr3	22676977	22677251	AT3G61260	321
Chr3	22692900	22693419	AT3G61310	368
Chr3	22740485	22740726	AT3G61460	1661
Chr3	22742341	22742514	AT3G61460	198
Chr3	22878442	22878797	AT3G61810	1483
Chr3	22887075	22887284	AT3G61829	104
Chr3	22918623	22919227	ath-MIR166b	3212
Chr3	22919983	22920209	ath-MIR166b	2033
Chr3	22921407	22921852	ath-MIR166b	567
Chr3	22939220	22939397	AT3G61947	49
Chr3	22962073	22962291	AT3G62000	962
Chr3	23161816	23163064	AT3G62620	2569
Chr3	23228391	23228923	AT3G62820	1028
Chr3	23266946	23267256	AT3G62950	967
Chr3	23276360	23276896	AT3G62980	235
Chr3	23383050	23383419	AT3G63290	1557
Chr3	23383562	23383720	AT3G63300	1381
Chr3	23422803	23423110	AT3G63440	1265
Chr3	23423714	23423872	AT3G63440	349
Chr3	23428946	23429312	AT3G63450	3
Chr3	23429873	23430404	AT3G63450	850
Chr3	23458438	23458676	AT3G63530	117
Chr3	23458888	23459171	AT3G63530	585
Chr4	87731	88203	AT4G00210	1036
Chr4	526387	526619	AT4G01245	972
Chr4	933423	933653	AT4G02110	1446
Chr4	2552059	2552262	AT4G04985	2693
Chr4	5150629	5151473	AT4G08150	204
Chr4	5155274	5155758	AT4G08151	3634
Chr4	7868773	7869081	AT4G13540	835
Chr4	8443949	8444257	AT4G14723	4206
Chr4	8453806	8454040	AT4G14740	164
Chr4	9250343	9250603	AT4G16370	406
Chr4	9301971	9302251	AT4G16500	75
Chr4	9319823	9319992	AT4G16540	2729
Chr4	9447280	9447576	AT4G16780	1682
Chr4	9731563	9731817	AT4G17440	3934
Chr4	9738136	9738365	AT4G17453	19
Chr4	9738542	9738714	AT4G17453	299
Chr4	10167994	10168239	AT4G18395	1346
Chr4	10381763	10381921	AT4G18960	1091
Chr4	10382451	10382889	AT4G18960	261
Chr4	10386330	10386903	AT4G18960	3755
Chr4	10511940	10512127	AT4G19220	3877
Chr4	10514869	10515054	AT4G19230	6383
Chr4	11604495	11604653	AT4G21870	320
Chr4	11746104	11746377	AT4G22190	2884
Chr4	11876303	11876667	AT4G22550	2587
Chr4	11876868	11877787	AT4G22550	1864
Chr4	11883568	11884174	AT4G22570	1666
Chr4	12084194	12084929	AT4G23060	2574
Chr4	12085777	12086008	AT4G23060	1305
Chr4	12317572	12317823	AT4G23630	660
Chr4	12354648	12355759	ath-MIR319a	2551
Chr4	12356520	12356908	AT4G23720	2008
Chr4	12357348	12357848	AT4G23720	1107
Chr4	12370616	12370916	AT4G23740	4383
Chr4	12373114	12373292	AT4G23750	2957
Chr4	12375109	12375434	AT4G23750	954
Chr4	12473587	12473818	AT4G24015	2400
Chr4	12498249	12498728	AT4G24050	1500
Chr4	12828877	12829116	AT4G24960	1059
Chr4	12967142	12967300	AT4G25350	818
Chr4	13016262	13016560	AT4G25470	215
Chr4	13017805	13018047	AT4G25480	1159
Chr4	13021160	13021436	AT4G25490	1438
Chr4	13023411	13023774	AT4G25500	915
Chr4	13113552	13113867	AT4G25750	1324
Chr4	13193749	13194073	AT4G25990	402
Chr4	13195019	13195929	AT4G25990	1786
Chr4	13196060	13196227	AT4G26000	1055
Chr4	13481804	13482074	AT4G26770	123
Chr4	13657971	13658204	AT4G27260	4438
Chr4	13749262	13749775	AT4G27510	486
Chr4	13970521	13970723	AT4G28130	961
Chr4	14000090	14000837	AT4G28250	1853
Chr4	14002241	14002768	AT4G28250	559
Chr4	14196618	14196875	AT4G28730	2337
Chr4	14343324	14343780	AT4G29100	2552
Chr4	14364180	14364457	AT4G29140	4606
Chr4	14397538	14397885	AT4G29200	2512
Chr4	14547841	14548037	AT4G29710	565
Chr4	14623628	14624262	AT4G29905	3573
Chr4	14624691	14624856	AT4G29905	2883
Chr4	14813151	14813624	AT4G30250	753
Chr4	14873691	14874101	AT4G30410	1655
Chr4	14902524	14902900	AT4G30490	477
Chr4	14912967	14913170	AT4G30520	1747
Chr4	15317177	15317658	AT4G31610	81
Chr4	15322294	15322661	AT4G31615	296
Chr4	15324847	15325249	AT4G31620	321
Chr4	15397122	15397425	AT4G31820	2869
Chr4	15415917	15416111	ath-MIR156c	455
Chr4	15440272	15440603	AT4G31910	698
Chr4	15617004	15617230	AT4G32350	309
Chr4	15703882	15704101	AT4G32540	3017
Chr4	15704395	15704631	AT4G32551	2972
Chr4	15817383	15817771	AT4G32800	1883
Chr4	15917923	15918403	AT4G32980	91
Chr4	16311701	16311935	AT4G34050	1033
Chr4	16586769	16587071	AT4G34760	4095
Chr4	16656948	16657201	AT4G34980	2332
Chr4	16688849	16689199	AT4G35060	2216
Chr4	16742412	16742633	AT4G35180	1978
Chr4	16745945	16746109	AT4G35190	600
Chr4	16760050	16760695	AT4G35230	2265
Chr4	17001754	17002601	AT4G35900	2442
Chr4	17003417	17003575	AT4G35900	1125
Chr4	17006156	17006948	AT4G35905	1626
Chr4	17136245	17136760	AT4G36220	3264
Chr4	17137486	17137675	AT4G36220	2035
Chr4	17189253	17189779	AT4G36370	2219
Chr4	17398749	17398978	AT4G36920	1743
Chr4	17405122	17405280	AT4G36925	1193
Chr4	17408114	17408412	AT4G36925	4166
Chr4	17410151	17410902	AT4G36930	3423
Chr4	17502450	17502699	AT4G37170	1929
Chr4	17518370	17518546	AT4G37235	559
Chr4	17519033	17519257	AT4G37235	1123
Chr4	17522962	17523254	AT4G37240	1212
Chr4	17535081	17535260	AT4G37250	4674
Chr4	17585212	17585442	AT4G37400	1311
Chr4	17594250	17594634	AT4G37420	1361
Chr4	17641040	17641256	AT4G37540	488
Chr4	17650228	17650677	AT4G37560	4067
Chr4	17652202	17652490	AT4G37560	5939
Chr4	17690083	17690433	AT4G37650	1508
Chr4	17694687	17694846	AT4G37660	784
Chr4	17723720	17723901	AT4G37730	153
Chr4	17730676	17730976	AT4G37740	3177
Chr4	17734334	17734809	AT4G37750	4932
Chr4	17737954	17738293	AT4G37750	1377
Chr4	17780643	17780998	AT4G37810	101
Chr4	17782369	17783073	AT4G37810	1786
Chr4	17979750	17980189	AT4G38401	40
Chr4	18018277	18018670	AT4G38520	96
Chr4	18019480	18019776	AT4G38530	1053
Chr4	18065910	18066075	AT4G38660	2150
Chr4	18125558	18126002	AT4G38840	226
Chr4	18314319	18314523	AT4G39390	1204
Chr4	18322446	18322788	AT4G39400	2072
Chr4	18472255	18472441	AT4G39800	354
Chr4	18486992	18487152	AT4G39850	1336
Chr4	18569490	18569775	AT4G40060	3436
Chr4	18572554	18572726	AT4G40060	464
Chr5	206046	206392	AT5G01520	209
Chr5	270532	270868	AT5G01720	181
Chr5	272242	272430	AT5G01720	1850
Chr5	284135	284300	ath-MIR164b	3367
Chr5	308860	309164	AT5G01810	332
Chr5	325542	326093	AT5G01840	1073
Chr5	327315	327823	AT5G01840	2849
Chr5	328598	329024	AT5G01849	3039
Chr5	388660	389054	AT5G02021	88
Chr5	389937	391338	AT5G02021	1214
Chr5	507932	508092	AT5G02380	752
Chr5	537081	537258	AT5G02460	3951
Chr5	566462	566856	AT5G02530	781
Chr5	671842	672106	AT5G02890	477
Chr5	675744	676164	AT5G02910	1046
Chr5	742408	742598	AT5G03140	2473
Chr5	748518	748928	AT5G03160	1337
Chr5	816788	817122	AT5G03350	358
Chr5	916289	916822	AT5G03610	982
Chr5	945549	945822	AT5G03670	1470
Chr5	958750	959215	AT5G03680	1141
Chr5	961987	962338	AT5G03690	2864
Chr5	1021635	1022067	AT5G03837	1895
Chr5	1268959	1269121	AT5G04470	1612
Chr5	1380822	1381052	AT5G04770	1895
Chr5	1711489	1711647	AT5G05700	4149
Chr5	1750864	1751089	AT5G05820	3261
Chr5	1751328	1751589	AT5G05820	2701
Chr5	1891364	1891644	AT5G06250	2727
Chr5	1950872	1951276	AT5G06380	1736
Chr5	2233417	2233818	AT5G07180	156
Chr5	2234627	2234887	AT5G07180	1459
Chr5	2614593	2614980	AT5G08139	1575
Chr5	2624302	2624533	AT5G08150	1687
Chr5	2841048	2841453	ath-MIR166d	444
Chr5	2936672	2936894	AT5G09440	1508
Chr5	2938068	2938263	AT5G09440	161
Chr5	2939598	2940315	AT5G09445	786
Chr5	3044834	3045019	AT5G09800	484
Chr5	3045878	3046287	AT5G09805	1297
Chr5	3046531	3047302	AT5G09805	531
Chr5	3071243	3071482	AT5G09870	1987
Chr5	3162896	3163373	AT5G10110	5111
Chr5	3190724	3191091	AT5G10170	718
Chr5	3242224	3242595	AT5G10310	98
Chr5	3317325	3318553	AT5G10510	2750
Chr5	3457409	3457745	AT5G10946	161
Chr5	3466412	3466678	AT5G10960	2343
Chr5	3508461	3508798	AT5G11060	1502
Chr5	3515009	3515424	AT5G11070	1798
Chr5	3550013	3550389	AT5G11160	468
Chr5	3610075	3610327	AT5G11320	3179
Chr5	3661798	3661980	AT5G11460	2943
Chr5	3732704	3733069	AT5G11600	2162
Chr5	3771509	3772089	AT5G11700	271
Chr5	3857076	3857341	AT5G11950	2306
Chr5	3857815	3858091	AT5G11950	3033
Chr5	4262558	4262731	AT5G13300	274
Chr5	4263064	4263525	AT5G13310	123
Chr5	4266686	4266874	AT5G13320	722
Chr5	4276278	4276584	AT5G13340	2966
Chr5	4441534	4441795	AT5G13760	279
Chr5	4521035	4521396	AT5G14010	1006
Chr5	4593155	4593585	AT5G14230	1679
Chr5	4722388	4722600	AT5G14640	133
Chr5	5411470	5411658	AT5G16560	99
Chr5	5412218	5412793	AT5G16560	1051
Chr5	5418918	5419520	AT5G16567	200
Chr5	5419896	5420268	AT5G16567	1162
Chr5	5420449	5420624	AT5G16567	1708
Chr5	5616426	5616946	AT5G17070	599
Chr5	5883231	5883452	AT5G17810	1442
Chr5	6170319	6170733	AT5G18570	4349
Chr5	6224809	6225268	AT5G18670	903
Chr5	6381036	6381408	AT5G19080	2917
Chr5	6391919	6392359	AT5G19090	4577
Chr5	6828665	6829173	AT5G20240	210
Chr5	6977869	6978123	AT5G20630	1914
Chr5	7174367	7174597	AT5G21105	1835
Chr5	7174856	7175167	AT5G21105	2323
Chr5	7271201	7271502	AT5G21990	1782
Chr5	7697502	7697837	AT5G23000	1488
Chr5	7699532	7699721	AT5G23010	3428
Chr5	7859870	7860057	AT5G23350	584
Chr5	7890520	7890748	AT5G23420	413
Chr5	8359781	8360009	AT5G24470	1040
Chr5	8543085	8543894	AT5G24860	1663
Chr5	8987732	8987905	AT5G25810	91
Chr5	10649815	10650054	AT5G28640	54
Chr5	13937663	13938224	AT5G35770	3060
Chr5	16528626	16528965	AT5G41315	633
Chr5	17112900	17113063	AT5G42680	1130
Chr5	17683856	17684070	AT5G43940	207
Chr5	18000173	18000541	AT5G44620	773
Chr5	18001096	18001260	AT5G44620	1675
Chr5	18213663	18213895	AT5G45100	4905
Chr5	19111929	19112501	AT5G47060	4362
Chr5	19218706	19218982	AT5G47370	923
Chr5	19308683	19309144	AT5G47640	315
Chr5	19761997	19762394	AT5G48730	870
Chr5	20943159	20943565	AT5G51560	2306
Chr5	21088842	21089151	AT5G51880	443
Chr5	21118031	21118301	AT5G51990	300
Chr5	21504524	21504730	AT5G53030	450
Chr5	21793490	21793773	AT5G53660	889
Chr5	21854937	21855174	AT5G53820	1690
Chr5	21904417	21904578	AT5G53950	750
Chr5	22765149	22765405	AT5G56240	711
Chr5	23131434	23131886	AT5G57123	3910
Chr5	23132787	23133114	AT5G57123	5216
Chr5	23133440	23133657	AT5G57123	5943
Chr5	23140368	23140632	AT5G57130	4608
Chr5	23146933	23147429	AT5G57130	2205
Chr5	23411300	23411726	AT5G57790	2015
Chr5	23691764	23692144	AT5G58610	888
Chr5	23700330	23700524	AT5G58650	182
Chr5	24092095	24092548	AT5G59790	1552
Chr5	24151562	24151805	AT5G59990	1429
Chr5	24239929	24240368	AT5G60200	857
Chr5	24384258	24384622	AT5G60680	1608
Chr5	24394545	24394722	AT5G60690	2374
Chr5	24395457	24396013	AT5G60690	1137
Chr5	24397004	24397199	AT5G60690	103
Chr5	24480201	24480505	AT5G60850	68
Chr5	24482483	24482798	AT5G60860	1958
Chr5	24505299	24505470	AT5G60910	738
Chr5	24505972	24506475	AT5G60910	41
Chr5	24585795	24586087	AT5G61120	187
Chr5	24641725	24642139	AT5G61270	1188
Chr5	24728427	24728632	AT5G61480	726
Chr5	24842477	24842762	AT5G61840	544
Chr5	24842988	24843198	AT5G61840	1136
Chr5	24843919	24844369	AT5G61850	252
Chr5	24906237	24906524	AT5G61997	2058
Chr5	24909629	24909787	AT5G62000	702
Chr5	24932817	24933012	AT5G62070	274
Chr5	24971866	24972238	AT5G62170	3557
Chr5	24993822	24994151	AT5G62230	2220
Chr5	24994648	24994856	AT5G62230	1340
Chr5	24995804	24996130	AT5G62230	9
Chr5	25046462	25046694	AT5G62370	1641
Chr5	25158572	25158797	AT5G62670	555
Chr5	25306860	25307153	AT5G63087	2152
Chr5	25311642	25311800	AT5G63090	756
Chr5	25312388	25312754	AT5G63090	1547
Chr5	25379454	25379711	AT5G63320	213
Chr5	25436897	25437184	AT5G63530	3904
Chr5	25439480	25439874	AT5G63540	4702
Chr5	25701054	25701277	AT5G64250	1920
Chr5	25847736	25847977	AT5G64667	2816
Chr5	25848550	25849442	AT5G64667	2003
Chr5	25876532	25876690	AT5G64730	3440
Chr5	25879268	25879561	AT5G64740	1647
Chr5	25880955	25881228	AT5G64740	22
Chr5	25940329	25940709	AT5G64910	294
Chr5	25979384	25979561	AT5G65040	1022
Chr5	25979984	25980285	AT5G65040	1617
Chr5	26026112	26026499	AT5G65158	3803
Chr5	26038726	26039072	AT5G65170	2221
Chr5	26050401	26050607	AT5G65200	520
Chr5	26096641	26096996	AT5G65300	965
Chr5	26097213	26097508	AT5G65300	1623
Chr5	26099998	26101274	AT5G65310	3977
Chr5	26105693	26105858	AT5G65310	1108
Chr5	26115693	26115965	AT5G65340	1330
Chr5	26132939	26133202	AT5G65400	1643
Chr5	26133426	26133894	AT5G65400	2197
Chr5	26134061	26135540	AT5G65410	1091
Chr5	26138374	26138826	AT5G65410	2537
Chr5	26139350	26140146	AT5G65410	3591
Chr5	26140295	26140463	AT5G65420	3620
Chr5	26141796	26142070	AT5G65420	1927
Chr5	26187087	26187334	AT5G65510	1382
Chr5	26187582	26188072	AT5G65510	1855
Chr5	26211272	26211745	AT5G65590	1729
Chr5	26231669	26231968	AT5G65630	3258
Chr5	26252269	26252446	AT5G65670	1318
Chr5	26280161	26280386	AT5G65700	1438
Chr5	26286219	26286791	AT5G65700	4860
Chr5	26286932	26287172	AT5G65700	5309
Chr5	26363571	26364024	AT5G65910	345
Chr5	26509683	26510027	AT5G66360	349
Chr5	26532931	26533574	AT5G66450	1402
Chr5	26631212	26631435	AT5G66700	2950
Chr5	26641022	26641808	AT5G66720	778
Chr5	26663102	26663386	AT5G66780	361
Chr5	26668648	26668859	AT5G66800	2764
Chr5	26729834	26730387	AT5G66940	1441
Chr5	26817013	26817238	AT5G67200	565
Chr5	26837662	26838655	AT5G67260	1838
Chr5	26898131	26898289	AT5G67410	717
Chr5	26900993	26901213	AT5G67411	2114
Chr5	26915993	26916444	AT5G67440	44
