# Supplementary material for: SERRATE Regulates Floral Meristem Activity by Antagonizing SHOOT MERISTEMLESS and Repressing Cytokinin Signaling
Source: Adv Sci (Weinh). 2026 May 7;13(42):e75540. doi: 10.1002/advs.75540 (PMC13335947; doi:10.1002/advs.75540)
Supplement: Supplementary file 2 — Supporting File: advs75540‐sup‐0002‐Data.zip. [file ADVS-13-e75540-s002.zip › Supplemental Dataset 5 Statistical analysis.xlsx]

## Sheet: Main figure
Supplemental Dataset 5. Statistical analysis
Fig. 1E (Statistical analysis)
	Student’s t-test	Mean Diff.	95% CI of diff.	t	DF	p value	comparative results	Summary
Flower number	Col-0 vs. se-1	9.552	8.136 to 10.97	13.55	49	<0.0001	<0.001	***
Fig. 1F (q-PCR)
	Tukey's multiple comparisons test	Mean Diff.	95% CI of diff.	t	DF	p value	comparative results	Summary
CKX3	Col-0 vs. se-1	-0.1706	-0.7342 to 0.3929	0.9233	60	0.9987	>0.05	ns
CKX5	Col-0 vs. se-1	-0.3467	-0.9102 to 0.2169	1.876	60	0.6384	>0.05	ns
IPT3	Col-0 vs. se-1	-0.17	-0.7335 to 0.3935	0.9198	60	0.9988	>0.05	ns
IPT5	Col-0 vs. se-1	-0.24	-0.8035 to 0.3235	1.299	60	0.9642	>0.05	ns
IPT7	Col-0 vs. se-1	-3.487	-4.050 to -2.923	18.86	60	<0.0001	<0.01	**
LOG1	Col-0 vs. se-1	-0.1267	-0.6902 to 0.4369	0.6853	60	>0.9999	>0.05	ns
LOG2	Col-0 vs. se-1	0.07	-0.4935 to 0.6335	0.3787	60	>0.9999	>0.05	ns
LOG4	Col-0 vs. se-1	-0.2894	-0.8529 to 0.2741	1.566	60	0.8595	>0.05	ns
ARR1	Col-0 vs. se-1	-0.9409	-1.504 to -0.3773	5.091	60	<0.0001	<0.01	**
ARR5	Col-0 vs. se-1	-0.1833	-0.7469 to 0.3802	0.9919	60	0.9973	>0.05	ns
ARR7	Col-0 vs. se-1	0.04	-0.5235 to 0.6035	0.2164	60	>0.9999	>0.05	ns
ARR10	Col-0 vs. se-1	-0.5933	-1.157 to -0.02981	3.21	60	0.0035	<0.01	**
ARR12	Col-0 vs. se-1	-0.05	-0.6135 to 0.5135	0.2705	60	>0.9999	>0.05	ns
ARR15	Col-0 vs. se-1	-0.1967	-0.7602 to 0.3669	1.064	60	0.9943	>0.05	ns
ARR18	Col-0 vs. se-1	-0.1757	-0.7392 to 0.3878	0.9507	60	0.9983	>0.05	ns
Fig. 2A (q-PCR)
	Tukey's multiple comparisons test	Mean Diff.	95% CI of diff.	q	DF	p value	comparative results	Summary
WUS	Col-0 #1 vs. Col-0 #2	-0.07333	-0.3204 to 0.1737	0.8611	12	0.8542	>0.05	ns
	Col-0 #1 vs. Col-0 #1	-0.01	-0.2571 to 0.2371	0.1174	12	0.9998	>0.05	ns
	Col-0 #1 vs. se-1 #1	-0.3833	-0.6304 to -0.1363	4.501	12	0.003	<0.001	***
	Col-0 #1 vs. se-1 #2	-0.49	-0.7371 to -0.2429	5.754	12	0.0004	<0.001	***
	Col-0 #1vs. se-1 #3	-0.4467	-0.6937 to -0.1996	5.245	12	0.0009	<0.001	***
Fig. 2B (q-PCR)
	Tukey's multiple comparisons test	Mean Diff.	95% CI of diff.	q	DF	p value	comparative results	Summary
CLV3	Col-0 #1 vs. Col-0 #2	-0.31	-1.606 to 0.9856	0.6942	12	0.9292	>0.05	ns
	Col-0 #1 vs. Col-0 #3	0.1033	-1.192 to 1.399	0.2314	12	0.9996	>0.05	ns
	Col-0 #1 vs. se-1 #1	-5.187	-6.482 to -3.891	11.61	12	<0.0001	<0.001	***
	Col-0 #1 vs. se-1 #2	-5.013	-6.309 to -3.718	11.23	12	<0.0001	<0.001	***
	Col-0 #1 vs. se-1 #3	-4.837	-6.132 to -3.541	10.83	12	<0.0001	<0.001	***
Fig. 2E (Statistical analysis)
	Student’s t-test	Mean Diff.	95% CI of diff.	t	DF	p value	comparative results	Summary
SAM area	Col-0 vs. se-1	281.7	100.3 to 463.1	3.13	44	0.0031	<0.01	**
Fig. 3C (Statistical analysis of the SAM area of Col-0 and se-1)
	Student’s t-test	Mean Diff.	95% CI of diff.	t	DF	p value	comparative results	Summary
PHB	stm-2 vs. se-1 stm-2	-1.345	-1.803 to -0.8870	8.055	8	<0.0001	<0.01	**
KNAT2	stm-2 vs. se-1 stm-2	-1.661	-2.119 to -1.202	9.944	8	<0.0001	<0.01	**
Fig. 3F (Statistical analysis)
	Tukey's multiple comparisons test	Mean Diff.	95% CI of diff.	q	DF	p value	comparative results	Summary
Sepal	Col-0 vs. stm-2	-0.2222	-0.4271 to -0.01731	2.204	272	0.0344	<0.05	*
	Col-0 vs. stm-2 STTM165/166	-1.778	-2.718 to -0.8378	4.468	272	<0.0001	<0.01	**
	Col-0 vs. stm-2 pPHB:mPHB-FLAG	-1.944	-2.884 to -1.004	4.887	272	<0.0001	<0.01	**
	stm-2 vs. stm-2 STTM165/166	-2.222	-3.253 to -1.192	7.884	272	<0.0001	<0.01	**
	stm-2 vs. stm-2 pPHB:mPHB-FLAG	-2.389	-3.419 to -1.359	8.476	272	<0.0001	<0.01	**
	stm-2 STTM165/166 vs. stm-2 pPHB:mPHB-FLAG	-0.1667	-1.197 to 0.8637	0.5913	272	0.9753	>0.05	ns
Petal	Col-0 vs. stm-2	2.167	1.227 to 3.107	5.445	272	<0.0001	<0.01	**
	Col-0 vs. stm-2 STTM165/166	1.222	0.2822 to 2.162	3.072	272	0.0066	<0.01	**
	Col-0 vs. stm-2 pPHB:mPHB-FLAG	1.056	0.1155 to 1.996	2.653	272	0.0231	<0.05	*
	stm-2 vs. stm-2 STTM165/166	-1.167	-2.198 to -0.1351	4.135	272	0.0195	<0.05	*
	stm-2 vs. stm-2 pPHB:mPHB-FLAG	-1.111	-2.143 to -0.07956	3.938	272	0.0291	<0.05	*
	stm-2 STTM165/166 vs. stm-2 pPHB:mPHB-FLAG	0.05556	-0.9760 to 1.087	0.1969	272	0.999	>0.05	ns
Stamen	Col-0 vs. stm-2	1.667	0.7267 to 2.607	4.188	272	0.0001	<0.01	**
	Col-0 vs. stm-2 STTM165/166	-1.056	-1.996 to -0.1155	2.653	272	0.0231	<0.05	*
	Col-0 vs. stm-2 pPHB:mPHB-FLAG	-1.056	-1.996 to -0.1155	2.653	272	0.0231	<0.05	*
	stm-2 vs. stm-2 STTM165/166	-2.722	-3.754 to -1.691	9.647	272	<0.0001	<0.01	**
	stm-2 vs. stm-2 pPHB:mPHB-FLAG	-2.722	-3.754 to -1.691	9.647	272	<0.0001	<0.01	**
	stm-2 STTM165/166 vs. stm-2 pPHB:mPHB-FLAG	0	-1.032 to 1.032	0	272	>0.9999	>0.05	ns
Carpel	Col-0 vs. stm-2	2	1.060 to 2.940	5.026	272	<0.0001	<0.01	**
	Col-0 vs. stm-2 STTM165/166	2	1.060 to 2.940	5.026	272	<0.0001	<0.01	**
	Col-0 vs. stm-2 pPHB:mPHB-FLAG	2	1.060 to 2.940	5.026	272	<0.0001	<0.01	**
	stm-2 vs. stm-2 STTM165/166	1.776e-15	-1.032 to 1.032	6.295e-15	272	>0.9999	>0.05	ns
	stm-2 vs. stm-2 pPHB:mPHB-FLAG	1.776e-15	-1.032 to 1.032	6.295e-15	272	>0.9999	>0.05	ns
	stm-2 STTM165/166 vs. stm-2 pPHB:mPHB-FLAG	0	-1.032 to 1.032	0	272	>0.9999	>0.05	ns
Fig. 4B (q-PCR)
	Tukey's multiple comparisons test	Mean Diff.	95% CI of diff.	q	DF	p value	comparative results	Summary
miR171c-5p	Col vs. se-1	0.59	0.3570 to 0.8230	7.25	6	0.0007	<0.01	**
	Col vs. se-1 pSE:SE-eGFP	0.07667	-0.1563 to 0.3097	0.9421	6	0.5723	>0.05	ns
Fig. 4C (q-PCR)
	Tukey's multiple comparisons test	Mean Diff.	95% CI of diff.	q	DF	p value	comparative results	Summary
KNAT2	KNAT2 vs. 35S:miR171c+KNAT2	2.505	0.8039 to 4.207	10.05	3	0.0173	<0.05	*
	KNAT2 vs. mKNAT2	-0.08281	-0.8705 to 0.7049	0.7175	3	0.952	>0.05	ns
	KNAT2 vs. 35S:miR171c+mKNAT2	0.9876	-1.136 to 3.111	3.173	3	0.0489	<0.05	*
	35S:miR171c+KNAT2 vs. mKNAT2	-2.588	-3.894 to -1.282	13.53	3	0.0074	<0.01	**
	35S:miR171c+KNAT2 vs. 35S:miR171c+mKNAT2	-1.518	-2.199 to -0.8364	15.2	3	0.0052	<0.01	**
	mKNAT2 vs. 35S:miR171c+mKNAT2	1.07	-0.6849 to 2.826	4.162	3	0.0163	<0.05	*
Fig. 4D (q-PCR)
	Tukey's multiple comparisons test	Mean Diff.	95% CI of diff.	q	DF	p value	comparative results	Summary
miR171c-5p	Col-0 vs. 35S:miR171c 1#	-15.74	-16.80 to -14.67	42.25	6	<0.0001	<0.01	**
	Col-0 vs. 35S:miR171c 2#	-13.66	-14.73 to -12.60	36.68	6	<0.0001	<0.01	**
Fig. 4E (q-PCR)
	Tukey's multiple comparisons test	Mean Diff.	95% CI of diff.	q	DF	p value	comparative results	Summary
miR171c-5p	Ler vs. STTM171c-5p 38#	0.415	-0.1054 to 0.9355	4.321	2	0.0463	<0.05	*
	Ler vs. STTM171c-5p 47#	0.6391	0.5248 to 0.7533	30.3	2	0.0017	<0.01	**
Fig. 4F (q-PCR)
	Tukey's multiple comparisons test	Mean Diff.	95% CI of diff.	q	DF	p value	comparative results	Summary
KNAT2	Col-0 vs. 35S:miR171c 1#	0.4248	0.3116 to 0.5379	20.34	2	0.0037	<0.01	**
	Col-0 vs. 35S:miR171c 2#	0.3754	0.3106 to 0.4403	31.36	2	0.0016	<0.01	**
Fig. 4G (q-PCR)
	Tukey's multiple comparisons test	Mean Diff.	95% CI of diff.	q	DF	p value	comparative results	Summary
KNAT2	Ler vs. STTM171c-5p 38#	-1.173	-1.969 to -0.3765	7.979	2	0.0237	<0.05	*
	Ler vs. STTM171c-5p 47#	-0.8228	-1.086 to -0.5597	16.94	2	0.0054	<0.01	**
Fig. 4I (q-PCR)
	Tukey's multiple comparisons test	Mean Diff.	95% CI of diff.	q	DF	p value	comparative results	Summary
KNAT2	Ler vs. stm-2	0.565	0.4645 to 0.6655	21.75	3	0.0004	<0.01	**
	Ler vs. stm-2 STTM171c-5p	-0.535	-0.8331 to -0.2369	6.941	3	0.0091	<0.01	**
Fig. 5A (q-PCR)
	Tukey's multiple comparisons test	Mean Diff.	95% CI of diff.	t	DF	p value	comparative results	Summary
IPT7	Col-0 vs. 35S:miR171c	-0.2611	-0.3892 to -0.1331	5.242	5	0.0003	<0.001	***
Fig. 5B (q-PCR)
	Tukey's multiple comparisons test	Mean Diff.	95% CI of diff.	t	DF	p value	comparative results	Summary
IPT7	Col-0 vs. STTM171c-5p	2.117	1.606 to 2.628	9.23	10	<0.0001	<0.001	***
Fig. 5C (q-PCR)
	Tukey's multiple comparisons test	Mean Diff.	95% CI of diff.	t	DF	p value	comparative results	Summary
IPT7	35S:KNAT2-GR-3Myc (mock) vs. 35S:KNAT2-GR-3Myc (DEX)	23.44	20.42 to 26.46	17.28	10	<0.0001	<0.001	***
Fig. 5D (Statistical analysis)
	Tukey's multiple comparisons test	Mean Diff.	95% CI of diff.	q	DF	p value	comparative results	Summary
SAM area	Col-0 vs. 35S:miR171c	422.8	198.9 to 646.6	6.992	90	<0.0001	<0.01	**
	Col-0 vs. STTM171c-5p	-224.5	-446.0 to -2.983	3.752	90	0.0458	<0.05	*
	Col-0 vs. 35S:KNAT2-GR-3Myc	-288.2	-509.7 to -66.71	4.817	90	0.0054	<0.01	**
	35S:miR171c vs. STTM171c-5p	-647.3	-868.8 to -425.8	10.82	90	<0.0001	<0.01	**
	35S:miR171c vs. 35S:KNAT2-GR-3Myc	-711	-932.5 to -489.5	11.88	90	<0.0001	<0.01	**
	STTM171c-5p vs. 35S:KNAT2-GR-3Myc	-63.72	-282.9 to 155.4	1.077	90	0.8716	>0.05	ns
Fig. 5J (ChIP-qPCR)
	Tukey's multiple comparisons test	Mean Diff.	95% CI of diff.	t	DF	p value	comparative results	Summary
P1	IgG vs. Myc	-0.01442	-0.01585 to -0.01300	28.01	12	<0.0001	<0.01	**
P2	IgG vs. Myc	-0.0001037	-0.001530 to 0.001323	0.2013	12	0.9962	>0.05	ns
P3	IgG vs. Myc	-0.003798	-0.005225 to -0.002371	7.376	12	<0.0001	<0.01	**
Fig. 5N (q-PCR)
	Tukey's multiple comparisons test	Mean Diff.	95% CI of diff.	t	DF	p value	comparative results	Summary
LUC/REN	pIPT7:LUC+35S:eGFP vs. pIPT7:LUC+35S:KNAT2-eGFP	1.53	1.241 to 1.819	14.7	4	0.0001	<0.01	**
Fig. 6C (q-PCR)
	Tukey's multiple comparisons test	Mean Diff.	95% CI of diff.	q	DF	p value	comparative results	Summary
miR164c	Col-0 vs. Ler	-0.009722	-0.08658 to 0.06714	0.3656	10	0.9872	>0.05	ns
	Col-0 vs. se-1	0.968	0.8911 to 1.045	36.4	10	<0.0001	<0.01	**
	Ler vs. stm-2	0.01477	-0.06209 to 0.09163	0.5556	10	0.9454	>0.05	ns
	Ler vs. se-1 stm-2	0.9706	0.8937 to 1.047	36.5	10	<0.0001	<0.01	**
Fig. 6D (q-PCR)
	Tukey's multiple comparisons test	Mean Diff.	95% CI of diff.	q	DF	p value	comparative results	Summary
CUC1	Col-0 vs. Ler	0.003333	-0.3691 to 0.3757	0.03788	20	>0.9999	>0.05	ns
	Col-0 vs. se-1	-3.193	-3.566 to -2.821	36.29	20	<0.0001	<0.01	**
	Ler vs. stm-2	0.76	0.3876 to 1.132	8.636	20	<0.0001	<0.01	**
	Ler vs. se-1 stm-2	-0.43	-0.8024 to -0.05759	4.886	20	0.0188	<0.05	*
CUC2	Col-0 vs. Ler	0	-0.3724 to 0.3724	0	20	>0.9999	>0.05	ns
	Col-0 vs. se-1	-1.093	-1.466 to -0.7209	12.42	20	<0.0001	<0.01	**
	Ler vs. stm-2	0.7967	0.4243 to 1.169	9.053	20	<0.0001	<0.01	**
	Ler vs. se-1 stm-2	0.1067	-0.2657 to 0.4791	1.212	20	0.909	>0.05	ns
Fig. 6E (q-PCR)
	Tukey's multiple comparisons test	Mean Diff.	95% CI of diff.	q	DF	p value	comparative results	Summary
miR164c	Col-0 vs. STTM164c 2#	0.4633	0.3617 to 0.5649	13.06	6	<0.0001	<0.01	**
	Col-0 vs. STTM164c 6#	0.5867	0.4851 to 0.6883	16.53	6	<0.0001	<0.01	**
Fig. 6F (q-PCR)
	Tukey's multiple comparisons test	Mean Diff.	95% CI of diff.	q	DF	p value	comparative results	Summary
KNAT2	Col-0 vs. STTM164c #2	-0.9267	-1.437 to -0.4162	6.552	18	0.0006	<0.01	**
	Col-0 vs. STTM164c #6	-0.8033	-1.314 to -0.2929	5.68	18	0.0022	<0.01	**
CUC1	Col-0 vs. STTM164c #2	-1.237	-1.747 to -0.7262	8.744	18	<0.0001	<0.01	**
	Col-0 vs. STTM164c #6	-1.397	-1.907 to -0.8862	9.876	18	<0.0001	<0.01	**
CUC2	Col-0 vs. STTM164c #2	-2.388	-2.899 to -1.878	16.89	18	<0.0001	<0.01	**
	Col-0 vs. STTM164c #6	-2.335	-2.845 to -1.825	16.51	18	<0.0001	<0.01	**
Fig. 6K (ChIP-qPCR)
	Tukey's multiple comparisons test	Mean Diff.	95% CI of diff.	t	DF	p value	comparative results	Summary
P2	IgG vs. Myc	-0.004638	-0.006900 to -0.002376	5.626	8	0.001	<0.01	**
P5	IgG vs. Myc	-0.00028	-0.002542 to 0.001982	0.3396	8	0.9339	<0.01	**
Fig. 6M (q-PCR)
	Tukey's multiple comparisons test	Mean Diff.	95% CI of diff.	t	DF	p value	comparative results	Summary
LUC/REN	pKNAT2:LUC+35S:eGFP vs. pKNAT2:LUC+35S:CUC1-eGFP	1.823	1.433 to 2.214	12.97	4	0.0002	<0.01	**
Fig. 6N (q-PCR)
	Tukey's multiple comparisons test	Mean Diff.	95% CI of diff.	q	DF	p value	comparative results	Summary
KNAT2	mock vs. 35S:CUC1-GR-3Myc #1 (0h)	0.05394	-0.1080 to 0.2158	0.7733	30	0.66	>0.05	ns
	mock vs. 35S:CUC1-GR-3Myc #4 (0h)	0.04728	-0.1146 to 0.2092	0.6777	30	0.7242	>0.05	ns
	mock vs. 35S:CUC1-GR-3Myc #1 (2h)	-0.5038	-0.6657 to -0.3419	7.222	30	<0.0001	<0.01	**
	mock vs. 35S:CUC1-GR-3Myc #4 (2h)	-0.5638	-0.7257 to -0.4019	8.082	30	<0.0001	<0.01	**
	mock vs. 35S:CUC1-GR-3Myc #1 (6h)	-0.3056	-0.4675 to -0.1437	4.381	30	0.0003	<0.01	**
	mock vs. 35S:CUC1-GR-3Myc #4 (6h)	-0.189	-0.3509 to -0.02706	2.709	30	0.0079	<0.01	**
	mock vs. 35S:CUC1-GR-3Myc #1 (12h)	-0.2921	-0.4540 to -0.1302	4.187	30	0.0005	<0.01	**
	mock vs. 35S:CUC1-GR-3Myc #4 (12h)	-0.4021	-0.5640 to -0.2402	5.763	30	<0.0001	<0.01	**
	mock vs. 35S:CUC1-GR-3Myc #1 (24h)	-0.5215	-0.6834 to -0.3596	7.475	30	<0.0001	<0.01	**
	mock vs. 35S:CUC1-GR-3Myc #4 (24h)	-0.7415	-0.9034 to -0.5796	10.63	30	<0.0001	<0.01	**
Fig. 7F (ChIP-qPCR)
	Tukey's multiple comparisons test	Mean Diff.	95% CI of diff.	q	DF	p value	comparative results	Summary
Enrichment rate	MU vs. P1	-0.6381	-1.458 to 0.1813	2.268	14	0.1575	>0.05	ns
	MU vs. P2	-3.409	-4.228 to -2.590	12.12	14	<0.0001	<0.01	**
	MU vs. P3	-0.9978	-1.817 to -0.1783	3.546	14	0.0151	<0.05	*
	MU vs. P4	0.2464	-0.5731 to 1.066	0.8756	14	0.8838	>0.05	ns
	MU vs. P5	-0.2773	-1.097 to 0.5422	0.9854	14	0.826	>0.05	ns
	MU vs. P6	-0.9266	-1.746 to -0.1071	3.293	14	0.0245	<0.05	*
Fig. 7J (q-PCR)
	Tukey's multiple comparisons test	Mean Diff.	95% CI of diff.	q	DF	p value	comparative results	Summary
KNAT2	mock vs. 35S:STM-GR-3Myc #2 (0h)	0.05061	-0.1536 to 0.2548	0.5751	30	0.7903	>0.05	ns
	mock vs. 35S:STM-GR-3Myc #15 (0h)	0.04728	-0.1570 to 0.2515	0.5373	30	0.8137	>0.05	ns
	mock vs. 35S:STM-GR-3Myc #2 (2h)	-0.3071	-0.5114 to -0.1029	3.49	30	0.0029	<0.01	**
	mock vs. 35S:STM-GR-3Myc #15 (2h)	-0.4305	-0.6347 to -0.2262	4.892	30	<0.0001	<0.01	**
	mock vs. 35S:STM-GR-3Myc #2 (6h)	-1.399	-1.603 to -1.195	15.9	30	<0.0001	<0.01	**
	mock vs. 35S:STM-GR-3Myc #15 (6h)	-0.509	-0.7132 to -0.3047	5.784	30	<0.0001	<0.01	**
	mock vs. 35S:STM-GR-3Myc #2 (12h)	-1.229	-1.433 to -1.024	13.96	30	<0.0001	<0.01	**
	mock vs. 35S:STM-GR-3Myc #15 (12h)	-0.5687	-0.7730 to -0.3645	6.463	30	<0.0001	<0.01	**
	mock vs. 35S:STM-GR-3Myc #2 (24h)	-2.001	-2.206 to -1.797	22.74	30	<0.0001	<0.01	**
	mock vs. 35S:STM-GR-3Myc #15 (24h)	-1.395	-1.599 to -1.191	15.85	30	<0.0001	<0.01	**

## Sheet: Supplemental figure
Fig. S1F (Statistical analysis of floral organ numbers)
	Tukey's multiple comparisons test	Mean Diff.	95% CI of diff.	q	DF	p value	comparative results	Summary
Sepal	Col-0 vs. se-1	-0.07937	-0.1498 to -0.008908	2.497	744	0.0241	<0.05	*
	Col-0 vs. se-1 pSE:SE-eGFP	0	-0.07167 to 0.07167	0	744	>0.9999	>0.05	ns
Petal	Col-0 vs. se-1	-0.2857	-0.3574 to -0.2140	8.835	744	<0.0001	<0.01	**
	Col-0 vs. se-1 pSE:SE-eGFP	0	-0.07167 to 0.07167	0	744	>0.9999	>0.05	ns
Stamen	Col-0 vs. se-1	-0.1111	-0.1828 to -0.03944	3.436	744	0.0121	<0.05	*
	Col-0 vs. se-1 pSE:SE-eGFP	0	-0.07167 to 0.07167	0	744	>0.9999	>0.05	ns
Carpel	Col-0 vs. se-1	0	-0.07167 to 0.07167	0	744	>0.9999	>0.05	ns
	Col-0 vs. se-1 pSE:SE-eGFP	0	-0.07167 to 0.07167	0	744	>0.9999	>0.05	ns
Fig. S3C (q-PCR)
	Tukey's multiple comparisons test	Mean Diff.	95% CI of diff.	q	DF	p value	comparative results	Summary
PIN1	Col-0 vs. se-1	-0.1801	-0.5019 to 0.1417	1.619	28	0.5803	>0.05	ns
PIN3	Col-0 vs. se-1	-0.1267	-0.4485 to 0.1951	1.139	28	0.8834	>0.05	ns
PIN4	Col-0 vs. se-1	-0.1833	-0.5051 to 0.1385	1.648	28	0.5592	>0.05	ns
PIN7	Col-0 vs. se-1	-0.01258	-0.3344 to 0.3092	0.1131	28	>0.9999	>0.05	ns
YUC1	Col-0 vs. se-1	-0.23	-0.5518 to 0.09179	2.068	28	0.2913	>0.05	ns
YUC2	Col-0 vs. se-1	0.1	-0.2218 to 0.4218	0.8991	28	0.9633	>0.05	ns
YUC4	Col-0 vs. se-1	-0.04333	-0.3651 to 0.2785	0.3896	28	0.9998	>0.05	ns
Fig. S4A (Statistical analysis)
	Student’s t-test	Mean Diff.	95% CI of diff.	t	DF	p value	comparative results	Summary
SAM height	Col-0 vs. se-1	4.203	2.309 to 6.097	4.473	44	<0.001	<0.001	***
Fig. S4B(Statistical analysis)
	Student’s t-test	Mean Diff.	95% CI of diff.	t	DF	p value	comparative results	Summary
SAM diameter	Col-0 vs. se-1	0.6872	-3.076 to 4.450	0.3681	44	0.7146	>0.05	ns
Fig. S4C (Statistical analysis)
	Student’s t-test	Mean Diff.	95% CI of diff.	t	DF	p value	comparative results	Summary
SAM height/ SAM diameter	Col-0 vs. se-1	0.6872	-3.076 to 4.450	4.2	44	<0.001	<0.001	***
Fig. S5C (q-PCR)
	Student’s t-test	Mean Diff.	95% CI of diff.	t	DF	p value	comparative results	Summary
KNAT2	Col-0 vs. se-1	5.448	4.996 to 5.899	29.53	6	<0.001	<0.01	**
Fig. S5D (q-PCR)
	Tukey's multiple comparisons test	Mean Diff.	95% CI of diff.	q	DF	p value	comparative results	Summary
KNAT2	Ler vs. stm-2	0.565	0.2715 to 0.8585	5.033	9	0.0013	<0.01	**
	Ler vs. se-1 stm-2	-0.695	-0.9885 to -0.4015	6.191	9	0.0003	<0.01	**
Fig. S5E (q-PCR)
	Tukey's multiple comparisons test	Mean Diff.	95% CI of diff.	q	DF	p value	comparative results	Summary
STM	Col-0 vs. Ler	0.00253	-0.1540 to 0.1590	0.04168	30	>0.9999	>0.05	ns
	Col-0 vs. se-1	-0.1567	-0.3132 to -0.0001663	2.581	30	0.0597	>0.05	ns
	Ler vs. stm-2	0.8267	0.6702 to 0.9832	13.62	30	<0.001	<0.01	**
	Ler vs. se-1 stm-2	0.8333	0.6768 to 0.9898	13.73	30	<0.001	<0.01	**
BP	Col-0 vs. Ler	0.0007623	-0.1557 to 0.1573	0.01256	30	>0.9999	>0.05	ns
	Col-0 vs. se-1	0.08993	-0.06657 to 0.2464	1.482	30	0.3955	>0.05	ns
	Ler vs. stm-2	-0.0992	-0.2640 to 0.06558	12.94	30	0.3557	>0.05	ns
	Ler vs. se-1 stm-2	0.09309	-0.07169 to 0.2579	1.457	30	0.4102	>0.05	ns
KNAT6	Col-0 vs. Ler	-0.003292	-0.1833 to 0.1767	0.04716	30	>0.9999	>0.05	ns
	Col-0 vs. se-1	-0.09663	-0.2766 to 0.08335	1.384	30	0.4545	>0.05	ns
	Ler vs. stm-2	-0.1166	-0.2966 to 0.06335	1.671	30	0.2947	>0.05	ns
	Ler vs. se-1 stm-2	0.1134	-0.06660 to 0.2933	1.624	30	0.3177	>0.05	ns
Fig. S5F (q-PCR)
	Tukey's multiple comparisons test	Mean Diff.	95% CI of diff.	q	DF	p value	comparative results	Summary
KNAT2	Ler vs. 35S:KNAT2-GR-3Myc #7	-243.4	-317.9 to -168.9	9.41	8	<0.0001	<0.01	**
	Ler vs. 35S:KNAT2-GR-3Myc #8	-331.5	-406.0 to -257.0	12.82	8	<0.0001	<0.01	**
	Ler vs. 35S:KNAT2-GR-3Myc #11	-137.8	-212.3 to -63.30	5.327	8	0.0018	<0.01	**
Fig. S5G (q-PCR)
	Tukey's multiple comparisons test	Mean Diff.	95% CI of diff.	q	DF	p value	comparative results	Summary
KNAT2	Ler vs. stm-2 35S:KNAT2-GR-3Myc #22	-296.6	-371.9 to -221.4	11.35	8	<0.0001	<0.01	**
	Ler vs. stm-2 35S:KNAT2-GR-3Myc #28	-844.5	-919.7 to -769.2	32.31	8	<0.0001	<0.01	**
	Ler vs. stm-2 35S:KNAT2-GR-3Myc #42	-306.3	-381.6 to -231.0	11.72	8	<0.0001	<0.01	**
Fig. S6A (q-PCR)
	Tukey's multiple comparisons test	Mean Diff.	95% CI of diff.	t	DF	p value	comparative results	Summary
WUS	Col-0 vs. 35S:miR171c	-0.3867	-0.4483 to -0.3251	13.99	10	<0.0001	<0.01	**
Fig. S6B (q-PCR)
	Tukey's multiple comparisons test	Mean Diff.	95% CI of diff.	t	DF	p value	comparative results	Summary
WUS	Col-0 vs. STTM171c-5p	0.9833	0.6818 to 1.285	7.267	10	<0.0001	<0.01	**
Fig. S6C (q-PCR)
	Tukey's multiple comparisons test	Mean Diff.	95% CI of diff.	t	DF	p value	comparative results	Summary
WUS	35S:KNAT2-GR-3Myc (mock) vs. 35S:KNAT2-GR-3Myc (DEX)	0.681	0.5047 to 0.8573	8.606	10	<0.0001	<0.01	**
Fig. S6D (q-PCR)
	Tukey's multiple comparisons test	Mean Diff.	95% CI of diff.	t	DF	p value	comparative results	Summary
CLV3	Col-0 vs. 35S:miR171c	-0.695	-0.8266 to -0.5634	11.77	10	<0.0001	<0.01	**
Fig. S6E (q-PCR)
	Tukey's multiple comparisons test	Mean Diff.	95% CI of diff.	t	DF	p value	comparative results	Summary
CLV3	Col-0 vs. STTM171c-5p	0.1927	0.08730 to 0.2980	4.074	10	0.0022	<0.01	**
Fig. S6F (q-PCR)
	Tukey's multiple comparisons test	Mean Diff.	95% CI of diff.	t	DF	p value	comparative results	Summary
CLV3	35S:KNAT2-GR-3Myc (mock) vs. 35S:KNAT2-GR-3Myc (DEX)	6.63	5.549 to 7.711	13.67	10	<0.0001	<0.01	**
statistical analysis-supplemental figures
Fig. S1b (ChIP-qPCR)
	Tukey's multiple comparisons test	Mean Diff.	95% CI of diff.	q	DF	p value	comparative results	Summary
IgG	pAGO1 vs. pSE (gRNA3 region)	-0.2688	-4.526 to 3.989	0.2187	8	>0.9999	>0.05	ns
Myc	pAGO1 vs. pSE (gRNA3 region)	-14.86	-19.12 to -10.61	12.09	8	<0.0001	<0.01	**
Fig. S1e (q-PCR)
	Tukey's multiple comparisons test	Mean Diff.	95% CI of diff.	q	DF	p value	comparative results	Summary
PAR2	WT vs. par2-1 #1	1.044	0.9916 to 1.097	57.22	8	<0.0001	<0.01	**
	WT vs. par2-1 #2	1.053	1.000 to 1.106	57.71	8	<0.0001	<0.01	**
	WT vs. par2-1 #3	1.063	1.010 to 1.115	58.23	8	<0.0001	<0.01	**
Fig. S1f (q-PCR)
	Tukey's multiple comparisons test	Mean Diff.	95% CI of diff.	q	DF	p value	comparative results	Summary
WRKY19	WT vs. w19-2 #1	1	0.8356 to 1.164	17.52	8	<0.0001	<0.01	**
	WT vs. w19-2 #2	1	0.8356 to 1.164	17.52	8	<0.0001	<0.01	**
	WT vs. w19-2 #3	1	0.8356 to 1.164	17.52	8	<0.0001	<0.01	**
Fig. S1g (q-PCR)
	Tukey's multiple comparisons test	Mean Diff.	95% CI of diff.	q	DF	p value	comparative results	Summary
MYB27	WT vs. myb27-1 #1	0.9951	0.6860 to 1.304	9.27	8	<0.0001	<0.01	**
	WT vs. myb27-1 #2	0.9995	0.6903 to 1.309	9.31	8	<0.0001	<0.01	**
	WT vs. myb27-1 #3	0.9991	0.6900 to 1.308	9.307	8	<0.0001	<0.01	**
Fig. S2c (Number of statistics)
	Tukey's multiple comparisons test	Mean Diff.	95% CI of diff.	q	DF	p value	comparative results	Summary
Number of serrations	WT vs. PAR2-1	-3.6	-4.127 to -3.073	26.5	370	<0.0001	<0.01	**
	WT vs. wrky19-2	-0.5333	-1.060 to -0.006621	3.925	370	0.0455	<0.05	*
	WT vs. myb27-1	0.1333	-0.3934 to 0.6600	0.9814	370	0.9577	>0.05	ns
	WT vs. se-1	-4.493	-5.020 to -3.967	33.07	370	<0.0001	<0.01	**
	PAR2-1 vs. wrky19-2	3.067	2.540 to 3.593	22.57	370	<0.0001	<0.01	**
	PAR2-1 vs. myb27-1	3.733	3.207 to 4.260	27.48	370	<0.0001	<0.01	**
	PAR2-1 vs. se-1	-0.8933	-1.420 to -0.3666	6.575	370	<0.0001	<0.01	**
	wrky19-2 vs. myb27-1	0.6667	0.1400 to 1.193	4.907	370	0.0052	<0.01	**
	wrky19-2 vs. se-1	-3.96	-4.487 to -3.433	29.15	370	<0.0001	<0.01	**
	myb27-1 vs. se-1	-4.627	-5.153 -4.100	34.05	370	<0.0001	<0.01	**
Fig. S2e (q-PCR)
	Tukey's multiple comparisons test	Mean Diff.	95% CI of diff.	q	DF	p value	comparative results	Summary
SPL2	WT vs. par2-1 #1	-0.5087	-0.7740 to -0.2435	4.808	24	0.0002	<0.01	**
	WT vs. par2-1 #2	-0.6096	-0.8748 to -0.3443	5.761	24	<0.0001	<0.01	**
	WT vs. par2-1 #3	-0.8234	-1.089 to -0.5582	7.782	24	<0.0001	<0.01	**
DCL1	WT vs. par2-1 #1	-1.297	-1.563 to -1.032	12.26	24	<0.0001	<0.01	**
	WT vs. par2-1 #2	-1.258	-1.523 to -0.9925	11.89	24	<0.0001	<0.01	**
	WT vs. par2-1 #3	-1.54	-1.806 to -1.275	14.56	24	<0.0001	<0.01	**
NAC1	WT vs. par2-1 #1	-1.204	-1.469 to -0.9386	11.38	24	<0.0001	<0.01	**
	WT vs. par2-1 #2	-1.356	-1.622 to -1.091	12.82	24	<0.0001	<0.01	**
	WT vs. par2-1 #3	-0.828	-1.093 to -0.5627	7.825	24	<0.0001	<0.01	**
Fig. S2f (q-PCR)
	Tukey's multiple comparisons test	Mean Diff.	95% CI of diff.	q	DF	p value	comparative results	Summary
miR157	WT vs. myb27-1 #1	-2.005	-2.934 to -1.075	5.407	24	<0.0001	<0.01	**
	WT vs. myb27-1 #2	-1.32	-2.250 to -0.3908	3.561	24	0.0044	<0.01	**
	WT vs. myb27-1 #3	-2.224	-3.154 to -1.295	5.999	24	<0.0001	<0.01	**
miR162	WT vs. myb27-1 #1	-3.092	-4.021 to -2.162	8.338	24	<0.0001	<0.01	**
	WT vs. myb27-1 #2	-1.224	-2.153 to -0.2942	3.3	24	0.0082	<0.01	**
	WT vs. myb27-1 #3	-1.931	-2.861 to -1.002	5.209	24	<0.0001	<0.01	**
miR164	WT vs. myb27-1 #1	-1.851	-2.780 to -0.9210	4.991	24	0.0001	<0.01	**
	WT vs. myb27-1 #2	-0.3768	-1.306 to 0.5527	1.016	24	0.0203	<0.05	**
	WT vs. myb27-1 #3	-0.5495	-1.479 to 0.3800	1.482	24	0.0355	<0.05	**
Fig. S2g (q-PCR)
	Tukey's multiple comparisons test	Mean Diff.	95% CI of diff.	q	DF	p value	comparative results	Summary
SPL2	WT vs. myb27-1 #1	0.3462	0.1444 to 0.5481	4.3	24	0.0007	<0.01	**
	WT vs. myb27-1 #2	0.2022	0.0003354 to 0.4040	2.511	24	0.0496	<0.05	*
	WT vs. myb27-1 #3	0.3685	0.1667 to 0.5704	4.577	24	0.0004	<0.01	**
DCL1	WT vs. myb27-1 #1	0.7177	0.5159 to 0.9196	8.913	24	<0.0001	<0.01	**
	WT vs. myb27-1 #2	0.6802	0.4783 to 0.8820	8.447	24	<0.0001	<0.01	**
	WT vs. myb27-1 #3	0.6901	0.4882 to 0.8919	8.57	24	<0.0001	<0.01	**
NAC1	WT vs. myb27-1 #1	0.3138	0.1120 to 0.5157	3.897	24	0.0019	<0.01	**
	WT vs. myb27-1 #2	0.206	0.004119 to 0.4078	2.558	24	0.0448	<0.05	*
	WT vs. myb27-1 #3	0.2033	0.001463 to 0.4052	2.525	24	0.0481	<0.05	*
Fig. S2h (q-PCR)
	Tukey's multiple comparisons test	Mean Diff.	95% CI of diff.	q	DF	p value	comparative results	Summary
SEAIR	pSEAIR-1 vs. pSEAIR-2	-0.03455	-0.6711 to 0.6020	0.1569	10	0.9993	>0.05	ns
	pSEAIR-1 vs. pSEAIR-PAR2 OE-1	-0.3042	-0.9408 to 0.3324	1.381	10	0.4807	>0.05	ns
	pSEAIR-1 vs. pSEAIR-PAR2 OE-2	-0.5398	-1.176 to 0.09676	2.451	10	0.1019	>0.05	ns
	pSEAIR-1 vs. pSEAIR-PAR2 OE-3	-0.1996	-0.8361 to 0.4370	0.9061	10	0.7768	>0.05	ns
Fig. S2i (q-PCR)
	Tukey's multiple comparisons test	Mean Diff.	95% CI of diff.	q	DF	p value	comparative results	Summary
SEAIR	pSEAIR-1 vs. pSEAIR-2	-0.003943	-0.9516 to 0.9437	0.01203	10	>0.9999	>0.05	ns
	pSEAIR-1 vs. pSEAIR-MYB27 OE-1	-0.6392	-1.587 to 0.3085	1.95	10	0.2216	>0.05	ns
	pSEAIR-1 vs. pSEAIR-MYB27 OE-2	-0.1325	-1.080 to 0.8152	0.4041	10	0.9816	>0.05	ns
	pSEAIR-1 vs. pSEAIR-MYB27 OE-3	-0.6474	-1.595 to 0.3003	1.975	10	0.2136	>0.05	ns
Fig. S3b (q-PCR)
	Tukey's multiple comparisons test	Mean Diff.	95% CI of diff.	q	DF	p value	comparative results	Summary
SE	WT vs. par2-1 pPAR2:PAR2 #1	-0.147	-0.5187 to 0.2248	1.139	8	0.5582	>0.05	ns
	WT vs. par2-1 pPAR2:PAR2 #2	0.1805	-0.1913 to 0.5522	1.398	8	0.4127	>0.05	ns
	WT vs. par2-1 pPAR2:PAR2 #3	-0.0376	-0.4094 to 0.3342	0.2913	8	0.9822	>0.05	ns
Fig. S3c (q-PCR)
	Tukey's multiple comparisons test	Mean Diff.	95% CI of diff.	q	DF	p value	comparative results	Summary
SE	WT vs. myb27-1 pMYB27:MYB27 #1	-0.1891	-0.6903 to 0.3121	1.086	8	0.5901	>0.05	ns
	WT vs. myb27-1 pMYB27:MYB27 #2	-0.007824	-0.5091 to 0.4934	0.04495	8	>0.9999	>0.05	ns
	WT vs. myb27-1 pMYB27:MYB27 #3	-0.04343	-0.5447 to 0.4578	0.2495	8	0.9886	>0.05	ns
Fig. S3d (q-PCR)
	Tukey's multiple comparisons test	Mean Diff.	95% CI of diff.	q	DF	p value	comparative results	Summary
miR157	WT vs. par2-1 pPAR2:PAR2 #1	-0.2065	-0.5007 to 0.08778	1.759	24	0.2138	>0.05	ns
	WT vs. par2-1 pPAR2:PAR2 #2	0.258	-0.03626 to 0.5522	2.198	24	0.0944	>0.05	ns
	WT vs. par2-1 pPAR2:PAR2 #3	0.06458	-0.2297 to 0.3588	0.5502	24	0.9029	>0.05	ns
miR162	WT vs. par2-1 pPAR2:PAR2 #1	-0.03077	-0.3250 to 0.2635	0.2621	24	0.9874	>0.05	ns
	WT vs. par2-1 pPAR2:PAR2 #2	0.0443	-0.2500 to 0.3385	0.3774	24	0.9646	>0.05	ns
	WT vs. par2-1 pPAR2:PAR2 #3	-0.3134	-0.6076 to -0.01913	2.67	24	0.0551	>0.05	ns
miR164	WT vs. par2-1 pPAR2:PAR2 #1	0.01639	-0.2779 to 0.3106	0.1397	24	0.998	>0.05	ns
	WT vs. par2-1 pPAR2:PAR2 #2	-0.3962	-0.6904 to -0.1020	3.375	24	0.0569	>0.05	ns
	WT vs. par2-1 pPAR2:PAR2 #3	-0.2949	-0.5892 to -0.0006749	2.513	24	0.0594	>0.05	ns
Fig. S3e (q-PCR)
	Tukey's multiple comparisons test	Mean Diff.	95% CI of diff.	q	DF	p value	comparative results	Summary
miR157	WT vs. myb27-1 pMYB27:MYB27 #1	0.00965	-0.4439 to 0.4632	0.05334	24	>0.9999	>0.05	ns
	WT vs. myb27-1 pMYB27:MYB27 #2	-0.3199	-0.7734 to 0.1336	1.768	24	0.2104	>0.05	ns
	WT vs. myb27-1 pMYB27:MYB27 #3	0.1545	-0.2990 to 0.6080	0.8542	24	0.7292	>0.05	ns
miR162	WT vs. myb27-1 pMYB27:MYB27 #1	0.02146	-0.4320 to 0.4750	0.1187	24	0.9988	>0.05	ns
	WT vs. myb27-1 pMYB27:MYB27 #2	-0.3775	-0.8311 to 0.07596	2.087	24	0.1174	>0.05	ns
	WT vs. myb27-1 pMYB27:MYB27 #3	-0.3139	-0.7674 to 0.1396	1.735	24	0.2228	>0.05	ns
miR164	WT vs. myb27-1 pMYB27:MYB27 #1	-0.3117	-0.7652 to 0.1418	1.723	24	0.2275	>0.05	ns
	WT vs. myb27-1 pMYB27:MYB27 #2	-0.3306	-0.7841 to 0.1230	1.827	24	0.1898	>0.05	ns
	WT vs. myb27-1 pMYB27:MYB27 #3	-0.2656	-0.7191 to 0.1879	1.468	24	0.3426	>0.05	ns
Fig. S3f (q-PCR)
	Tukey's multiple comparisons test	Mean Diff.	95% CI of diff.	q	DF	p value	comparative results	Summary
SPL2	WT vs. par2-1 pPAR2:PAR2 #1	-0.09452	-0.4382 to 0.2492	0.6894	24	0.8314	>0.05	ns
	WT vs. par2-1 pPAR2:PAR2 #2	-0.105	-0.4487 to 0.2387	0.7656	24	0.7858	>0.05	ns
	WT vs. par2-1 pPAR2:PAR2 #3	-0.1762	-0.5199 to 0.1675	1.285	24	0.4458	>0.05	ns
DCL1	WT vs. par2-1 pPAR2:PAR2 #1	-0.1825	-0.5262 to 0.1612	1.331	24	0.4185	>0.05	ns
	WT vs. par2-1 pPAR2:PAR2 #2	-0.1254	-0.4691 to 0.2183	0.9146	24	0.689	>0.05	ns
	WT vs. par2-1 pPAR2:PAR2 #3	-0.3081	-0.6518 to 0.03560	2.247	24	0.0857	>0.05	ns
NAC1	WT vs. par2-1 pPAR2:PAR2 #1	-0.1062	-0.4499 to 0.2375	0.7749	24	0.7801	>0.05	ns
	WT vs. par2-1 pPAR2:PAR2 #2	-0.01014	-0.3538 to 0.3335	0.07398	24	0.9997	>0.05	ns
	WT vs. par2-1 pPAR2:PAR2 #3	0.01164	-0.3320 to 0.3553	0.0849	24	0.9995	>0.05	ns
Fig. S3g (q-PCR)
	Tukey's multiple comparisons test	Mean Diff.	95% CI of diff.	q	DF	p value	comparative results	Summary
SPL2	WT vs. myb27-1 pMYB27:MYB27 #1	-0.1905	-0.4909 to 0.1099	1.59	24	0.2834	>0.05	ns
	WT vs. myb27-1 pMYB27:MYB27 #2	0.088	-0.2124 to 0.3884	0.7344	24	0.8049	>0.05	ns
	WT vs. myb27-1 pMYB27:MYB27 #3	0.115	-0.1854 to 0.4154	0.96	24	0.6584	>0.05	ns
DCL1	WT vs. myb27-1 pMYB27:MYB27 #1	0.04725	-0.2531 to 0.3476	0.3944	24	0.96	>0.05	ns
	WT vs. myb27-1 pMYB27:MYB27 #2	-0.3357	-0.6361 to -0.03529	2.801	24	0.0262	<0.05	*
	WT vs. myb27-1 pMYB27:MYB27 #3	0.216	-0.08437 to 0.5164	1.803	24	0.1982	>0.05	ns
NAC1	WT vs. myb27-1 pMYB27:MYB27 #1	-0.1748	-0.4751 to 0.1256	1.458	24	0.3478	>0.05	ns
	WT vs. myb27-1 pMYB27:MYB27 #2	-0.1319	-0.4323 to 0.1685	1.101	24	0.5633	>0.05	ns
	WT vs. myb27-1 pMYB27:MYB27 #3	0.1457	-0.1546 to 0.4461	1.216	24	0.4884	>0.05	ns
Fig. S4j (q-PCR)
	Tukey's multiple comparisons test	Mean Diff.	95% CI of diff.	q	DF	p value	comparative results	Summary
PAR2	WT vs. Weak	-404.6	-539.5 to -269.7	8.734	14	<0.0001	<0.01	**
	WT vs. Mid #1	-541.6	-676.5 to -406.7	11.69	14	<0.0001	<0.01	**
	WT vs. Mid #2	-356.5	-491.4 to -221.6	7.697	14	<0.0001	<0.01	**
	WT vs. Strong #1	-561.8	-696.7 to -426.9	12.13	14	<0.0001	<0.01	**
	WT vs. Strong #2	-771.9	-906.8 to -637.0	16.66	14	<0.0001	<0.01	**
	WT vs. Strong #3	-683.4	-818.3 to -548.5	14.75	14	<0.0001	<0.01	**
Fig. S4k (q-PCR)
	Tukey's multiple comparisons test	Mean Diff.	95% CI of diff.	q	DF	p value	comparative results	Summary
SE	WT vs. Weak	-1.645	-2.906 to -0.3841	3.8	14	0.0093	<0.01	**
	WT vs. Mid #1	-2.933	-4.194 to -1.673	6.776	14	<0.0001	<0.01	**
	WT vs. Mid #2	-1.302	-2.563 to -0.04096	3.007	14	0.0419	<0.05	*
	WT vs. Strong #1	0.3317	-0.9291 to 1.593	0.7663	14	0.9298	>0.05	ns
	WT vs. Strong #2	0.4366	-0.8242 to 1.697	1.009	14	0.8127	>0.05	ns
	WT vs. Strong #3	-0.02418	-1.285 to 1.237	0.05585	14	>0.9999	>0.05	ns
Fig. S4o (q-PCR)
	Tukey's multiple comparisons test	Mean Diff.	95% CI of diff.	q	DF	p value	comparative results	Summary
SE	WT vs. 27-ox #1	0.3906	0.1498 to 0.6314	4.689	10	0.0028	<0.01	**
	WT vs. 27-ox #2	0.3235	0.08272 to 0.5643	3.884	10	0.0098	<0.01	**
	WT vs. 27-ox #3	0.2262	-0.01456 to 0.4670	2.716	10	0.0472	<0.05	*
	WT vs. 27-weak	-0.2828	-0.5235 to -0.04197	3.394	10	0.0516	>0.05	ns
Fig. S7c (Number of statistics)
	Tukey's multiple comparisons test	Mean Diff.	95% CI of diff.	q	DF	p value	comparative results	Summary
Number of serrations	SEAIR OE vs. myb27-1 SEAIR OE	3.853	3.438 to 4.269	31.05	148	<0.0001	<0.01	**
	SEAIR OE vs. WT	3.853	3.438 to 4.269	31.05	148	<0.0001	<0.01	**
	myb27-1 SEAIR OE vs. WT	0	-0.4155 to 0.4155	0	148	>0.9999	>0.05	ns
Fig. S7e (ChIP-qPCR)
	Tukey's multiple comparisons test	Mean Diff.	95% CI of diff.	q	DF	p value	comparative results	Summary
IgG	WT vs. SEAIR OE	-0.01762	-0.5309 to 0.4956	0.1389	16	0.9996	>0.05	ns
	WT vs. myb27-1 SEAIR OE	-0.002505	-0.5158 to 0.5108	0.01975	16	>0.9999	>0.05	ns
	WT vs. myb27-1	-0.00016	-0.5134 to 0.5131	0.001261	16	>0.9999	>0.05	ns
	SEAIR OE vs. myb27-1 SEAIR OE	0.01512	-0.4982 to 0.5284	0.1192	16	0.9998	>0.05	ns
	SEAIR OE vs. myb27-1	0.01746	-0.4958 to 0.5307	0.1377	16	0.9997	>0.05	ns
	myb27-1 SEAIR OE vs. myb27-1	0.002345	-0.5109 to 0.5156	0.01849	16	>0.9999	>0.05	ns
H3K27me3	WT vs. SEAIR OE	-1.382	-1.895 to -0.8686	10.89	16	<0.0001	<0.01	**
	WT vs. myb27-1 SEAIR OE	0.642	0.1287 to 1.155	5.061	16	0.0011	<0.01	**
	WT vs. myb27-1	0.7022	0.1889 to 1.215	5.535	16	0.0061	<0.01	**
	SEAIR OE vs. myb27-1 SEAIR OE	2.024	1.511 to 2.537	15.95	16	<0.0001	<0.01	**
	SEAIR OE vs. myb27-1	2.084	1.571 to 2.597	16.43	16	<0.0001	<0.01	**
	myb27-1 SEAIR OE vs. myb27-1	0.06017	-0.4531 to 0.5734	0.4744	16	0.9865	>0.05	ns
Fig. S7f (q-PCR)
	Tukey's multiple comparisons test	Mean Diff.	95% CI of diff.	q	DF	p value	comparative results	Summary
SE	WT vs. SEAIR OE	0.692	0.1066 to 1.277	5.353	8	0.0223	<0.05	*
	WT vs. myb27-1 SEAIR OE	-1.56	-2.146 to -0.9748	12.07	8	0.0001	<0.01	**
	WT vs. myb27-1	-2.253	-2.839 to -1.668	17.43	8	<0.0001	<0.01	**
	SEAIR OE vs. myb27-1 SEAIR OE	-2.252	-2.838 to -1.667	17.42	8	<0.0001	<0.01	**
	SEAIR OE vs. myb27-1	-2.945	-3.531 to -2.360	22.78	8	<0.0001	<0.01	**
	myb27-1 SEAIR OE vs. myb27-1	-0.6929	-1.278 to -0.1075	5.36	8	0.0221	<0.05	*
Fig. S7g (q-PCR)
	Tukey's multiple comparisons test	Mean Diff.	95% CI of diff.	q	DF	p value	comparative results	Summary
miR157	WT vs. SEAIR OE	0.5833	-0.1847 to 1.351	1.904	24	0.0454	<0.05	*
	WT vs. myb27-1 SEAIR OE	-2.468	-3.236 to -1.700	8.055	24	<0.0001	<0.01	**
	WT vs. myb27-1	-2.359	-3.127 to -1.591	7.7	24	<0.0001	<0.01	**
miR162	WT vs. SEAIR OE	0.532	-0.2359 to 1.300	1.737	24	0.0421	<0.05	*
	WT vs. myb27-1 SEAIR OE	-3.932	-4.700 to -3.164	12.84	24	<0.0001	<0.01	**
	WT vs. myb27-1	-3.728	-4.496 to -2.960	12.17	24	<0.0001	<0.01	**
miR164	WT vs. SEAIR OE	0.5811	-0.1868 to 1.349	1.897	24	0.0474	<0.05	*
	WT vs. myb27-1 SEAIR OE	-1.275	-2.043 to -0.5074	4.163	24	0.001	<0.01	**
	WT vs. myb27-1	-1.579	-2.347 to -0.8110	5.154	24	<0.0001	<0.01	**
Fig. S7h (q-PCR)
	Tukey's multiple comparisons test	Mean Diff.	95% CI of diff.	q	DF	p value	comparative results	Summary
SPL2	WT vs. SEAIR OE	-2.525	-3.051 to -1.998	12.02	24	<0.0001	<0.01	**
	WT vs. myb27-1 SEAIR OE	0.4436	-0.08281 to 0.9701	2.113	24	0.0417	<0.05	*
	WT vs. myb27-1	0.552	0.02555 to 1.078	2.629	24	0.0385	<0.05	*
DCL1	WT vs. SEAIR OE	-3.438	-3.964 to -2.911	16.37	24	<0.0001	<0.01	**
	WT vs. myb27-1 SEAIR OE	0.5707	0.04425 to 1.097	2.718	24	0.0316	<0.05	*
	WT vs. myb27-1	0.7269	0.2004 to 1.253	3.461	24	0.0056	<0.01	**
NAC1	WT vs. SEAIR OE	-1.504	-2.030 to -0.9776	7.162	24	<0.0001	<0.01	**
	WT vs. myb27-1 SEAIR OE	0.4058	-0.1207 to 0.9322	1.932	24	0.0471	<0.05	*
	WT vs. myb27-1	0.5208	-0.005606 to 1.047	2.48	24	0.0429	<0.05	*
Fig. S7i (q-PCR)
	Tukey's multiple comparisons test	Mean Diff.	95% CI of diff.	q	DF	p value	comparative results	Summary
SE	myb27-1 #1 vs. WT #1	2.371	0.6291 to 4.113	3.98	16	0.006	<0.01	**
	myb27-1 #1 vs. WT #2	2.547	0.8055 to 4.289	4.276	16	0.0033	<0.01	**
	myb27-1 #1 vs. myb27-1 #2	-0.5349	-2.277 to 1.207	0.8979	16	0.9015	>0.05	ns
	myb27-1 #1 vs. seair-1 #1	-0.9355	-2.677 to 0.8064	1.57	16	0.4854	>0.05	ns
	myb27-1 #1 vs. seair-1 #2	-1.007	-2.748 to 0.7354	1.69	16	0.4141	>0.05	ns
	myb27-1 #1 vs. myb27-1 seair-1 #1	-1.315	-3.057 to 0.4264	2.208	16	0.1852	>0.05	ns
	myb27-1 #1 vs. myb27-1 seair-1 #2	-0.9572	-2.699 to 0.7847	1.607	16	0.4629	>0.05	ns
Fig. S7j (RIP-qPCR)
	Tukey's multiple comparisons test	Mean Diff.	95% CI of diff.	q	DF	p value	comparative results	Summary
MYB27-GFP	U6 vs. 5' truncation	-2.53	-4.906 to -0.1550	4.622	6	0.0392	<0.05	*
	U6 vs. 3' truncation	0.6476	-1.728 to 3.023	1.183	6	0.696	>0.05	ns
	5' truncation vs. 3' truncation	3.178	0.8027 to 5.553	5.805	6	0.0149	<0.05	*
Fig. S7k (CHIRP-qPCR)
	Tukey's multiple comparisons test	Mean Diff.	95% CI of diff.	q	DF	p value	comparative results	Summary
P2	Laz-WT vs. Laz-myb27	0.06705	-0.5009 to 0.6350	0.5505	36	>0.9999	>0.05	ns
	Laz-WT vs. Laz-MYB27 OE	-0.01434	-0.5823 to 0.5536	0.1177	36	>0.9999	>0.05	ns
	odd-WT vs. odd-myb27	0.6801	0.1121 to 1.248	5.583	36	0.0094	<0.01	**
	odd-WT vs. odd-MYB27 OE	-1.119	-1.687 to -0.5515	9.191	36	<0.0001	<0.01	**
	even-WT vs. even-myb27	1.164	0.5956 to 1.731	9.553	36	0.0094	<0.01	**
	even-WT vs. even-MYB27 OE	-1.062	-1.630 to -0.4940	8.719	36	<0.0001	<0.01	**
P4	Laz-WT vs. Laz-myb27	-0.01752	-0.5854 to 0.5504	0.1439	36	>0.9999	>0.05	ns
	Laz-WT vs. Laz-MYB27 OE	0.05553	-0.5124 to 0.6235	0.4559	36	>0.9999	>0.05	ns
	odd-WT vs. odd-myb27	-0.0121	-0.5800 to 0.5558	0.09931	36	>0.9999	>0.05	ns
	odd-WT vs. odd-MYB27 OE	-0.04532	-0.6132 to 0.5226	0.3721	36	>0.9999	>0.05	ns
	even-WT vs. even-myb27	-0.1855	-0.7534 to 0.3825	1.523	36	0.9939	>0.05	ns
	even-WT vs. even-MYB27 OE	-0.1476	-0.7155 to 0.4203	1.212	36	>0.9999	>0.05	ns
Fig. S8d (q-PCR)
	Tukey's multiple comparisons test	Mean Diff.	95% CI of diff.	q	DF	p value	comparative results	Summary
LUC/REN	pSE:LUC vs. PAR2+pSE:LUC	-0.227	-0.5345 to 0.08046	2.114	4	0.1337	>0.05	ns
Fig. S8e (ChIP-qPCR)
	Tukey's multiple comparisons test	Mean Diff.	95% CI of diff.	q	DF	p value	comparative results	Summary
IgG	par2-1 pPAR2-PAR2-6Myc #1 vs. par2-1 pPAR2-PAR2-6Myc #2	-0.006193	-0.1696 to 0.1572	0.09826	16	0.9993	>0.05	ns
	par2-1 pPAR2-PAR2-6Myc #1 vs. myb27-1 par2-1 pPAR2-PAR2-6Myc #1	-0.02546	-0.1889 to 0.1379	0.404	16	0.9569	>0.05	ns
	par2-1 pPAR2-PAR2-6Myc #1 vs. myb27-1 par2-1 pPAR2-PAR2-6Myc #2	-0.09074	-0.2541 to 0.07265	1.44	16	0.3667	>0.05	ns
PAR2-GFP	par2-1 pPAR2-PAR2-6Myc #1 vs. par2-1 pPAR2-PAR2-6Myc #2	0.0646	-0.09880 to 0.2280	1.025	16	0.6181	>0.05	ns
	par2-1 pPAR2-PAR2-6Myc #1 vs. myb27-1 par2-1 pPAR2-PAR2-6Myc #1	0.7249	0.5615 to 0.8883	11.5	16	<0.0001	<0.01	**
	par2-1 pPAR2-PAR2-6Myc #1 vs. myb27-1 par2-1 pPAR2-PAR2-6Myc #2	0.7681	0.6047 to 0.9315	12.19	16	<0.0001	<0.01	**
Fig. S9a (q-PCR)
	Tukey's multiple comparisons test	Mean Diff.	95% CI of diff.	q	DF	p value	comparative results	Summary
PAR2	WT-18d vs. WT-30d	-6.18	-8.367 to -3.992	8.087	4	0.0004	<0.01	**
Fig. S9b (q-PCR)
	Tukey's multiple comparisons test	Mean Diff.	95% CI of diff.	q	DF	p value	comparative results	Summary
MYB27	WT-18d vs. WT-30d	0.8525	0.6948 to 1.010	15.48	4	<0.0001	<0.01	**
Fig. S9c (ChIP-qPCR)
	Tukey's multiple comparisons test	Mean Diff.	95% CI of diff.	q	DF	p value	comparative results	Summary
IgG	WT-18d vs. par2-18d	-0.001264	-0.2043 to 0.2018	0.02519	16	>0.9999	>0.05	ns
	WT-18d vs. WT-30d	0.03298	-0.1701 to 0.2361	0.6572	16	0.9657	>0.05	ns
	WT-18d vs. par2-30d	-0.02606	-0.2291 to 0.1770	0.5192	16	0.9825	>0.05	ns
	par2-18d vs. WT-30d	0.03425	-0.1688 to 0.2373	0.6824	16	0.9619	>0.05	ns
	par2-18d vs. par2-30d	-0.0248	-0.2279 to 0.1783	0.494	16	0.9848	>0.05	ns
	WT-30d vs. par2-30d	-0.05904	-0.2621 to 0.1440	1.176	16	0.8386	>0.05	ns
H3K27me3	WT-18d vs. par2-18d	-1.142	-1.345 to -0.9387	22.75	16	<0.0001	<0.01	**
	WT-18d vs. WT-30d	0.9157	0.7126 to 1.119	18.24	16	<0.0001	<0.01	**
	WT-18d vs. par2-30d	0.4861	0.2831 to 0.6892	9.686	16	<0.0001	<0.01	**
	par2-18d vs. WT-30d	2.057	1.854 to 2.261	41	16	<0.0001	<0.01	**
	par2-18d vs. par2-30d	1.628	1.425 to 1.831	32.44	16	<0.0001	<0.01	**
	WT-30d vs. par2-30d	-0.4296	-0.6326 to -0.2265	8.559	16	<0.0001	<0.01	**
Fig. S9e (ChIP-qPCR)
	Tukey's multiple comparisons test	Mean Diff.	95% CI of diff.	q	DF	p value	comparative results	Summary
IgG	silique vs. cauline	-0.01498	-0.3646 to 0.3347	0.1616	12	0.9928	>0.05	ns
	silique vs. rossette	-0.006793	-0.3564 to 0.3428	0.0733	12	0.9985	>0.05	ns
	cauline vs. rossette	0.008184	-0.3414 to 0.3578	0.08831	12	0.9979	>0.05	ns
H3K27me3	silique vs. cauline	0.6481	0.2985 to 0.9977	6.994	12	0.0009	<0.01	**
	silique vs. rossette	0.9749	0.6253 to 1.325	10.52	12	<0.0001	<0.01	**
	cauline vs. rossette	0.3268	-0.02281 to 0.6764	3.527	12	0.0077	<0.01	**
Fig. S9f (qPCR)
	Tukey's multiple comparisons test	Mean Diff.	95% CI of diff.	q	DF	p value	comparative results	Summary
SE	rosette vs. silique	0.5507	0.2309 to 0.8704	4.931	6	0.0047	<0.01	**
	rosette vs. cauline	0.6331	0.3133 to 0.9528	5.669	6	0.0023	<0.01	**
Fig. S9h (qPCR)
	Tukey's multiple comparisons test	Mean Diff.	95% CI of diff.	q	DF	p value	comparative results	Summary
PAR2	rosette vs. silique	0.578	0.3693 to 0.7867	7.93	6	0.0004	<0.01	**
	rosette vs. cauline	0.6128	0.4041 to 0.8215	8.407	6	0.0003	<0.01	**
Fig. S9i (qPCR)
	Tukey's multiple comparisons test	Mean Diff.	95% CI of diff.	q	DF	p value	comparative results	Summary
MYB27	rosette vs. silique	-1.278	-2.541 to -0.01438	2.896	6	0.0479	<0.05	*
	rosette vs. cauline	-2.772	-4.035 to -1.509	6.282	6	0.0014	<0.01	**
