# Supplementary material for: SERRATE Regulates Floral Meristem Activity by Antagonizing SHOOT MERISTEMLESS and Repressing Cytokinin Signaling
Source: Adv Sci (Weinh). 2026 May 7;13(42):e75540. doi: 10.1002/advs.75540 (PMC13335947; doi:10.1002/advs.75540)
Supplement: Supplementary file 2 — Supporting File: advs75540‐sup‐0002‐Data.zip. [file ADVS-13-e75540-s002.zip › Supplemental Table S1. Primers used in this study.xlsx]

## Sheet: TableS1
Supplementary Table S1. Primers used in this study
Name	Forward	Reverse	Description
U6 synthesis	GTGCAGGGTCCGAGGTTTTGGACCATTTCTCGAT		miRNA RT-qPCR
U6	GGAACGATACAGAGAAGATTAGCA	GTGCAGGGTCCGAGGT
miR171c-5p synthesis	GTCGTATCCAGTGCAGGGTCCGAGGTATTCGCACTGGATACGACGATTGA
miR171c-5p	CGCGAGATATTGGTGCGGT	AGTGCAGGGTCCGAGGTATT
miR164c synthesis	GTCGTATCCAGTGCAGGGTCCGAGGTATTCGCACTGGATACGACCGCACG
miR164c	GCGTGGAGAAGCAGGGCA	AGTGCAGGGTCCGAGGTATT
STTM171c-5p	GCCATTTAAATATGGTCTAAAGAAGAAGAATGATTGAACCGCCTAACCAATATCTGAATTCGGTACGCTGAAATCACCAG	GCCATTTAAATTAGACCATAACAACAACAACAGATATTGGTTAGGCGGTTCAATCAAGCTTGGGCTGTCCTCTCCAAATG	STTM construction
STTM171c-5/3p	GCCATTTAAATATGGTCTAAAGAAGAAGAATCGTGATATTGGCTACACGGCTCAAGAATTCGGTACGCTGAAATCACCAG	GCCATTTAAATTAGACCATAACAACAACAACAGATATTGGTTAGGCGGTTCAATCAAGCTTGGGCTGTCCTCTCCAAATG
STTM164a	GCCATTTAAATATGGTCTAAAGAAGAAGAATTGCACGTGCCCCTATGCTTCTCCAGAATTCGGTACGCTGAAATCACCAG	GCCATTTAAATTAGACCATAACAACAACAACTGGAGAAGCATAGGGGCACGTGCAAAGCTTGGGCTGTCCTCTCCAAATG
Origin-del-PacI	TCCCTTAATTAAGTTTGCAAGCAGCAGATTACGCG	TCCCTTAATTAAGAAAGGCGGACAGGTATCCGGTAAG
pSE:SE-eGFP	ACGCGTCGACTGTCCAAGCTTACATGCAAAAAAAAGA	GGGGGGCCCCAAGCTCCTGTAATCAATAACGGTC	Vector construction
35S:miR171c	AGGACAGCCCAAGCTACGCGTTGAGCGCACTATCGGACATCA	AGCGAATTATCTAGAGGATCCTAAACGCGTGATATTGGCACG
35S:KNAT2-GR-3Myc	AGGACAGCCCAAGCTACGCGTATGGATAGAATGTGTGGTTTCCG	ATCAGCTCCGGCGCCGGGCCCCTCGGTAAAGAATGTTTCATTAGAATC
35S:STM-GR-3Myc	GCCCAAGCTACGCGTCTCGAGATGGAGAGTGGTTCCAACAGCA	TCCGGCGCCGGGCCCAAGCATGGTGGAGGAGATGTG
35S:CUC1-GR-3Myc	GCCCAAGCTACGCGTCTCGAGATGGATGTTGATGTGTTTAACGGT	ATCAGCTCCGGCGCCGGGCCCGAGAGTAAACGGCCACACACTCA
pKNAT2:GUS	GCCAAGCTTGCATGCCTGCAGAGTTGAAGCAACCGAGTGGTACA	CCCCGCTCGAGATCCTCTAGATAATGTGATCGTAGTGAGATACGATCA
pKNAT2:LUC	TTCCTGCAGCCCGGGGGATCCGTCCACGACATCCCCTGATC	GGAATTCGATCTCCACCGCGGTAATGTGATCGTAGTGAGATACGATCA
35S:STM-eGFP	GCCCAAGCTACGCGTCTCGAGATGGAGAGTGGTTCCAACAGCA	GCCCTTGCTCACCATGGGCCCAAGCATGGTGGAGGAGATG
35S:CUC1-eGFP	GCCCAAGCTACGCGTCTCGAGATGGATGTTGATGTGTTTAACGGT	GCCCTTGCTCACCATGGGCCCGAGAGTAAACGGCCACACACTCA
35S:KNAT2-eGFP	AGGACAGCCCAAGCTACGCGTATGGATAGAATGTGTGGTTTCCG	CCCGGGATCAGCTCCGGCGCCCTCGGTAAAGAATGTTTCATTAGAATC
RS-pG	AGGACAGCCCAAGCTACGCGTGAATTCCTGCAGCCCCAAA	AGCGAATTATCTAGAGGATCCCCCCATGGCGATGCCTTA
KNAT2-RNAi (I-II)	GATATATCAAACGGCATGTTCGCTCTCTCTTTTGTATTCC	GAGCGAACATGCCGTTTGATATATCAAAGAGAATCAATGA
KNAT2-RNAi (III-IV)	GAGCAAACATGCCGTATGATATTTCACAGGTCGTGATATG	GAAATATCATACGGCATGTTTGCTCTACATATATATTCCT
pGEX4T-1-KNAT2	CCGCGTGGATCCCCGGAATTCATGGATAGAATGTGTGGTTTCCG	CTCGAGTCGACCCGGGAATTCTTACTCGGTAAAGAATGTTTCATTAG
pGEX4T-1-CUC1	CCGCGTGGATCCCCGGAATTCATGGATGTTGATGTGTTTAACGGT	CTCGAGTCGACCCGGGAATTCTCAGAGAGTAAACGGCCACACA
pGEX4T-1-STM	CCGCGTGGATCCCCGGAATTCATGGAGAGTGGTTCCAACAGCA	CTCGAGTCGACCCGGGAATTCTCAAAGCATGGTGGAGGAGATG
ACT2	CACTGTGCCAATCTACGAGGGT	CACAAACGAGGGCTGGAACAAG	RT-qPCR
CKX3	GCGTGGCTATGGATTGAGGT	GTGATCTGTGGACCGTACCG
CKX5	GTGAACAAGCCAAGATCAATGT	CGGATCAAACTCAGCCTTTAAG
IPT3	GACTTTAGACTTCCCTCCAGCG	AGTTTATGATCTCAGCCCGAA
IPT5	GACACTTACGAAGATTTCACGG	GCCTCGATGTAAGAATTGGAAC
IPT7	TCCGAAGCCGGAAACCTAAC	TCCACCGGCTACTATGGGAA
LOG1	TTTTGTGGAAGTAGTGCTGGTAATA	AAATCAAACCCATTAAACCAAT
LOG2	GCTGCCGTTACTCCCTATCC	TGGTAAGGATGCGGTGGATG
LOG4	GGGCTCAGCTTGGAATACATGATAA	CTGGCGTGCGTTTGTACTGAT
ARR1	TGGCTACGGATACAGCAACAATG	ATGTTATCGATGGAGTATGCGTC
ARR5	CACTTCTTCATTAGCATCACCG	CAGGCATAGAGTAATCCGTCAT
ARR7	TGAGGTCATGAGGATGGAGATTC	CAAGATACTGCAAAGCCCTAGTTC
ARR10	TGTTGCAAGCCACCTTCAGA	GAGTCAATAGCCGCCCTGTT
ARR12	TCACCCACAAGCAACTCCTC	ATTCCAAGGGGTCGGGTCTA
ARR15	ACATGTTCTTGCCGTTGATGA	AGCCCTAGTCCCACTCTCAA
ARR18	CTTCACCAGAAGTTTGTCAGTG	CATCTGGGGTCATATTTTGCTG
PIN1	TCTCCTCTTCCTCTGGTGCA	GTGTTGGGGAGTGTCGAGAG
PIN3	GGATTACGTGGTGATTTACTGC	GATGAACATTGTACTCCTTCGC
PIN4	CGGATTTGTACTCCGTTCAATC	GTTTAGTTGAAACACCCGTACC
PIN7	CCGGAGTTTTCTACCGGTAATA	ACATTCGAATCTCTTTTGCACC
YUC1	CAAAAACGGGTCCGCTTGAG	ACTCACCTGAATCATGCCGG
YUC2	CAAGATCAAATGCGGAAAGACT	CCGAATAATGCATTACCCGTTT
YUC4	TCAAACCGAGGCGTACCATC	AGGCATAAGAGGAAGCTCGC
WUS	GGAGGATGGGCAAACATGGA	GCATCGCCACCACATTCTTC
CLV3	TCATGCTCACGTTCAAGGACT	TCTCCATTTGCTCCAACCCA
KNAT2	AGTTGCTTCCGCGTATTCGA	ATTTCCATAGGCGCTCCCAC
STM	CCCTTGCTCCTCTTCCTCTT	CTCTAGCCTCGCCACAACCT
BP	TCAACACCGTCTGTCTCTGC	TTGCTTCCTGAATGGGCCTT
KNAT6	TCCGACGAGCTACTCTCAGT	GGTGCTCCGACCTGTTTCTT
PHB	CCAGCAGGACTCCTTTCTAT	TGCGCGAAATAGCGACTATG
BlpR	TGAAGTCCCTGGAGGCACAG	ATGCCAGTTCCCGTGCTTG
CUC1	TCTCTTGTGCCGCCATTTCT	TTCGTTCTCAGTCCCGTTGG
CUC2	CTTGGCAACTTCCCGGGAGA	CCAGCCTCAGTTGCTCTGTTAGTT
REN	ATAACTGGTCCGCAGTGGTG	TAAGAAGAGGCCGCGTTACC
LUC	ATTACACCCGAGGGGGATGA	CTCTCACACACAGTTCGCCT
pIPT7 P1 for KNAT2 (F 5`Biotin)	TCTATGCATTGGATCGGAGTAGAACACTGTCCTTATTCGGAGAGGGTAACAGAGACAC	GTGTCTCTGTTACCCTCTCCGAATAAGGACAGTGTTCTACTCCGATCCAATGCATAGA	EMSA
pIPT7 P2 for KNAT2 (F 5`Biotin)	CCAATCTTGTGCTTCAAGAACAAGCTATCTAAGGTCAACGTCAACTCTTTTCTCCATC	GATGGAGAAAAGAGTTGACGTTGACCTTAGATAGCTTGTTCTTGAAGCACAAGATTGG
pKNAT2 P1 for CUC1 (F 5`Biotin)	TATGCACTTGATCTAATAATTTAGTCGTCACTTTTTGTTATTATTATTTTTTCTGCAA	TTGCAGAAAAAATAATAATAACAAAAAGTGACGACTAAATTATTAGATCAAGTGCATA
pKNAT2 P2 for CUC1 (F 5`Biotin)	AACAAAATTACCATCATTTGTTTTTACTGTCAAAATTCAAATTACCATCGTCTAACCT	AGGTTAGACGATGGTAATTTGAATTTTGACAGTAAAAACAAATGATGGTAATTTTGTT
pKNAT2 P3 for CUC1 (F 5`Biotin)	GCTTTATGTCAGTTAAATTTCACACCAAAGTAGTCCGACGGATGTGTCAATCAAACCTG	CAGGTTTGATTGACACATCCGTCGGACTACTTTGGTGTGAAATTTAACTGACATAAAGC
pKNAT2 P4 for CUC1 (F 5`Biotin)	GGAAAAAACGATATGGATCATCGGATCGGGTCTGGAGTAGACCCATGCAAAAATATAG	CTATATTTTTGCATGGGTCTACTCCAGACCCGATCCGATGATCCATATCGTTTTTTCC
pKNAT2 P2-1 for STM (F 5`Biotin)	GCTTTATGTCAGTTAAATTTCACACCAAAGTAGTCCGACGGATGTGTCAATCAAACCTG	CAGGTTTGATTGACACATCCGTCGGACTACTTTGGTGTGAAATTTAACTGACATAAAGC
pKNAT2 P2-2 for STM (F 5`Biotin)	TCCGACGGATGTGTCAATCAAACCTGTCCATCATCAAAAAGACCTTTATGACATTTG	CAAATGTCATAAAGGTCTTTTTGATGATGGACAGGTTTGATTGACACATCCGTCGGA
pKNAT2 P2-3 for STM (F 5`Biotin)	GGAAAAAACGATATGGATCATCGGATCGGGTCTGGAGTAGACCCATGCAAAAATATAG	CTATATTTTTGCATGGGTCTACTCCAGACCCGATCCGATGATCCATATCGTTTTTTCC
pIPT7 P1 for KNAT2	GGCCATCAAACTCAGCTCTG	CCTCGTCGAATCTTGAACACG	ChIP
pIPT7 P2 for KNAT2	CAATCTCATCACTGAAGCAGGTAC	CTTTGGGATGGAGAAAAGAGTTG
pIPT7 P3 for KNAT2	TGTCATAAGGAGACAGCATCTGA	ACCCCACAAGTCATCATCAGA
pKNAT2 P2 for CUC1	GTCGGCCACCGTAATTGAAACA	TGACTTAGCTAATGAAGACAACAATTAGTAC
pKNAT2 P5 for CUC1	CCGCTCGACGGAAGACTATTC	GTTCGTCGGATCCAAACAGTC
MU(ChIP)	GATTTACAAGGAATCTGTTGGTGGT	CATAACATAGGTTTAGAGCATCTGC
KNAT2-P1 for STM	TGCACTTGATCTAATAATTTAGTCGT	GGGGGTCACAAGTTTCTATAATCT
KNAT2-P2 for STM	TCCGACGGATGTGTCAATCA	CTACTCCAGACCCGATCCGA
KNAT2-P3 for STM	TACTACGAGACCGCCTCAAC	CGCTTCTTCGATCCCTAGCC
KNAT2-P4 for STM	CTCACTTTGTTCGTTGCCTTGA	TGAAAGTTGTAGCCTCGTCGA
KNAT2-P5 for STM	AGATCCATGACCTTCACACA	GAAAATCCTACCCACCGGCT
KNAT2-P6 for STM	TGAAACGATGTCTTTCTGTAATCACT	TGACCATACCATACTGACCCCT
stm-2	GAGACAGCAATTGATAGGAACAAT	ATGGTGGAGGAGATGTGATCC	Genotyping

## Sheet: TableS1 (2)
Supplementary Table S1. Primers used in this study
Name	Forward	Reverse	Description
U6 synthesis	GTGCAGGGTCCGAGGTTTTGGACCATTTCTCGAT		miRNA RT-qPCR
U6-F	GGAACGATACAGAGAAGATTAGCA
U6-R	GTGCAGGGTCCGAGGT
miR171c-5p synthesis	GTCGTATCCAGTGCAGGGTCCGAGGTATTCGCACTGGATACGACGATTGA
miR171c-5p-F	CGCGAGATATTGGTGCGGT
miR171c-5p-R	AGTGCAGGGTCCGAGGTATT
miR164c synthesis	GTCGTATCCAGTGCAGGGTCCGAGGTATTCGCACTGGATACGACCGCACG
miR164c-F	GCGTGGAGAAGCAGGGCA
miR164c-R	AGTGCAGGGTCCGAGGTATT
STTM171c-5p	GCCATTTAAATATGGTCTAAAGAAGAAGAATGATTGAACCGCCTAACCAATATCTGAATTCGGTACGCTGAAATCACCAG	GCCATTTAAATTAGACCATAACAACAACAACAGATATTGGTTAGGCGGTTCAATCAAGCTTGGGCTGTCCTCTCCAAATG	STTM construction
STTM164c	GCCATTTAAATATGGTCTAAAGAAGAAGAATTGCACGTGCCCCTATGCTTCTCCAGAATTCGGTACGCTGAAATCACCAG	GCCATTTAAATTAGACCATAACAACAACAACTGGAGAAGCATAGGGGCACGTGCAAAGCTTGGGCTGTCCTCTCCAAATG
Origin-del-PacI	TCCCTTAATTAAGTTTGCAAGCAGCAGATTACGCG	TCCCTTAATTAAGAAAGGCGGACAGGTATCCGGTAAG
pSE:SE-eGFP	ACGCGTCGACTGTCCAAGCTTACATGCAAAAAAAAGA	GGGGGGCCCCAAGCTCCTGTAATCAATAACGGTC	Vector construction
35S:miR171c	AGGACAGCCCAAGCTACGCGTTGAGCGCACTATCGGACATCA	AGCGAATTATCTAGAGGATCCTAAACGCGTGATATTGGCACG
35S:KNAT2-GR-3Myc	AGGACAGCCCAAGCTACGCGTATGGATAGAATGTGTGGTTTCCG	ATCAGCTCCGGCGCCGGGCCCCTCGGTAAAGAATGTTTCATTAGAATC
35S:STM-GR-3Myc	GCCCAAGCTACGCGTCTCGAGATGGAGAGTGGTTCCAACAGCA	TCCGGCGCCGGGCCCAAGCATGGTGGAGGAGATGTG
35S:CUC1-GR-3Myc	GCCCAAGCTACGCGTCTCGAGATGGATGTTGATGTGTTTAACGGT	ATCAGCTCCGGCGCCGGGCCCGAGAGTAAACGGCCACACACTCA
pKNAT2:GUS	GCCAAGCTTGCATGCCTGCAGAGTTGAAGCAACCGAGTGGTACA	CCCCGCTCGAGATCCTCTAGATAATGTGATCGTAGTGAGATACGATCA
pKNAT2:LUC	TTCCTGCAGCCCGGGGGATCCGTCCACGACATCCCCTGATC	GGAATTCGATCTCCACCGCGGTAATGTGATCGTAGTGAGATACGATCA
35S:STM-eGFP	GCCCAAGCTACGCGTCTCGAGATGGAGAGTGGTTCCAACAGCA	GCCCTTGCTCACCATGGGCCCAAGCATGGTGGAGGAGATG
35S:CUC1-eGFP	GCCCAAGCTACGCGTCTCGAGATGGATGTTGATGTGTTTAACGGT	GCCCTTGCTCACCATGGGCCCGAGAGTAAACGGCCACACACTCA
35S:KNAT2-eGFP	AGGACAGCCCAAGCTACGCGTATGGATAGAATGTGTGGTTTCCG	CCCGGGATCAGCTCCGGCGCCCTCGGTAAAGAATGTTTCATTAGAATC
RS-pG	AGGACAGCCCAAGCTACGCGTGAATTCCTGCAGCCCCAAA	AGCGAATTATCTAGAGGATCCCCCCATGGCGATGCCTTA
KNAT2-RNAi (I-II)	GATATATCAAACGGCATGTTCGCTCTCTCTTTTGTATTCC	GAGCGAACATGCCGTTTGATATATCAAAGAGAATCAATGA
KNAT2-RNAi (III-IV)	GAGCAAACATGCCGTATGATATTTCACAGGTCGTGATATG	GAAATATCATACGGCATGTTTGCTCTACATATATATTCCT
pGEX4T-1-KNAT2	CCGCGTGGATCCCCGGAATTCATGGATAGAATGTGTGGTTTCCG	CTCGAGTCGACCCGGGAATTCTTACTCGGTAAAGAATGTTTCATTAG
pGEX4T-1-CUC1	CCGCGTGGATCCCCGGAATTCATGGATGTTGATGTGTTTAACGGT	CTCGAGTCGACCCGGGAATTCTCAGAGAGTAAACGGCCACACA
pGEX4T-1-STM	CCGCGTGGATCCCCGGAATTCATGGAGAGTGGTTCCAACAGCA	CTCGAGTCGACCCGGGAATTCTCAAAGCATGGTGGAGGAGATG
ACT2	CACTGTGCCAATCTACGAGGGT	CACAAACGAGGGCTGGAACAAG	RT-qPCR
CKX3	GCGTGGCTATGGATTGAGGT	GTGATCTGTGGACCGTACCG
CKX5	GTGAACAAGCCAAGATCAATGT	CGGATCAAACTCAGCCTTTAAG
IPT3	GACTTTAGACTTCCCTCCAGCG	AGTTTATGATCTCAGCCCGAA
IPT5	GACACTTACGAAGATTTCACGG	GCCTCGATGTAAGAATTGGAAC
IPT7	TCCGAAGCCGGAAACCTAAC	TCCACCGGCTACTATGGGAA
LOG1	TTTTGTGGAAGTAGTGCTGGTAATA	AAATCAAACCCATTAAACCAAT
LOG2	GCTGCCGTTACTCCCTATCC	TGGTAAGGATGCGGTGGATG
LOG4	GGGCTCAGCTTGGAATACATGATAA	CTGGCGTGCGTTTGTACTGAT
ARR1	TGGCTACGGATACAGCAACAATG	ATGTTATCGATGGAGTATGCGTC
ARR5	CACTTCTTCATTAGCATCACCG	CAGGCATAGAGTAATCCGTCAT
ARR7	TGAGGTCATGAGGATGGAGATTC	CAAGATACTGCAAAGCCCTAGTTC
ARR10	TGTTGCAAGCCACCTTCAGA	GAGTCAATAGCCGCCCTGTT
ARR12	TCACCCACAAGCAACTCCTC	ATTCCAAGGGGTCGGGTCTA
ARR15	ACATGTTCTTGCCGTTGATGA	AGCCCTAGTCCCACTCTCAA
ARR18	CTTCACCAGAAGTTTGTCAGTG	CATCTGGGGTCATATTTTGCTG
PIN1	TCTCCTCTTCCTCTGGTGCA	GTGTTGGGGAGTGTCGAGAG
PIN3	GGATTACGTGGTGATTTACTGC	GATGAACATTGTACTCCTTCGC
PIN4	CGGATTTGTACTCCGTTCAATC	GTTTAGTTGAAACACCCGTACC
PIN7	CCGGAGTTTTCTACCGGTAATA	ACATTCGAATCTCTTTTGCACC
YUC1	CAAAAACGGGTCCGCTTGAG	ACTCACCTGAATCATGCCGG
YUC2	CAAGATCAAATGCGGAAAGACT	CCGAATAATGCATTACCCGTTT
YUC4	TCAAACCGAGGCGTACCATC	AGGCATAAGAGGAAGCTCGC
WUS	GGAGGATGGGCAAACATGGA	GCATCGCCACCACATTCTTC
CLV3	TCATGCTCACGTTCAAGGACT	TCTCCATTTGCTCCAACCCA
KNAT2	AGTTGCTTCCGCGTATTCGA	ATTTCCATAGGCGCTCCCAC
STM	CCCTTGCTCCTCTTCCTCTT	CTCTAGCCTCGCCACAACCT
BP	TCAACACCGTCTGTCTCTGC	TTGCTTCCTGAATGGGCCTT
KNAT6	TCCGACGAGCTACTCTCAGT	GGTGCTCCGACCTGTTTCTT
PHB	CCAGCAGGACTCCTTTCTAT	TGCGCGAAATAGCGACTATG
BlpR	TGAAGTCCCTGGAGGCACAG	ATGCCAGTTCCCGTGCTTG
CUC1	TCTCTTGTGCCGCCATTTCT	TTCGTTCTCAGTCCCGTTGG
CUC2	CTTGGCAACTTCCCGGGAGA	CCAGCCTCAGTTGCTCTGTTAGTT
REN	ATAACTGGTCCGCAGTGGTG	TAAGAAGAGGCCGCGTTACC
LUC	ATTACACCCGAGGGGGATGA	CTCTCACACACAGTTCGCCT
pIPT7 P1 for KNAT2 (F 5`Biotin)	TCTATGCATTGGATCGGAGTAGAACACTGTCCTTATTCGGAGAGGGTAACAGAGACAC	GTGTCTCTGTTACCCTCTCCGAATAAGGACAGTGTTCTACTCCGATCCAATGCATAGA	EMSA
pIPT7 P2 for KNAT2 (F 5`Biotin)	CCAATCTTGTGCTTCAAGAACAAGCTATCTAAGGTCAACGTCAACTCTTTTCTCCATC	GATGGAGAAAAGAGTTGACGTTGACCTTAGATAGCTTGTTCTTGAAGCACAAGATTGG
pKNAT2 P1 for CUC1 (F 5`Biotin)	TATGCACTTGATCTAATAATTTAGTCGTCACTTTTTGTTATTATTATTTTTTCTGCAA	TTGCAGAAAAAATAATAATAACAAAAAGTGACGACTAAATTATTAGATCAAGTGCATA
pKNAT2 P2 for CUC1 (F 5`Biotin)	AACAAAATTACCATCATTTGTTTTTACTGTCAAAATTCAAATTACCATCGTCTAACCT	AGGTTAGACGATGGTAATTTGAATTTTGACAGTAAAAACAAATGATGGTAATTTTGTT
pKNAT2 P3 for CUC1 (F 5`Biotin)	GCTTTATGTCAGTTAAATTTCACACCAAAGTAGTCCGACGGATGTGTCAATCAAACCTG	CAGGTTTGATTGACACATCCGTCGGACTACTTTGGTGTGAAATTTAACTGACATAAAGC
pKNAT2 P4 for CUC1 (F 5`Biotin)	GGAAAAAACGATATGGATCATCGGATCGGGTCTGGAGTAGACCCATGCAAAAATATAG	CTATATTTTTGCATGGGTCTACTCCAGACCCGATCCGATGATCCATATCGTTTTTTCC
pKNAT2 P2-1 for STM (F 5`Biotin)	GCTTTATGTCAGTTAAATTTCACACCAAAGTAGTCCGACGGATGTGTCAATCAAACCTG	CAGGTTTGATTGACACATCCGTCGGACTACTTTGGTGTGAAATTTAACTGACATAAAGC
pKNAT2 P2-2 for STM (F 5`Biotin)	TCCGACGGATGTGTCAATCAAACCTGTCCATCATCAAAAAGACCTTTATGACATTTG	CAAATGTCATAAAGGTCTTTTTGATGATGGACAGGTTTGATTGACACATCCGTCGGA
pKNAT2 P2-3 for STM (F 5`Biotin)	GGAAAAAACGATATGGATCATCGGATCGGGTCTGGAGTAGACCCATGCAAAAATATAG	CTATATTTTTGCATGGGTCTACTCCAGACCCGATCCGATGATCCATATCGTTTTTTCC
pIPT7 P1 for KNAT2	GGCCATCAAACTCAGCTCTG	CCTCGTCGAATCTTGAACACG	ChIP
pIPT7 P2 for KNAT2	CAATCTCATCACTGAAGCAGGTAC	CTTTGGGATGGAGAAAAGAGTTG
pIPT7 P3 for KNAT2	TGTCATAAGGAGACAGCATCTGA	ACCCCACAAGTCATCATCAGA
pKNAT2 P2 for CUC1	GTCGGCCACCGTAATTGAAACA	TGACTTAGCTAATGAAGACAACAATTAGTAC
pKNAT2 P5 for CUC1	CCGCTCGACGGAAGACTATTC	GTTCGTCGGATCCAAACAGTC
MU(ChIP)	GATTTACAAGGAATCTGTTGGTGGT	CATAACATAGGTTTAGAGCATCTGC
KNAT2-P1 for STM	TGCACTTGATCTAATAATTTAGTCGT	GGGGGTCACAAGTTTCTATAATCT
KNAT2-P2 for STM	TCCGACGGATGTGTCAATCA	CTACTCCAGACCCGATCCGA
KNAT2-P3 for STM	TACTACGAGACCGCCTCAAC	CGCTTCTTCGATCCCTAGCC
KNAT2-P4 for STM	CTCACTTTGTTCGTTGCCTTGA	TGAAAGTTGTAGCCTCGTCGA
KNAT2-P5 for STM	AGATCCATGACCTTCACACA	GAAAATCCTACCCACCGGCT
KNAT2-P6 for STM	TGAAACGATGTCTTTCTGTAATCACT	TGACCATACCATACTGACCCCT
stm-2	GAGACAGCAATTGATAGGAACAAT	ATGGTGGAGGAGATGTGATCC	Genotyping
