# Supplementary material for: SERRATE Regulates Floral Meristem Activity by Antagonizing SHOOT MERISTEMLESS and Repressing Cytokinin Signaling
Source: Adv Sci (Weinh). 2026 May 7;13(42):e75540. doi: 10.1002/advs.75540 (PMC13335947; doi:10.1002/advs.75540)
Supplement: Supplementary file 2 — Supporting File: advs75540‐sup‐0002‐Data.zip. [file ADVS-13-e75540-s002.zip › Supplemental Dataset 1. Sequencing information.xlsx]

## Sheet: Dataset S1
Supplemental Dataset 1. Statistics of outputs from next-generation sequencing experiments
Experiment	Library Name	Library type	Length (bp)	Paired reads number	Alignment rate
					Number	Percent
RNA-seq used for identification of DEGs	stm-2-rep1	Paired-end	150 bp	24059563	22146827	0.9205
	stm-2-rep2	Paired-end	150 bp	24099312	22740110	0.9436
	se-1 stm-2-rep1	Paired-end	150 bp	24106391	21734322	0.9016
	se-1 stm-2-rep2	Paired-end	150 bp	24048374	22514087	0.9362
Experiment	Library Name	Q30 reads number	Raw reads number	Organell mapping rate	Mapping rate	Duplication rate	TSS enrichment	FRiP
anti-GFP CUT&Tag-seq	STM-IgG-rep1	2362512	5476216	0.1025	0.9127	0.493
	STM-IgG-rep2	2103616	4530573	0.1567	0.925	0.4532
	STM-YFP-rep1	8598396	24322692	0.0957	0.9587	0.4589	7.8	0.3781
	STM-YFP-rep2	16270622	44967568	0.1265	0.9712	0.398	6.7	0.3844
